# Supplementary material for: Generation and characterization of CRISPR/Cas9-mediated MEN1 knockout BON1 cells: a human pancreatic neuroendocrine cell line
Source: Sci Rep. 2020 Sep 3;10:14572. doi: 10.1038/s41598-020-71516-7 (PMC7471701; doi:10.1038/s41598-020-71516-7)
Supplement: Supplementary file 3 — Supplementary data 3 [file 41598_2020_71516_MOESM3_ESM.xls]

## Sheet: proteinGroups
Protein IDs	Majority protein IDs	Peptide counts (all)	Peptide counts (razor+unique)	Peptide counts (unique)	Protein names	Gene names	Fasta headers	Number of proteins	Peptides	Razor + unique peptides	Unique peptides	Peptides 1	Peptides 2	Peptides 3	Peptides 4	Peptides 5	Peptides 6	Razor + unique peptides 1	Razor + unique peptides 2	Razor + unique peptides 3	Razor + unique peptides 4	Razor + unique peptides 5	Razor + unique peptides 6	Unique peptides 1	Unique peptides 2	Unique peptides 3	Unique peptides 4	Unique peptides 5	Unique peptides 6	Sequence coverage [%]	Unique + razor sequence coverage [%]	Unique sequence coverage [%]	Mol. weight [kDa]	Sequence length	Sequence lengths	Q-value	Score	Sequence coverage 1 [%]	Sequence coverage 2 [%]	Sequence coverage 3 [%]	Sequence coverage 4 [%]	Sequence coverage 5 [%]	Sequence coverage 6 [%]	Intensity	Intensity 1	Intensity 2	Intensity 3	Intensity 4	Intensity 5
A0A059RPI8;A0A059RPW0;A0A059QMF7;A0A059QD37;C8YAE4;A0A059R5S6;X5D927;X5C9H5;X5BMX5;X5BDH6;W8DJ92;W8D226;W0C7W3;V9N872;V9N3I6;V9JVR4;V9JU54;V9JI12;V9JCG6;V9JAP4;V9J9K8;V9J978;V9J4D6;V9J248;V5L903;V5L8X3;V5JIE7;U5ZA32;U5YWV7;U3L439;U3KW58;T2HM13;T2HKF7;T1Q7E3;T1Q4Y6;R9Y9M1;R9Y9G2;R9Y6E5;R9Y634;R9Y5G0;R9Y4H6;R9Y445;R9Y438;R9Y3X2;R9Y251;R9Y1Y2;R4IBW8;R4IA65;R4I9P2;Q9B2V6;Q9B2V2;Q9B2U9;Q9B1J9;Q8WCY5;Q…	A0A059RPI8;A0A059RPW0;A0A059QMF7;A0A059QD37;C8YAE4;A0A059R5S6;X5D927;X5C9H5;X5BMX5;X5BDH6;W8DJ92;W8D226;W0C7W3;V9N872;V9N3I6;V9JVR4;V9JU54;V9JI12;V9JCG6;V9JAP4;V9J9K8;V9J978;V9J4D6;V9J248;V5L903;V5L8X3;V5JIE7;U5ZA32;U5YWV7;U3L439;U3KW58;T2HM13;T2HKF7;T1Q7E3;T1Q4Y6;R9Y9M1;R9Y9G2;R9Y6E5;R9Y634;R9Y5G0;R9Y4H6;R9Y445;R9Y438;R9Y3X2;R9Y251;R9Y1Y2;R4IBW8;R4IA65;R4I9P2;Q9B2V6;Q9B2V2;Q9B2U9;Q9B1J9;Q8WCY5;Q…	2;2;2;2;2;2;2;2;2;2;2;2;2;2;2;2;2;2;2;2;2;2;2;2;2;2;2;2;2;2;2;2;2;2;2;2;2;2;2;2;2;2;2;2;2;2;2;2;2;2;2;2;2;2;2;2;2;2;2;2;2;2;2;2;2;2;2;2;2;2;2;2;2;2;2;2;2;2;2;2;2;2;2;2;2;2;2;2;2;2;2;2;2;2;2;2;2;2;2;2;2;2;2;2;2;2;2;2;2;2;2;2;2;2;2;2;2;2;2;2;2;2;2;2;2;2;2;2;2;2;2;2;2;2;2;2;2;2;2;2;2;2;2;2;2;2;2;2;2;2;2;2;2;2;2;2;2;2;2;2;2;2;2;2;2;2;2;2;2;2;2;2;2;2;2;2;2;2;2;2;2;2;2;2;2;2;2;2;2;2;2;2;2;2;2;2;2;2;2;2…	2;2;2;2;2;2;2;2;2;2;2;2;2;2;2;2;2;2;2;2;2;2;2;2;2;2;2;2;2;2;2;2;2;2;2;2;2;2;2;2;2;2;2;2;2;2;2;2;2;2;2;2;2;2;2;2;2;2;2;2;2;2;2;2;2;2;2;2;2;2;2;2;2;2;2;2;2;2;2;2;2;2;2;2;2;2;2;2;2;2;2;2;2;2;2;2;2;2;2;2;2;2;2;2;2;2;2;2;2;2;2;2;2;2;2;2;2;2;2;2;2;2;2;2;2;2;2;2;2;2;2;2;2;2;2;2;2;2;2;2;2;2;2;2;2;2;2;2;2;2;2;2;2;2;2;2;2;2;2;2;2;2;2;2;2;2;2;2;2;2;2;2;2;2;2;2;2;2;2;2;2;2;2;2;2;2;2;2;2;2;2;2;2;2;2;2;2;2;2;2…	2;2;2;2;2;2;2;2;2;2;2;2;2;2;2;2;2;2;2;2;2;2;2;2;2;2;2;2;2;2;2;2;2;2;2;2;2;2;2;2;2;2;2;2;2;2;2;2;2;2;2;2;2;2;2;2;2;2;2;2;2;2;2;2;2;2;2;2;2;2;2;2;2;2;2;2;2;2;2;2;2;2;2;2;2;2;2;2;2;2;2;2;2;2;2;2;2;2;2;2;2;2;2;2;2;2;2;2;2;2;2;2;2;2;2;2;2;2;2;2;2;2;2;2;2;2;2;2;2;2;2;2;2;2;2;2;2;2;2;2;2;2;2;2;2;2;2;2;2;2;2;2;2;2;2;2;2;2;2;2;2;2;2;2;2;2;2;2;2;2;2;2;2;2;2;2;2;2;2;2;2;2;2;2;2;2;2;2;2;2;2;2;2;2;2;2;2;2;2;2…	Cytochrome c oxidase subunit 1	COX1;coxI;COI;CO1;MT-CO1	tr|A0A059RPI8|A0A059RPI8_HUMAN Cytochrome c oxidase subunit 1 (Fragment) OS=Homo sapiens GN=COX1 PE=3 SV=1;tr|A0A059RPW0|A0A059RPW0_HUMAN Cytochrome c oxidase subunit 1 (Fragment) OS=Homo sapiens GN=COX1 PE=3 SV=1;tr|A0A059QMF7|A0A059QMF7_HUMAN Cytochrome	663	2	2	2	2	2	1	1	0	1	2	2	1	1	0	1	2	2	1	1	0	1	9	9	9	53.845	499	499;508;509;509;512;512;513;513;513;513;513;513;513;513;513;513;513;513;513;513;513;513;513;513;513;513;513;513;513;513;513;513;513;513;513;513;513;513;513;513;513;513;513;513;513;513;513;513;513;513;513;513;513;513;513;513;513;513;513;513;513;513;513;513;513;513;513;513;513;513;513;513;513;513;513;513;513;513;513;513;513;513;513;513;513;513;513;513;513;513;513;513;513;513;513;513;513;513;513;513…	0	22.518	9	9	6.2	6.2	0	6.2	98967000	22162000	8635200	32765000	9870100	0
A0A075X6N5;A0A143FYJ4;A0A1B1PEP8;X5BPV5;V9M714;V9JTG4;V5JPT0;U5YV54;U3KX66;T2HIA7;T1SWT3;Q9B1A3;Q8W8E1;Q85KW5;Q7YEE7;Q7YCG7;Q6RMN1;Q6RM58;Q6RLZ4;Q6RLG0;Q6RKZ6;Q5XTF0;Q5SAC3;Q5SAB0;Q5S8W6;Q5S8S7;Q5GND0;Q4GUF2;Q4F675;Q4F196;Q4EWR0;Q3S937;Q3S924;Q305N4;Q0Z7D7;M1LM67;L7XY67;K9R3Q7;I3Q9B1;H9T6C8;H9T2R7;H9RZ55;H9QNW3;H9QCE6;H9PSV8;H9NQW0;H9E7S1;H6TVP0;G9LL05;G9LF90;G9LC48;G9B020;G3C9Y5;F2WHR5;E7E463;E5…	A0A075X6N5;A0A143FYJ4;A0A1B1PEP8;X5BPV5;V9M714;V9JTG4;V5JPT0;U5YV54;U3KX66;T2HIA7;T1SWT3;Q9B1A3;Q8W8E1;Q85KW5;Q7YEE7;Q7YCG7;Q6RMN1;Q6RM58;Q6RLZ4;Q6RLG0;Q6RKZ6;Q5XTF0;Q5SAC3;Q5SAB0;Q5S8W6;Q5S8S7;Q5GND0;Q4GUF2;Q4F675;Q4F196;Q4EWR0;Q3S937;Q3S924;Q305N4;Q0Z7D7;M1LM67;L7XY67;K9R3Q7;I3Q9B1;H9T6C8;H9T2R7;H9RZ55;H9QNW3;H9QCE6;H9PSV8;H9NQW0;H9E7S1;H6TVP0;G9LL05;G9LF90;G9LC48;G9B020;G3C9Y5;F2WHR5;E7E463;E5…	2;2;2;2;2;2;2;2;2;2;2;2;2;2;2;2;2;2;2;2;2;2;2;2;2;2;2;2;2;2;2;2;2;2;2;2;2;2;2;2;2;2;2;2;2;2;2;2;2;2;2;2;2;2;2;2;2;2;2;2;2;2;2;2;2;2;2;2;2;2;2;2;2;2;2;2;2;2;2;2;2;2;2;2;2;2;2;2;2;2;2;2;2;2;2;2;2;2;2;2;2;2;2;2;2;1;1;1;1;1;1;1;1;1;1;1;1;1;1;1;1;1;1;1;1;1;1;1;1;1;1;1;1;1;1;1;1;1;1;1;1;1;1;1;1;1;1;1;1;1;1;1;1;1;1;1;1;1;1;1;1;1;1;1;1;1;1;1;1;1;1;1;1;1;1;1;1;1;1;1;1;1;1;1;1;1;1;1;1;1;1;1;1;1;1;1;1;1	2;2;2;2;2;2;2;2;2;2;2;2;2;2;2;2;2;2;2;2;2;2;2;2;2;2;2;2;2;2;2;2;2;2;2;2;2;2;2;2;2;2;2;2;2;2;2;2;2;2;2;2;2;2;2;2;2;2;2;2;2;2;2;2;2;2;2;2;2;2;2;2;2;2;2;2;2;2;2;2;2;2;2;2;2;2;2;2;2;2;2;2;2;2;2;2;2;2;2;2;2;2;2;2;2;1;1;1;1;1;1;1;1;1;1;1;1;1;1;1;1;1;1;1;1;1;1;1;1;1;1;1;1;1;1;1;1;1;1;1;1;1;1;1;1;1;1;1;1;1;1;1;1;1;1;1;1;1;1;1;1;1;1;1;1;1;1;1;1;1;1;1;1;1;1;1;1;1;1;1;1;1;1;1;1;1;1;1;1;1;1;1;1;1;1;1;1;1	2;2;2;2;2;2;2;2;2;2;2;2;2;2;2;2;2;2;2;2;2;2;2;2;2;2;2;2;2;2;2;2;2;2;2;2;2;2;2;2;2;2;2;2;2;2;2;2;2;2;2;2;2;2;2;2;2;2;2;2;2;2;2;2;2;2;2;2;2;2;2;2;2;2;2;2;2;2;2;2;2;2;2;2;2;2;2;2;2;2;2;2;2;2;2;2;2;2;2;2;2;2;2;2;2;1;1;1;1;1;1;1;1;1;1;1;1;1;1;1;1;1;1;1;1;1;1;1;1;1;1;1;1;1;1;1;1;1;1;1;1;1;1;1;1;1;1;1;1;1;1;1;1;1;1;1;1;1;1;1;1;1;1;1;1;1;1;1;1;1;1;1;1;1;1;1;1;1;1;1;1;1;1;1;1;1;1;1;1;1;1;1;1;1;1;1;1;1	ATP synthase protein 8	ATP8;atp8;ATPase 8;MT-ATP8	tr|A0A075X6N5|A0A075X6N5_HUMAN ATP synthase protein 8 (Fragment) OS=Homo sapiens GN=ATP8 PE=3 SV=1;tr|A0A143FYJ4|A0A143FYJ4_HUMAN ATP synthase protein 8 (Fragment) OS=Homo sapiens GN=ATP8 PE=3 SV=1;tr|A0A1B1PEP8|A0A1B1PEP8_HUMAN ATP synthase protein 8 (Fra	198	2	2	2	2	1	1	1	1	1	2	1	1	1	1	1	2	1	1	1	1	1	42.9	42.9	42.9	6.5909	56	56;63;67;68;68;68;68;68;68;68;68;68;68;68;68;68;68;68;68;68;68;68;68;68;68;68;68;68;68;68;68;68;68;68;68;68;68;68;68;68;68;68;68;68;68;68;68;68;68;68;68;68;68;68;68;68;68;68;68;68;68;68;68;68;68;68;68;68;68;68;68;68;68;68;68;68;68;68;68;68;68;68;68;68;68;68;68;68;68;68;68;68;68;68;68;68;68;68;68;68;68;68;68;68;68;11;37;42;50;52;53;60;68;68;68;68;68;68;68;68;68;68;68;68;68;68;68;68;68;68;68;68;68;…	0.00032605	15.858	42.9	19.6	19.6	19.6	19.6	19.6	79054000	24868000	0	14116000	32751000	0
A0A218N9E7;H9E7F7;H9E7P8;A0A1B1PEQ8;H9E7W2;H9E7T7;X5C6M5;X5BKA4;X2CK15;W8DFH5;W8D4U9;W8D1X2;V9K571;V9JPM6;V9J3S1;U5Z9R9;U5Z487;U3LSI8;T1SWS8;T1Q632;S4STI1;R9Y412;Q9B2U8;Q9B138;Q8WCW3;Q8HNR1;Q85KS0;Q7Y6M3;Q7Y626;Q6VJJ3;Q6VJD8;Q6VIG7;Q6RQ80;Q6RNN7;Q6RKW8;Q6R0V6;Q5SB08;Q5SAP1;Q5S971;Q4GQP0;Q4GHE1;Q4GCZ4;Q4GCG2;Q4F4V6;Q305H0;Q19MP7;Q15HH9;Q0Z7S0;Q0Z7J0;Q06TE6;L7XQ86;L7XMG0;K9M370;J7FG21;I6UIH6;I6PZI4…	A0A218N9E7;H9E7F7;H9E7P8;A0A1B1PEQ8;H9E7W2;H9E7T7;X5C6M5;X5BKA4;X2CK15;W8DFH5;W8D4U9;W8D1X2;V9K571;V9JPM6;V9J3S1;U5Z9R9;U5Z487;U3LSI8;T1SWS8;T1Q632;S4STI1;R9Y412;Q9B2U8;Q9B138;Q8WCW3;Q8HNR1;Q85KS0;Q7Y6M3;Q7Y626;Q6VJJ3;Q6VJD8;Q6VIG7;Q6RQ80;Q6RNN7;Q6RKW8;Q6R0V6;Q5SB08;Q5SAP1;Q5S971;Q4GQP0;Q4GHE1;Q4GCZ4;Q4GCG2;Q4F4V6;Q305H0;Q19MP7;Q15HH9;Q0Z7S0;Q0Z7J0;Q06TE6;L7XQ86;L7XMG0;K9M370;J7FG21;I6UIH6;I6PZI4…	6;6;6;6;6;6;6;6;6;6;6;6;6;6;6;6;6;6;6;6;6;6;6;6;6;6;6;6;6;6;6;6;6;6;6;6;6;6;6;6;6;6;6;6;6;6;6;6;6;6;6;6;6;6;6;6;6;6;6;6;6;6;6;6;6;6;6;6;6;6;6;6;6;6;6;6;6;6;6;6;6;6;6;6;6;6;6;6;6;6;6;6;6;6;6;6;6;6;6;6;6;6;6;6;6;6;6;6;6;6;6;6;6;6;6;6;6;6;6;6;6;6;6;6;6;6;6;6;6;6;6;6;6;6;6;6;6;6;6;6;6;6;6;6;6;6;6;6;6;6;6;6;6;6;6;6;6;6;5;5;5;5;5;5;5;5;5;5;5;5;5;5;5;5;5;5;5;5;5;5;5;5;5;5;5;5;5;5;5;5;5;5;5;5;5;5;5;5;5;5…	6;6;6;6;6;6;6;6;6;6;6;6;6;6;6;6;6;6;6;6;6;6;6;6;6;6;6;6;6;6;6;6;6;6;6;6;6;6;6;6;6;6;6;6;6;6;6;6;6;6;6;6;6;6;6;6;6;6;6;6;6;6;6;6;6;6;6;6;6;6;6;6;6;6;6;6;6;6;6;6;6;6;6;6;6;6;6;6;6;6;6;6;6;6;6;6;6;6;6;6;6;6;6;6;6;6;6;6;6;6;6;6;6;6;6;6;6;6;6;6;6;6;6;6;6;6;6;6;6;6;6;6;6;6;6;6;6;6;6;6;6;6;6;6;6;6;6;6;6;6;6;6;6;6;6;6;6;6;5;5;5;5;5;5;5;5;5;5;5;5;5;5;5;5;5;5;5;5;5;5;5;5;5;5;5;5;5;5;5;5;5;5;5;5;5;5;5;5;5;5…	6;6;6;6;6;6;6;6;6;6;6;6;6;6;6;6;6;6;6;6;6;6;6;6;6;6;6;6;6;6;6;6;6;6;6;6;6;6;6;6;6;6;6;6;6;6;6;6;6;6;6;6;6;6;6;6;6;6;6;6;6;6;6;6;6;6;6;6;6;6;6;6;6;6;6;6;6;6;6;6;6;6;6;6;6;6;6;6;6;6;6;6;6;6;6;6;6;6;6;6;6;6;6;6;6;6;6;6;6;6;6;6;6;6;6;6;6;6;6;6;6;6;6;6;6;6;6;6;6;6;6;6;6;6;6;6;6;6;6;6;6;6;6;6;6;6;6;6;6;6;6;6;6;6;6;6;6;6;5;5;5;5;5;5;5;5;5;5;5;5;5;5;5;5;5;5;5;5;5;5;5;5;5;5;5;5;5;5;5;5;5;5;5;5;5;5;5;5;5;5…	Cytochrome c oxidase subunit 2	COX2;COII;MT-CO2;cox2	tr|A0A218N9E7|A0A218N9E7_HUMAN Cytochrome c oxidase subunit 2 (Fragment) OS=Homo sapiens GN=COX2 PE=3 SV=1;tr|H9E7F7|H9E7F7_HUMAN Cytochrome c oxidase subunit 2 (Fragment) OS=Homo sapiens GN=COX2 PE=3 SV=1;tr|H9E7P8|H9E7P8_HUMAN Cytochrome c oxidase subuni	345	6	6	6	5	5	5	2	5	4	5	5	5	2	5	4	5	5	5	2	5	4	40.6	40.6	40.6	20.305	180	180;217;222;224;225;226;227;227;227;227;227;227;227;227;227;227;227;227;227;227;227;227;227;227;227;227;227;227;227;227;227;227;227;227;227;227;227;227;227;227;227;227;227;227;227;227;227;227;227;227;227;227;227;227;227;227;227;227;227;227;227;227;227;227;227;227;227;227;227;227;227;227;227;227;227;227;227;227;227;227;227;227;227;227;227;227;227;227;227;227;227;227;227;227;227;227;227;227;227;227…	0	61.105	36.7	36.7	35	16.7	36.7	27.8	695540000	212960000	97269000	219980000	51941000	60767000
A0A023T6R1;Q96A72;F5H6P7;F5H6N1;F5H3U9;F5H124	A0A023T6R1;Q96A72;F5H6P7;F5H6N1	6;6;4;3;1;1	6;6;4;3;1;1	1;1;0;1;0;1	Protein mago nashi homolog 2	FLJ10292;MAGOHB	tr|A0A023T6R1|A0A023T6R1_HUMAN Mago nashi protein OS=Homo sapiens GN=FLJ10292 PE=2 SV=1;sp|Q96A72|MGN2_HUMAN Protein mago nashi homolog 2 OS=Homo sapiens GN=MAGOHB PE=1 SV=1;tr|F5H6P7|F5H6P7_HUMAN Protein mago nashi homolog 2 OS=Homo sapiens GN=MAGOHB PE=4	6	6	6	1	4	5	5	5	6	5	4	5	5	5	6	5	1	1	0	1	1	1	48	48	6.1	17.276	148	148;148;102;90;44;81	0	73.712	33.8	37.8	41.9	37.8	48	37.8	1016600000	151860000	162170000	137740000	152040000	221790000
A0A023T787;Q9Y5S9;A0A0J9YW13	A0A023T787;Q9Y5S9;A0A0J9YW13	6;6;3	6;6;3	6;6;3	RNA-binding protein 8A	RBM8;RBM8A	tr|A0A023T787|A0A023T787_HUMAN RNA-binding protein 8A OS=Homo sapiens GN=RBM8 PE=2 SV=1;sp|Q9Y5S9|RBM8A_HUMAN RNA-binding protein 8A OS=Homo sapiens GN=RBM8A PE=1 SV=1;tr|A0A0J9YW13|A0A0J9YW13_HUMAN RNA-binding protein 8A (Fragment) OS=Homo sapiens GN=RBM8	3	6	6	6	3	3	2	4	5	5	3	3	2	4	5	5	3	3	2	4	5	5	57.5	57.5	57.5	19.889	174	174;174;106	0	90.511	31	24.7	9.8	37.4	46.6	52.9	846020000	122870000	82066000	74022000	162630000	183790000
A0A0C4DFM1;A0A024QYR3;Q92544;B4DKC1;B4DH88;B4DYH6;Q6ZTK5;F8WCN2;F2Z2L1	A0A0C4DFM1;A0A024QYR3;Q92544;B4DKC1;B4DH88;B4DYH6;Q6ZTK5	8;8;8;6;5;4;4;1;1	8;8;8;6;5;4;4;1;1	8;8;8;6;5;4;4;1;1	Transmembrane 9 superfamily member 4	TM9SF4	tr|A0A0C4DFM1|A0A0C4DFM1_HUMAN Transmembrane 9 superfamily member OS=Homo sapiens GN=TM9SF4 PE=1 SV=1;tr|A0A024QYR3|A0A024QYR3_HUMAN Transmembrane 9 superfamily member OS=Homo sapiens PE=2 SV=1;sp|Q92544|TM9S4_HUMAN Transmembrane 9 superfamily member 4 OS=	9	8	8	8	7	7	6	4	6	7	7	7	6	4	6	7	7	7	6	4	6	7	20.5	20.5	20.5	72.54	625	625;642;642;601;549;250;528;68;85	0	80.955	17.8	17.8	16.3	11.5	15.8	17.1	1679100000	539180000	447900000	71682000	37106000	61416000
A0A024QYR8;Q99805;B3KSG9	A0A024QYR8;Q99805;B3KSG9	7;7;6	7;7;6	7;7;6	Transmembrane 9 superfamily member 2	TM9SF2	tr|A0A024QYR8|A0A024QYR8_HUMAN Transmembrane 9 superfamily member OS=Homo sapiens GN=TM9SF2 PE=2 SV=1;sp|Q99805|TM9S2_HUMAN Transmembrane 9 superfamily member 2 OS=Homo sapiens GN=TM9SF2 PE=1 SV=1;tr|B3KSG9|B3KSG9_HUMAN Transmembrane 9 superfamily member O	3	7	7	7	5	4	5	5	6	4	5	4	5	5	6	4	5	4	5	5	6	4	14.9	14.9	14.9	75.775	663	663;663;573	0	63.869	11.8	10.6	11.8	8.7	14.3	10.6	498040000	98350000	66724000	78821000	96840000	69131000
Q96JZ5;A0A024QYS2;Q9HD45;Q5TB53;Q8WUB5;Q8NCC4;B4DN13;Q96K55	Q96JZ5;A0A024QYS2;Q9HD45;Q5TB53;Q8WUB5	7;7;7;6;6;3;1;1	7;7;7;6;6;3;1;1	7;7;7;6;6;3;1;1	Transmembrane 9 superfamily member 3	SMBP;TM9SF3	tr|Q96JZ5|Q96JZ5_HUMAN Transmembrane 9 superfamily member OS=Homo sapiens GN=SMBP PE=2 SV=1;tr|A0A024QYS2|A0A024QYS2_HUMAN Transmembrane 9 superfamily member OS=Homo sapiens PE=2 SV=1;sp|Q9HD45|TM9S3_HUMAN Transmembrane 9 superfamily member 3 OS=Homo sapie	8	7	7	7	7	6	6	4	6	6	7	6	6	4	6	6	7	6	6	4	6	6	13	13	13	62.941	545	545;589;589;253;521;399;254;329	0	54.588	13	13	13	8.1	13	13	1018400000	312350000	136300000	148620000	92787000	166160000
A0A024QYT5;P05121;B7ZAB0;B7Z4X6;B7Z1D9	A0A024QYT5;P05121;B7ZAB0;B7Z4X6	5;5;4;3;2	5;5;4;3;2	5;5;4;3;2	Plasminogen activator inhibitor 1	SERPINE1	tr|A0A024QYT5|A0A024QYT5_HUMAN Serpin peptidase inhibitor, clade E (Nexin, plasminogen activator inhibitor type 1), member 1, isoform CRA_b OS=Homo sapiens GN=SERPINE1 PE=3 SV=1;sp|P05121|PAI1_HUMAN Plasminogen activator inhibitor 1 OS=Homo sapiens GN=SERP	5	5	5	5	3	1	1	3	3	4	3	1	1	3	3	4	3	1	1	3	3	4	19.2	19.2	19.2	45.059	402	402;402;335;335;179	0	48.035	9.2	2.7	4.2	12.7	10.9	16.7	82047000	13055000	1865200	1927800	15663000	17766000
A0A024QYT6;P61966;H7C1E4;Q7Z677;H7BZG6;B7Z853;H0Y673;Q549M9;F6SFB5;A6NH01;B7Z3M9;A0A024RBX8;B4DIM6;P56377	A0A024QYT6;P61966;H7C1E4	5;5;4;1;1;1;1;1;1;1;1;1;1;1	5;5;4;1;1;1;1;1;1;1;1;1;1;1	4;4;3;0;0;0;0;0;0;0;0;0;0;0	AP-1 complex subunit sigma-1A	AP1S1	tr|A0A024QYT6|A0A024QYT6_HUMAN AP complex subunit sigma OS=Homo sapiens GN=AP1S1 PE=3 SV=1;sp|P61966|AP1S1_HUMAN AP-1 complex subunit sigma-1A OS=Homo sapiens GN=AP1S1 PE=1 SV=1;tr|H7C1E4|H7C1E4_HUMAN AP complex subunit sigma (Fragment) OS=Homo sapiens GN=	14	5	5	4	4	3	2	4	3	4	4	3	2	4	3	4	3	3	2	4	2	3	30.4	30.4	25.9	18.733	158	158;158;191;132;146;147;153;157;160;160;195;199;207;157	0	35.683	24.7	20.3	10.1	25.9	14.6	24.7	144940000	34713000	16470000	3714500	24891000	23607000
B4DVQ5;A1KYQ7;A0A024QYU9;Q99613;B4DVU3;B4DDN4;B5ME19;B4DRU0;B4E2Z6;B3KNZ4;A0A024QYX7;Q3B7B9;H3BPE4;H3BPE3;H3BTY8	B4DVQ5;A1KYQ7;A0A024QYU9;Q99613;B4DVU3;B4DDN4;B5ME19;B4DRU0;B4E2Z6;B3KNZ4;A0A024QYX7	26;26;26;26;25;25;25;24;22;21;20;5;4;3;2	26;26;26;26;25;25;25;24;22;21;20;5;4;3;2	26;26;26;26;25;25;25;24;22;21;20;5;4;3;2	Eukaryotic translation initiation factor 3 subunit C;Eukaryotic translation initiation factor 3 subunit C-like protein	EIF3C;EIF3CL	tr|B4DVQ5|B4DVQ5_HUMAN Eukaryotic translation initiation factor 3 subunit C OS=Homo sapiens GN=EIF3C PE=2 SV=1;tr|A1KYQ7|A1KYQ7_HUMAN Eukaryotic translation initiation factor 3 subunit C OS=Homo sapiens GN=EIF3C PE=2 SV=1;tr|A0A024QYU9|A0A024QYU9_HUMAN Euk	15	26	26	26	23	21	17	17	21	21	23	21	17	17	21	21	23	21	17	17	21	21	34.1	34.1	34.1	103.64	898	898;913;913;913;761;792;914;735;784;699;597;252;148;132;79	0	238.12	29.8	24.8	23.2	24.3	28.1	28.1	2968400000	588870000	403290000	425620000	380900000	614020000
A0A024QYX0;Q15125;C9J719;C9JJ78	A0A024QYX0;Q15125;C9J719;C9JJ78	2;2;1;1	2;2;1;1	2;2;1;1	3-beta-hydroxysteroid-Delta(8),Delta(7)-isomerase	EBP	tr|A0A024QYX0|A0A024QYX0_HUMAN Emopamil binding protein OS=Homo sapiens GN=EBP PE=2 SV=1;sp|Q15125|EBP_HUMAN 3-beta-hydroxysteroid-Delta(8),Delta(7)-isomerase OS=Homo sapiens GN=EBP PE=1 SV=3;tr|C9J719|C9J719_HUMAN 3-beta-hydroxysteroid-Delta(8),Delta(7)-i	4	2	2	2	1	2	2	2	2	2	1	2	2	2	2	2	1	2	2	2	2	2	12.2	12.2	12.2	26.352	230	230;230;145;160	0	17.874	5.2	12.2	12.2	12.2	12.2	12.2	432450000	51230000	43389000	69297000	35863000	144100000
A0A024QYX3;P98179	A0A024QYX3;P98179	4;4	4;4	4;4	RNA-binding protein 3	RBM3	tr|A0A024QYX3|A0A024QYX3_HUMAN RNA binding motif (RNP1, RRM) protein 3, isoform CRA_c OS=Homo sapiens GN=RBM3 PE=4 SV=1;sp|P98179|RBM3_HUMAN RNA-binding protein 3 OS=Homo sapiens GN=RBM3 PE=1 SV=1	2	4	4	4	0	0	0	3	2	2	0	0	0	3	2	2	0	0	0	3	2	2	47.8	47.8	47.8	17.17	157	157;157	0	34.244	0	0	0	41.4	17.8	17.8	79441000	0	0	0	30129000	23928000
B2R7R5;A0A024QYY3;O60256;E7EPA1;C9JJS3;C9K0K7;C9JDU5;I3L0S1;C9JDH0;E7EW35;I3L4G9;I3L331;I3L164;Q6ZTP6	B2R7R5;A0A024QYY3;O60256;E7EPA1;C9JJS3;C9K0K7;C9JDU5;I3L0S1	10;10;10;8;6;6;5;5;4;4;3;2;2;1	10;10;10;8;6;6;5;5;4;4;3;2;2;1	9;9;9;7;6;6;5;4;4;4;2;2;2;1	Phosphoribosyl pyrophosphate synthase-associated protein 2	PRPSAP2	tr|B2R7R5|B2R7R5_HUMAN cDNA, FLJ93570, highly similar to Homo sapiens phosphoribosyl pyrophosphate synthetase-associated protein 2 (PRPSAP2), mRNA OS=Homo sapiens PE=2 SV=1;tr|A0A024QYY3|A0A024QYY3_HUMAN Phosphoribosyl pyrophosphate synthetase-associated p	14	10	10	9	5	3	5	7	6	7	5	3	5	7	6	7	5	3	5	7	5	7	39.3	39.3	35.5	40.883	369	369;369;369;268;194;244;176;260;140;161;143;93;104;156	0	66.701	18.7	10.3	17.3	24.9	24.7	27.1	250530000	39700000	30001000	26394000	53697000	52221000
A0A024QYZ0;P60059	A0A024QYZ0;P60059	2;2	2;2	2;2	Protein transport protein Sec61 subunit gamma	SEC61G	tr|A0A024QYZ0|A0A024QYZ0_HUMAN Sec61 gamma subunit, isoform CRA_a OS=Homo sapiens GN=SEC61G PE=3 SV=1;sp|P60059|SC61G_HUMAN Protein transport protein Sec61 subunit gamma OS=Homo sapiens GN=SEC61G PE=1 SV=1	2	2	2	2	2	2	2	2	2	2	2	2	2	2	2	2	2	2	2	2	2	2	36.8	36.8	36.8	7.7412	68	68;68	0	23.215	36.8	36.8	36.8	36.8	36.8	36.8	232890000	61943000	49922000	19091000	22488000	38809000
D6RB59;A0A024QYZ6;O60645;D6RBR9;Q6ZNJ2;H0Y995;Q69YP2	D6RB59;A0A024QYZ6;O60645;D6RBR9;Q6ZNJ2;H0Y995;Q69YP2	2;2;2;1;1;1;1	2;2;2;1;1;1;1	2;2;2;1;1;1;1	Exocyst complex component 3	EXOC3;FLJ00339;DKFZp762K123	tr|D6RB59|D6RB59_HUMAN Exocyst complex component 3 OS=Homo sapiens GN=EXOC3 PE=1 SV=1;tr|A0A024QYZ6|A0A024QYZ6_HUMAN Exocyst complex component 3, isoform CRA_a OS=Homo sapiens GN=EXOC3 PE=4 SV=1;sp|O60645|EXOC3_HUMAN Exocyst complex component 3 OS=Homo sap	7	2	2	2	2	1	0	0	1	1	2	1	0	0	1	1	2	1	0	0	1	1	3.9	3.9	3.9	53.241	462	462;745;756;68;472;473;673	0.00058394	11.573	3.9	1.9	0	0	1.9	1.9	13244000	7393600	2550700	0	0	1499600
B4DLA4;B7ZAR0;A0A024QZ03;O60826;B4DPB6	B4DLA4;B7ZAR0;A0A024QZ03;O60826;B4DPB6	2;2;2;2;1	2;2;2;2;1	2;2;2;2;1	Coiled-coil domain-containing protein 22	CCDC22	tr|B4DLA4|B4DLA4_HUMAN cDNA FLJ60123, highly similar to Coiled-coil domain-containing protein 22 OS=Homo sapiens PE=2 SV=1;tr|B7ZAR0|B7ZAR0_HUMAN cDNA, FLJ79274, highly similar to Coiled-coil domain-containing protein 22 OS=Homo sapiens PE=2 SV=1;tr|A0A024	5	2	2	2	0	2	0	0	0	0	0	2	0	0	0	0	0	2	0	0	0	0	8.5	8.5	8.5	39.319	355	355;580;627;627;580	0.0011541	11.264	0	8.5	0	0	0	0	3666100	0	3666100	0	0	0
A0A024QZ30;P31040;D6RFM5;B3KT34;Q0QF12;A0A087X1I3;B4DYN5;B3KYA5;H0Y8X1;B7Z6J5	A0A024QZ30;P31040;D6RFM5;B3KT34;Q0QF12;A0A087X1I3;B4DYN5	16;16;15;13;13;12;12;6;3;1	16;16;15;13;13;12;12;6;3;1	16;16;15;13;13;12;12;6;3;1	Succinate dehydrogenase [ubiquinone] flavoprotein subunit, mitochondrial	SDHA	tr|A0A024QZ30|A0A024QZ30_HUMAN Succinate dehydrogenase [ubiquinone] flavoprotein subunit, mitochondrial OS=Homo sapiens GN=SDHA PE=3 SV=1;sp|P31040|SDHA_HUMAN Succinate dehydrogenase [ubiquinone] flavoprotein subunit, mitochondrial OS=Homo sapiens GN=SDHA	10	16	16	16	11	9	9	10	11	10	11	9	9	10	11	10	11	9	9	10	11	10	41.3	41.3	41.3	72.691	664	664;664;583;439;550;519;668;258;126;263	0	181.33	31.8	25.8	21.7	27.1	29.1	27.3	1419200000	348700000	171850000	214890000	180210000	282460000
Q6FG43;J3QLD9;A0A024QZ62;E7EMK3;Q14254;Q9BTI6;K7EKW9	Q6FG43;J3QLD9;A0A024QZ62;E7EMK3;Q14254;Q9BTI6	3;3;3;3;3;2;1	3;3;3;3;3;2;1	3;3;3;3;3;2;1	Flotillin-2	FLOT2;hCG_1998851	tr|Q6FG43|Q6FG43_HUMAN FLOT2 protein OS=Homo sapiens GN=FLOT2 PE=2 SV=1;tr|J3QLD9|J3QLD9_HUMAN Flotillin-2 OS=Homo sapiens GN=FLOT2 PE=1 SV=1;tr|A0A024QZ62|A0A024QZ62_HUMAN HCG1998851, isoform CRA_c OS=Homo sapiens GN=hCG_1998851 PE=4 SV=1;tr|E7EMK3|E7EMK3	7	3	3	3	0	0	1	1	1	2	0	0	1	1	1	2	0	0	1	1	1	2	9	9	9	41.685	379	379;428;428;483;428;385;249	0	18.353	0	0	3.2	2.4	3.2	6.6	31130000	0	0	4831600	6920400	5345700
A0A0D9SFK2;A0A024QZ63;Q92614;B4DYM1;B4DZ32;B4DFN7;B3KVF8	A0A0D9SFK2;A0A024QZ63;Q92614;B4DYM1;B4DZ32	19;19;19;15;14;3;2	19;19;19;15;14;3;2	11;11;11;8;9;3;2	Unconventional myosin-XVIIIa	MYO18A;hCG_27198	tr|A0A0D9SFK2|A0A0D9SFK2_HUMAN Unconventional myosin-XVIIIa OS=Homo sapiens GN=MYO18A PE=1 SV=1;tr|A0A024QZ63|A0A024QZ63_HUMAN HCG27198, isoform CRA_c OS=Homo sapiens GN=hCG_27198 PE=3 SV=1;sp|Q92614|MY18A_HUMAN Unconventional myosin-XVIIIa OS=Homo sapiens	7	19	19	11	11	12	9	8	9	10	11	12	9	8	9	10	7	7	6	3	5	5	13.2	13.2	8	231.1	2038	2038;2039;2054;1642;935;320;285	0	141.71	7.8	8.3	5.7	5.2	6.7	6.4	385280000	110030000	51652000	61958000	34094000	51289000
A0A024QZ64;P09972;B7Z3K9;B7Z1Y2;B7Z3K7;B7Z1N6;A8MVZ9;B7Z1Z9;J3KSV6;J3QKP5;C9J8F3;B7Z1L5;J3QKK1;B7Z1H6;K7EKH5	A0A024QZ64;P09972;B7Z3K9;B7Z1Y2;B7Z3K7;B7Z1N6;A8MVZ9;B7Z1Z9;J3KSV6;J3QKP5	18;18;17;16;15;15;14;10;9;9;8;7;6;6;6	14;14;13;12;11;11;14;6;9;9;8;5;6;6;6	14;14;13;12;11;11;14;6;9;9;8;5;6;6;6	Fructose-bisphosphate aldolase;Fructose-bisphosphate aldolase C	ALDOC	tr|A0A024QZ64|A0A024QZ64_HUMAN Fructose-bisphosphate aldolase OS=Homo sapiens GN=ALDOC PE=3 SV=1;sp|P09972|ALDOC_HUMAN Fructose-bisphosphate aldolase C OS=Homo sapiens GN=ALDOC PE=1 SV=2;tr|B7Z3K9|B7Z3K9_HUMAN Fructose-bisphosphate aldolase OS=Homo sapiens	15	18	14	14	16	12	12	17	16	13	12	8	9	14	13	9	12	8	9	14	13	9	52.7	41.2	41.2	39.455	364	364;364;451;345;287;325;336;261;175;180;149;206;122;130;135	0	194.53	49.2	40.4	42	50.8	47.5	46.4	6501000000	1188400000	947320000	909690000	783340000	1494000000
A0A024QZ77;Q96C19;H0Y4Y4;Q53SA2;Q7Z2R5;B4DEE0;A0A087X1Z2;Q59EU6	A0A024QZ77;Q96C19	11;11;5;1;1;1;1;1	11;11;5;1;1;1;1;1	10;10;4;0;0;0;0;0	EF-hand domain-containing protein D2	EFHD2	tr|A0A024QZ77|A0A024QZ77_HUMAN EF-hand domain family, member D2, isoform CRA_a OS=Homo sapiens GN=EFHD2 PE=2 SV=1;sp|Q96C19|EFHD2_HUMAN EF-hand domain-containing protein D2 OS=Homo sapiens GN=EFHD2 PE=1 SV=1	8	11	11	10	9	10	9	7	7	8	9	10	9	7	7	8	8	9	8	7	6	7	62.1	62.1	57.9	26.697	240	240;240;179;138;142;142;142;265	0	95.369	35.8	55	35.8	27.9	27.5	52.1	1068100000	270210000	191600000	239530000	101680000	116780000
D6RAN6;B4DUR7;F6SKB8;Q53FE5;A0A024QZ81;Q9NVZ3;D6RB24	D6RAN6;B4DUR7;F6SKB8;Q53FE5;A0A024QZ81;Q9NVZ3;D6RB24	2;2;2;2;2;2;1	2;2;2;2;2;2;1	2;2;2;2;2;2;1	Adaptin ear-binding coat-associated protein 2	NECAP2	tr|D6RAN6|D6RAN6_HUMAN Adaptin ear-binding coat-associated protein 2 OS=Homo sapiens GN=NECAP2 PE=1 SV=1;tr|B4DUR7|B4DUR7_HUMAN cDNA FLJ52763, highly similar to Adaptin ear-binding coat-associated protein 2 OS=Homo sapiens PE=2 SV=1;tr|F6SKB8|F6SKB8_HUMAN	7	2	2	2	2	0	0	0	1	0	2	0	0	0	1	0	2	0	0	0	1	0	46.5	46.5	46.5	11.325	101	101;185;194;263;263;263;202	0.00031959	14.53	46.5	0	0	0	19.8	0	16866000	11621000	0	0	0	5245900
Q8N8L9;Q6PIW8;A0A0A0MS45;J3KNI1;A0A024QZ89;Q9H9E3;A2VCL3;B4DDL2;J3QLW1;E9PRT5;H3BSD2;J3KRB5;H3BMV9	Q8N8L9;Q6PIW8;A0A0A0MS45;J3KNI1;A0A024QZ89;Q9H9E3;A2VCL3	5;5;5;5;5;5;3;2;1;1;1;1;1	5;5;5;5;5;5;3;2;1;1;1;1;1	5;5;5;5;5;5;3;2;1;1;1;1;1	Conserved oligomeric Golgi complex subunit 4	COG4	tr|Q8N8L9|Q8N8L9_HUMAN cDNA FLJ39238 fis, clone OCBBF2007946 OS=Homo sapiens PE=2 SV=1;tr|Q6PIW8|Q6PIW8_HUMAN COG4 protein (Fragment) OS=Homo sapiens GN=COG4 PE=2 SV=1;tr|A0A0A0MS45|A0A0A0MS45_HUMAN Conserved oligomeric Golgi complex subunit 4 OS=Homo sapi	13	5	5	5	2	2	3	4	1	3	2	2	3	4	1	3	2	2	3	4	1	3	9.1	9.1	9.1	78.968	695	695;763;768;789;789;785;438;447;72;100;130;157;193	0	34.825	4.2	4.2	5.3	6.6	2	6.6	65991000	9825900	7817000	10037000	18994000	4566200
A0A024QZA8;P29317;Q96HF4;B4DL04	A0A024QZA8;P29317;Q96HF4;B4DL04	3;3;2;2	3;3;2;2	3;3;2;2	Receptor protein-tyrosine kinase;Ephrin type-A receptor 2	EPHA2	tr|A0A024QZA8|A0A024QZA8_HUMAN EPH receptor A2, isoform CRA_a OS=Homo sapiens GN=EPHA2 PE=3 SV=1;sp|P29317|EPHA2_HUMAN Ephrin type-A receptor 2 OS=Homo sapiens GN=EPHA2 PE=1 SV=2;tr|Q96HF4|Q96HF4_HUMAN EPHA2 protein (Fragment) OS=Homo sapiens GN=EPHA2 PE=2	4	3	3	3	1	2	1	0	0	1	1	2	1	0	0	1	1	2	1	0	0	1	4.1	4.1	4.1	108.27	976	976;976;253;654	0	20.185	1	3.1	1.6	0	0	1.6	10163000	2037400	3680700	3109100	0	0
H3BTL2;H3BS02;B4DGN9;A0A024QZA9;O14874	H3BTL2;H3BS02;B4DGN9;A0A024QZA9;O14874	2;2;2;2;2	2;2;2;2;2	2;2;2;2;2	[3-methyl-2-oxobutanoate dehydrogenase [lipoamide]] kinase, mitochondrial	BCKDK	tr|H3BTL2|H3BTL2_HUMAN [3-methyl-2-oxobutanoate dehydrogenase [lipoamide]] kinase, mitochondrial (Fragment) OS=Homo sapiens GN=BCKDK PE=1 SV=8;tr|H3BS02|H3BS02_HUMAN [3-methyl-2-oxobutanoate dehydrogenase [lipoamide]] kinase, mitochondrial OS=Homo sapiens	5	2	2	2	0	0	0	0	1	1	0	0	0	0	1	1	0	0	0	0	1	1	12.5	12.5	12.5	24.208	216	216;217;273;412;412	0.0028409	10.805	0	0	0	0	8.3	4.2	75274000	0	0	0	0	2884000
A0A024QZC1;O95400;Q5QTR6	A0A024QZC1;O95400;Q5QTR6	2;2;1	2;2;1	2;2;1	CD2 antigen cytoplasmic tail-binding protein 2	CD2BP2	tr|A0A024QZC1|A0A024QZC1_HUMAN CD2 antigen (Cytoplasmic tail) binding protein 2, isoform CRA_a OS=Homo sapiens GN=CD2BP2 PE=2 SV=1;sp|O95400|CD2B2_HUMAN CD2 antigen cytoplasmic tail-binding protein 2 OS=Homo sapiens GN=CD2BP2 PE=1 SV=1;tr|Q5QTR6|Q5QTR6_HUM	3	2	2	2	0	0	0	2	2	2	0	0	0	2	2	2	0	0	0	2	2	2	6.5	6.5	6.5	37.646	341	341;341;190	0.00060772	12.783	0	0	0	6.5	6.5	6.5	8744100	0	0	0	8744100	0
A0A024QZD1;J3QQ67;Q07020;Q0QEW2;G3V203;H0YHA7;F8VYV2;F8VUA6;B4DDY5;A0A075B7A0;F8VXR6	A0A024QZD1;J3QQ67;Q07020;Q0QEW2;G3V203;H0YHA7;F8VYV2;F8VUA6;B4DDY5;A0A075B7A0	7;7;7;6;6;6;5;4;4;4;1	7;7;7;6;6;6;5;4;4;4;1	7;7;7;6;6;6;5;4;4;4;1	60S ribosomal protein L18	RPL18	tr|A0A024QZD1|A0A024QZD1_HUMAN Ribosomal protein L18, isoform CRA_c OS=Homo sapiens GN=RPL18 PE=4 SV=1;tr|J3QQ67|J3QQ67_HUMAN 60S ribosomal protein L18 (Fragment) OS=Homo sapiens GN=RPL18 PE=1 SV=1;sp|Q07020|RL18_HUMAN 60S ribosomal protein L18 OS=Homo sap	11	7	7	7	3	3	4	4	4	2	3	3	4	4	4	2	3	3	4	4	4	2	37.2	37.2	37.2	21.634	188	188;190;188;164;164;167;133;130;137;138;84	0	70.91	16.5	16.5	25	22.3	17	10.6	868020000	123860000	84799000	134830000	137710000	313690000
A8KAQ5;A0A024QZD5;P08621;M0QYR1;B3KPV0;M0QX04;Q9UFS1	A8KAQ5;A0A024QZD5;P08621	12;12;12;5;4;2;2	12;12;12;5;4;2;2	12;12;12;5;4;2;2	U1 small nuclear ribonucleoprotein 70 kDa	SNRP70;SNRNP70	tr|A8KAQ5|A8KAQ5_HUMAN cDNA FLJ77404, highly similar to Homo sapiens small nuclear ribonucleoprotein 70kDa polypeptide (RNP antigen) (SNRP70), transcript variant 1, mRNA OS=Homo sapiens PE=2 SV=1;tr|A0A024QZD5|A0A024QZD5_HUMAN Small nuclear ribonucleoprote	7	12	12	12	9	8	10	11	12	12	9	8	10	11	12	12	9	8	10	11	12	12	39.6	39.6	39.6	51.495	437	437;437;437;94;341;33;122	0	166.37	31.6	30	31.1	33.6	39.6	39.6	2032300000	337500000	181140000	301220000	411610000	468360000
A0A024QZE1;E2GIM7;E2GIM5;Q14653;M0QYT9;M0R205;E2GIM9;M0QZB8;M0QZB7;Q96GL3;M0QXC8;E2GIM8;E2GIM6;M0R3C2;M0R0R8;M0R007;M0R0X9;M0R3E9;M0QYX3	A0A024QZE1;E2GIM7;E2GIM5;Q14653;M0QYT9;M0R205;E2GIM9;M0QZB8;M0QZB7;Q96GL3	7;6;6;6;5;4;4;4;4;4;3;3;2;2;1;1;1;1;1	7;6;6;6;5;4;4;4;4;4;3;3;2;2;1;1;1;1;1	7;6;6;6;5;4;4;4;4;4;3;3;2;2;1;1;1;1;1	Interferon regulatory factor 3	IRF3	tr|A0A024QZE1|A0A024QZE1_HUMAN Interferon regulatory factor 3, isoform CRA_a OS=Homo sapiens GN=IRF3 PE=4 SV=1;tr|E2GIM7|E2GIM7_HUMAN Interferon regulatory factor 3c OS=Homo sapiens GN=IRF3 PE=2 SV=1;tr|E2GIM5|E2GIM5_HUMAN Interferon regulatory factor 3a O	19	7	7	7	7	4	5	3	4	4	7	4	5	3	4	4	7	4	5	3	4	4	27.9	27.9	27.9	47.233	427	427;281;392;427;281;287;300;329;408;452;119;154;154;264;84;102;105;153;190	0	63.37	27.9	13.6	21.8	9.4	20.4	20.4	272150000	96871000	31620000	47862000	21020000	41724000
B4E381;H3BR29;H3BSM7;A0A024QZE6;Q96GQ5;B4DJP2;I3L2V0;B4DKB6	B4E381;H3BR29;H3BSM7;A0A024QZE6;Q96GQ5;B4DJP2	4;4;4;4;4;2;1;1	4;4;4;4;4;2;1;1	4;4;4;4;4;2;1;1	RUS1 family protein C16orf58	C16orf58	tr|B4E381|B4E381_HUMAN cDNA FLJ58568 OS=Homo sapiens PE=2 SV=1;tr|H3BR29|H3BR29_HUMAN RUS1 family protein C16orf58 OS=Homo sapiens GN=C16orf58 PE=1 SV=1;tr|H3BSM7|H3BSM7_HUMAN RUS1 family protein C16orf58 OS=Homo sapiens GN=C16orf58 PE=1 SV=1;tr|A0A024QZE6	8	4	4	4	2	1	2	1	0	1	2	1	2	1	0	1	2	1	2	1	0	1	13	13	13	46.182	422	422;423;466;468;468;194;82;156	0	31.316	8.5	5.9	7.6	2.8	0	5.9	35534000	9346300	5589500	9659800	461310	0
M0QXN5;A0A024QZF1;P37198	M0QXN5;A0A024QZF1;P37198	4;4;4	4;4;4	4;4;4	Nuclear pore glycoprotein p62	NUP62;hCG_19665	tr|M0QXN5|M0QXN5_HUMAN Nuclear pore glycoprotein p62 OS=Homo sapiens GN=NUP62 PE=1 SV=1;tr|A0A024QZF1|A0A024QZF1_HUMAN HCG19665, isoform CRA_a OS=Homo sapiens GN=hCG_19665 PE=4 SV=1;sp|P37198|NUP62_HUMAN Nuclear pore glycoprotein p62 OS=Homo sapiens GN=NUP	3	4	4	4	3	4	3	1	3	3	3	4	3	1	3	3	3	4	3	1	3	3	15	15	15	45.615	446	446;522;522	0	43.216	11.9	15	11.9	3.4	11.9	11.9	136550000	33983000	21730000	22481000	6422200	31740000
A0A024QZF2;P10301;P62070;E9PQK5;E9PQC5;E9PK85	A0A024QZF2;P10301;P62070	4;4;2;1;1;1	4;4;2;1;1;1	4;4;2;1;1;1	Ras-related protein R-Ras;Ras-related protein R-Ras2	RRAS;RRAS2	tr|A0A024QZF2|A0A024QZF2_HUMAN Related RAS viral (R-ras) oncogene homolog, isoform CRA_a OS=Homo sapiens GN=RRAS PE=4 SV=1;sp|P10301|RRAS_HUMAN Ras-related protein R-Ras OS=Homo sapiens GN=RRAS PE=1 SV=1;sp|P62070|RRAS2_HUMAN Ras-related protein R-Ras2 OS=	6	4	4	4	3	1	2	0	0	1	3	1	2	0	0	1	3	1	2	0	0	1	25.2	25.2	25.2	23.48	218	218;218;204;47;52;166	0	29.122	20.2	7.3	12.4	0	0	7.3	35937000	16825000	5211600	13901000	0	0
A0A024QZF6;Q96B36;M0R2V8;H9KV91	A0A024QZF6;Q96B36;M0R2V8;H9KV91	2;2;1;1	2;2;1;1	2;2;1;1	Proline-rich AKT1 substrate 1	AKT1S1	tr|A0A024QZF6|A0A024QZF6_HUMAN AKT1 substrate 1 (Proline-rich), isoform CRA_a OS=Homo sapiens GN=AKT1S1 PE=4 SV=1;sp|Q96B36|AKTS1_HUMAN Proline-rich AKT1 substrate 1 OS=Homo sapiens GN=AKT1S1 PE=1 SV=1;tr|M0R2V8|M0R2V8_HUMAN Proline-rich AKT1 substrate 1 (	4	2	2	2	0	1	0	0	2	1	0	1	0	0	2	1	0	1	0	0	2	1	10.2	10.2	10.2	27.383	256	256;256;33;108	0.00058945	11.943	0	3.1	0	0	10.2	7	6877200	0	0	0	0	4477900
A0A0S2Z4Z2;H3BP71;A8K6K1;A0A0S2Z537;A0A024QZG0;O75150;B4DMM1;H3BQ99;H3BUL6;I3L332;H3BS50;B3KQV1;Q6ZN99	A0A0S2Z4Z2;H3BP71;A8K6K1;A0A0S2Z537;A0A024QZG0;O75150;B4DMM1	6;6;6;6;6;6;4;1;1;1;1;1;1	6;6;6;6;6;6;4;1;1;1;1;1;1	6;6;6;6;6;6;4;1;1;1;1;1;1	E3 ubiquitin-protein ligase BRE1B	RNF40	tr|A0A0S2Z4Z2|A0A0S2Z4Z2_HUMAN Ring finger protein 40 isoform 2 OS=Homo sapiens GN=RNF40 PE=2 SV=1;tr|H3BP71|H3BP71_HUMAN E3 ubiquitin-protein ligase BRE1B OS=Homo sapiens GN=RNF40 PE=1 SV=2;tr|A8K6K1|A8K6K1_HUMAN cDNA FLJ78667, highly similar to Homo sapi	13	6	6	6	2	3	1	4	4	4	2	3	1	4	4	4	2	3	1	4	4	4	10.6	10.6	10.6	107.25	956	956;961;1000;1001;1001;1001;693;111;129;144;174;230;347	0	43.334	3.1	4.2	4.4	5.3	5	8.6	103390000	14018000	10285000	11068000	20374000	20255000
A0A024QZH6;Q9H7N4	A0A024QZH6;Q9H7N4	2;2	2;2	2;2	Splicing factor, arginine/serine-rich 19	SR-A1;SCAF1	tr|A0A024QZH6|A0A024QZH6_HUMAN Serine arginine-rich pre-mRNA splicing factor SR-A1, isoform CRA_a OS=Homo sapiens GN=SR-A1 PE=4 SV=1;sp|Q9H7N4|SFR19_HUMAN Splicing factor, arginine/serine-rich 19 OS=Homo sapiens GN=SCAF1 PE=1 SV=3	2	2	2	2	1	1	1	2	2	1	1	1	1	2	2	1	1	1	1	2	2	1	1.8	1.8	1.8	139.26	1312	1312;1312	0.00059084	12.003	1.1	1.1	1.1	1.8	1.8	1.1	15321000	0	0	0	6684500	6434200
M0R0A9;A0A1W6R2Z1;A0A1W6R2Y2;A0A024QZI2;P55899;M0R0K7;M0R0H0	M0R0A9;A0A1W6R2Z1;A0A1W6R2Y2;A0A024QZI2;P55899;M0R0K7;M0R0H0	2;2;2;2;2;1;1	2;2;2;2;2;1;1	2;2;2;2;2;1;1	IgG receptor FcRn large subunit p51	FCGRT;hCG_1998059	tr|M0R0A9|M0R0A9_HUMAN IgG receptor FcRn large subunit p51 OS=Homo sapiens GN=FCGRT PE=1 SV=1;tr|A0A1W6R2Z1|A0A1W6R2Z1_HUMAN FCGRT OS=Homo sapiens PE=2 SV=1;tr|A0A1W6R2Y2|A0A1W6R2Y2_HUMAN FCGRT OS=Homo sapiens PE=2 SV=1;tr|A0A024QZI2|A0A024QZI2_HUMAN FCGRT	7	2	2	2	2	1	0	0	0	0	2	1	0	0	0	0	2	1	0	0	0	0	18.3	18.3	18.3	29.3	273	273;365;365;365;365;99;153	0.0014418	11.245	18.3	10.6	0	0	0	0	19984000	16995000	2989100	0	0	0
Q9UQL0;A0A087WW00;C9J9H9;A0A024RA90;A0A024QZJ2;Q9Y2X8;P51668;D6RA11	Q9UQL0;A0A087WW00;C9J9H9;A0A024RA90;A0A024QZJ2;Q9Y2X8;P51668;D6RA11	2;2;2;2;2;2;2;1	1;1;1;1;1;1;1;0	1;1;1;1;1;1;1;0	Ubiquitin-conjugating enzyme E2 D4;Ubiquitin-conjugating enzyme E2 D1	UBE2D4;UBE2D1;UBE2D3	tr|Q9UQL0|Q9UQL0_HUMAN Ubiquitin-conjugating enzyme 1 isoform OS=Homo sapiens GN=UBE2D4 PE=2 SV=1;tr|A0A087WW00|A0A087WW00_HUMAN Ubiquitin-conjugating enzyme E2 D1 OS=Homo sapiens GN=UBE2D1 PE=1 SV=1;tr|C9J9H9|C9J9H9_HUMAN Ubiquitin-conjugating enzyme E2 D	8	2	1	1	2	0	1	1	1	1	1	0	0	0	0	0	1	0	0	0	0	0	26.6	10.1	10.1	12.463	109	109;109;122;147;147;147;147;96	0.0072561	5.5255	26.6	0	16.5	16.5	16.5	16.5	7445500	7445500	0	0	0	0
A0A024QZJ6;A0A024QZJ4;B1PS43;P35749;Q7Z7R0;O14729;O14794;Q66K75;Q68D89	A0A024QZJ6;A0A024QZJ4;B1PS43;P35749	17;17;17;17;5;4;4;3;2	1;1;1;1;1;1;1;1;0	1;1;1;1;1;1;1;1;0	Myosin-11	MYH11	tr|A0A024QZJ6|A0A024QZJ6_HUMAN Myosin, heavy polypeptide 11, smooth muscle, isoform CRA_b OS=Homo sapiens GN=MYH11 PE=3 SV=1;tr|A0A024QZJ4|A0A024QZJ4_HUMAN Myosin, heavy polypeptide 11, smooth muscle, isoform CRA_a OS=Homo sapiens GN=MYH11 PE=3 SV=1;tr|B1P	9	17	1	1	15	13	11	10	12	12	0	0	1	0	0	0	0	0	1	0	0	0	9.1	0.6	0.6	223.57	1938	1938;1972;2029;1972;1052;588;622;498;128	0.0079344	5.1001	8.1	7.5	6.7	6.6	7.3	7.3	9355800	0	0	9355800	0	0
A0A024QZJ5;A0A024QZM7;Q9NQ94;A0A024QZI9;F8W9F8;B4E1E3;Q5T0W7;Q7Z2U9;Q8TBY0	A0A024QZJ5;A0A024QZM7;Q9NQ94;A0A024QZI9;F8W9F8;B4E1E3	15;15;15;14;14;13;7;4;1	15;15;15;14;14;13;7;4;1	14;14;14;13;13;12;6;4;0	APOBEC1 complementation factor	ACF;A1CF	tr|A0A024QZJ5|A0A024QZJ5_HUMAN Apobec-1 complementation factor, isoform CRA_b OS=Homo sapiens GN=ACF PE=4 SV=1;tr|A0A024QZM7|A0A024QZM7_HUMAN Apobec-1 complementation factor, isoform CRA_a OS=Homo sapiens GN=ACF PE=4 SV=1;sp|Q9NQ94|A1CF_HUMAN APOBEC1 compl	9	15	15	14	9	9	7	9	8	9	9	9	7	9	8	9	9	8	6	8	7	9	38.4	38.4	36.5	64.256	586	586;594;594;594;602;587;201;122;533	0	104.49	21	19.1	13.8	20	15.2	22	665510000	147310000	91332000	73591000	74274000	143070000
A0A024QZJ7;Q16204;Q05CP8;Q15302;J7M8C2;J7MDF2	A0A024QZJ7;Q16204;Q05CP8	10;10;8;1;1;1	10;10;8;1;1;1	10;10;8;1;1;1	Coiled-coil domain-containing protein 6	CCDC6	tr|A0A024QZJ7|A0A024QZJ7_HUMAN Coiled-coil domain containing 6, isoform CRA_a OS=Homo sapiens GN=CCDC6 PE=4 SV=1;sp|Q16204|CCDC6_HUMAN Coiled-coil domain-containing protein 6 OS=Homo sapiens GN=CCDC6 PE=1 SV=2;tr|Q05CP8|Q05CP8_HUMAN CCDC6 protein (Fragment	6	10	10	10	7	6	8	1	3	2	7	6	8	1	3	2	7	6	8	1	3	2	29.3	29.3	29.3	53.294	474	474;474;334;132;461;503	0	77.768	17.9	17.1	24.3	2.7	7.6	6.1	218460000	60539000	42064000	82800000	7792200	19123000
A0A024QZK4;Q96FC7	A0A024QZK4;Q96FC7	8;8	8;8	7;7	Phytanoyl-CoA hydroxylase-interacting protein-like	PHYHIPL	tr|A0A024QZK4|A0A024QZK4_HUMAN Phytanoyl-CoA 2-hydroxylase interacting protein-like, isoform CRA_b OS=Homo sapiens GN=PHYHIPL PE=4 SV=1;sp|Q96FC7|PHIPL_HUMAN Phytanoyl-CoA hydroxylase-interacting protein-like OS=Homo sapiens GN=PHYHIPL PE=1 SV=3	2	8	8	7	7	5	5	3	4	4	7	5	5	3	4	4	7	5	4	3	4	4	24.5	24.5	22.3	42.5	376	376;376	0	52.395	22.3	17.6	15.4	9.3	14.4	14.4	386450000	120590000	66711000	89042000	22821000	44710000
B4DG62;A8K7J7;A0A024QZK7;Q59FD4;B3KXY9;P19367;B3KRA9;B1AR63;B1AR62;B1AR61;B3KT70;A8K4Q9;Q2TB90;B4E0J9;A0A024R7R1;Q59H08;P52790	B4DG62;A8K7J7;A0A024QZK7;Q59FD4;B3KXY9;P19367;B3KRA9	33;33;33;33;33;33;22;9;4;4;4;4;4;3;2;2;2	33;33;33;33;33;33;22;9;4;4;4;4;4;3;2;2;2	29;29;29;29;29;29;20;8;3;3;3;3;3;3;0;0;0	Hexokinase;Hexokinase-1	HK1	tr|B4DG62|B4DG62_HUMAN cDNA FLJ56506, highly similar to Hexokinase-1 (EC 2.7.1.1) OS=Homo sapiens PE=2 SV=1;tr|A8K7J7|A8K7J7_HUMAN cDNA FLJ78173, highly similar to Homo sapiens hexokinase 1 (HK1) mRNA OS=Homo sapiens PE=2 SV=1;tr|A0A024QZK7|A0A024QZK7_HUMA	17	33	33	29	25	28	20	14	20	25	25	28	20	14	20	25	21	24	19	13	17	21	43	43	38.8	102.31	915	915;917;921;949;952;917;566;290;114;139;917;917;917;780;923;960;923	0	249.8	30.1	33.6	23.9	17.5	26.2	28.5	3307700000	968730000	594130000	671330000	257740000	311130000
Q53F48;A0A024QZK8;P31942;B4DHY1;A0A024QZP1	Q53F48;A0A024QZK8;P31942;B4DHY1;A0A024QZP1	10;10;10;8;6	9;9;9;7;6	9;9;9;7;6	Heterogeneous nuclear ribonucleoprotein H3	HNRPH3;HNRNPH3	tr|Q53F48|Q53F48_HUMAN Heterogeneous nuclear ribonucleoprotein H3 isoform a variant (Fragment) OS=Homo sapiens PE=2 SV=1;tr|A0A024QZK8|A0A024QZK8_HUMAN Heterogeneous nuclear ribonucleoprotein H3 (2H9), isoform CRA_a OS=Homo sapiens GN=HNRPH3 PE=4 SV=1;sp|P	5	10	9	9	5	7	7	10	8	7	5	6	6	9	7	6	5	6	6	9	7	6	42.2	39.9	39.9	36.925	346	346;346;346;238;215	0	98.942	17.9	26.9	24	42.2	32.9	26.9	1775800000	200340000	175750000	240890000	318670000	487000000
A0A024QZM3;Q13542;Q6FG68;B2R9B9	A0A024QZM3;Q13542;Q6FG68;B2R9B9	3;3;2;2	3;3;2;2	3;3;2;2	Eukaryotic translation initiation factor 4E-binding protein 2	EIF4EBP2	tr|A0A024QZM3|A0A024QZM3_HUMAN Eukaryotic translation initiation factor 4E binding protein 2, isoform CRA_a OS=Homo sapiens GN=EIF4EBP2 PE=4 SV=1;sp|Q13542|4EBP2_HUMAN Eukaryotic translation initiation factor 4E-binding protein 2 OS=Homo sapiens GN=EIF4EBP	4	3	3	3	2	1	1	1	3	1	2	1	1	1	3	1	2	1	1	1	3	1	49.2	49.2	49.2	12.939	120	120;120;120;120	0	22.847	23.3	11.7	11.7	11.7	49.2	11.7	63667000	17021000	6187500	5382000	3940300	22540000
A0A024QZM6;P53992;G5EA31;B4DSN3;B7ZAY6;A0A0U1RR49;B4DQ22	A0A024QZM6;P53992;G5EA31;B4DSN3	24;24;23;22;8;1;1	24;24;23;22;8;1;1	23;23;22;21;8;1;0	Protein transport protein Sec24C	SEC24C	tr|A0A024QZM6|A0A024QZM6_HUMAN SEC24 related gene family, member C (S. cerevisiae), isoform CRA_a OS=Homo sapiens GN=SEC24C PE=4 SV=1;sp|P53992|SC24C_HUMAN Protein transport protein Sec24C OS=Homo sapiens GN=SEC24C PE=1 SV=3;tr|G5EA31|G5EA31_HUMAN Protein	7	24	24	23	15	13	15	17	17	19	15	13	15	17	17	19	14	12	15	16	16	18	28.5	28.5	27.2	118.32	1094	1094;1094;1042;975;342;183;258	0	186.17	18.8	17	19.2	22.2	21.3	22	1264200000	247560000	146230000	218890000	160130000	240010000
A0A024QZN2;Q8WXX5;Q2VIL4	A0A024QZN2;Q8WXX5;Q2VIL4	8;8;4	8;8;4	8;8;4	DnaJ homolog subfamily C member 9	hCG_2024613;DNAJC9	tr|A0A024QZN2|A0A024QZN2_HUMAN HCG2024613, isoform CRA_a OS=Homo sapiens GN=hCG_2024613 PE=4 SV=1;sp|Q8WXX5|DNJC9_HUMAN DnaJ homolog subfamily C member 9 OS=Homo sapiens GN=DNAJC9 PE=1 SV=1;tr|Q2VIL4|Q2VIL4_HUMAN RcDNAJ9 (Fragment) OS=Homo sapiens PE=4 SV=	3	8	8	8	6	5	6	4	4	5	6	5	6	4	4	5	6	5	6	4	4	5	37.7	37.7	37.7	29.909	260	260;260;252	0	55.964	31.2	26.9	22.3	23.1	19.2	24.6	325490000	68068000	40285000	68129000	32865000	51758000
A0A024QZN4;V9HWK2;P18206;B3KXA2;B4E3Q9;B4DKC9;B4DTM7;A0A096LPE1	A0A024QZN4;V9HWK2;P18206;B3KXA2;B4E3Q9	49;49;49;43;39;21;15;2	49;49;49;43;39;21;15;2	49;49;49;43;39;21;15;2	Vinculin	VCL;HEL114	tr|A0A024QZN4|A0A024QZN4_HUMAN Vinculin, isoform CRA_c OS=Homo sapiens GN=VCL PE=4 SV=1;tr|V9HWK2|V9HWK2_HUMAN Epididymis luminal protein 114 OS=Homo sapiens GN=HEL114 PE=2 SV=1;sp|P18206|VINC_HUMAN Vinculin OS=Homo sapiens GN=VCL PE=1 SV=4;tr|B3KXA2|B3KXA	8	49	49	49	43	36	33	29	25	25	43	36	33	29	25	25	43	36	33	29	25	25	59.2	59.2	59.2	116.72	1066	1066;1134;1134;1006;927;491;327;57	0	323.31	52.7	48	42.4	34.6	34.5	32.1	5935600000	1780500000	1162000000	1193500000	593350000	567710000
A0A024QZN7;Q9NZ45	A0A024QZN7;Q9NZ45	3;3	3;3	3;3	CDGSH iron-sulfur domain-containing protein 1	C10orf70;CISD1	tr|A0A024QZN7|A0A024QZN7_HUMAN Chromosome 10 open reading frame 70, isoform CRA_b OS=Homo sapiens GN=C10orf70 PE=4 SV=1;sp|Q9NZ45|CISD1_HUMAN CDGSH iron-sulfur domain-containing protein 1 OS=Homo sapiens GN=CISD1 PE=1 SV=1	2	3	3	3	3	3	2	2	2	3	3	3	2	2	2	3	3	3	2	2	2	3	34.3	34.3	34.3	12.199	108	108;108	0	35.089	34.3	34.3	25.9	25.9	22.2	34.3	968270000	284200000	124260000	248610000	89109000	83569000
A0A024QZP6;Q9P0M6;Q5SQT3;Q9HA11	A0A024QZP6;Q9P0M6;Q5SQT3;Q9HA11	7;7;5;5	5;5;4;3	5;5;4;3	Core histone macro-H2A;Core histone macro-H2A.2;Histone H2A	H2AFY2	tr|A0A024QZP6|A0A024QZP6_HUMAN Core histone macro-H2A OS=Homo sapiens GN=H2AFY2 PE=4 SV=1;sp|Q9P0M6|H2AW_HUMAN Core histone macro-H2A.2 OS=Homo sapiens GN=H2AFY2 PE=1 SV=3;tr|Q5SQT3|Q5SQT3_HUMAN Histone H2A (Fragment) OS=Homo sapiens GN=H2AFY2 PE=1 SV=8;tr	4	7	5	5	4	3	4	2	4	0	2	2	3	0	2	0	2	2	3	0	2	0	27.7	20.7	20.7	40.058	372	372;372;242;280	0	47.259	18	15.6	17.5	7	17.7	0	150010000	45432000	28216000	29537000	0	46821000
A0A024QZP7;P06493;Q5H9N4;E5RIU6;A0A087WZZ9;I6L9I5;A0A024QZJ8;B7Z3D6;K7ELV5;A0A024R8R3;Q00526;G3V317	A0A024QZP7;P06493;Q5H9N4;E5RIU6;A0A087WZZ9;I6L9I5;A0A024QZJ8;B7Z3D6	12;12;11;9;9;9;9;6;2;2;2;1	12;12;11;9;9;9;9;6;2;2;2;1	10;10;9;7;7;7;8;5;0;0;0;0	Cyclin-dependent kinase 1	CDC2;CDK1;DKFZp686L20222	tr|A0A024QZP7|A0A024QZP7_HUMAN Cell division cycle 2, G1 to S and G2 to M, isoform CRA_a OS=Homo sapiens GN=CDC2 PE=1 SV=1;sp|P06493|CDK1_HUMAN Cyclin-dependent kinase 1 OS=Homo sapiens GN=CDK1 PE=1 SV=3;tr|Q5H9N4|Q5H9N4_HUMAN Uncharacterized protein DKFZp	12	12	12	10	9	10	10	9	6	7	9	10	10	9	6	7	7	8	8	7	6	7	51.5	51.5	45.1	34.081	297	297;297;303;189;224;225;240;109;164;333;305;39	0	93.461	41.1	45.5	44.8	40.1	28.6	34.3	1276200000	299090000	251180000	275540000	162700000	153660000
Q53FJ5;A0A024QZQ2;P07602;C9JIZ6;Q59EN5;B4DRB7;B4DEK5;Q5BJH1;A0A0J9YXB8	Q53FJ5;A0A024QZQ2;P07602;C9JIZ6;Q59EN5;B4DRB7;B4DEK5;Q5BJH1	15;15;15;14;14;11;10;8;4	15;15;15;14;14;11;10;8;4	15;15;15;14;14;11;10;8;4	Prosaposin;Saposin-A;Saposin-B-Val;Saposin-B;Saposin-C;Saposin-D	PSAP	tr|Q53FJ5|Q53FJ5_HUMAN Prosaposin (Variant Gaucher disease and variant metachromatic leukodystrophy) variant (Fragment) OS=Homo sapiens PE=2 SV=1;tr|A0A024QZQ2|A0A024QZQ2_HUMAN Prosaposin (Variant Gaucher disease and variant metachromatic leukodystrophy),	9	15	15	15	13	12	12	8	10	12	13	12	12	8	10	12	13	12	12	8	10	12	34.7	34.7	34.7	58.14	524	524;524;524;527;530;527;452;240;167	0	110.27	29.6	25.4	25.2	16.4	22.3	27.5	3846500000	1003900000	604950000	903330000	334480000	490220000
B3KPC1;A0A024QZR3;Q9BRX2	B3KPC1;A0A024QZR3;Q9BRX2	4;4;4	4;4;4	4;4;4	Protein pelota homolog	hCG_2002731;PELO	tr|B3KPC1|B3KPC1_HUMAN Protein pelota homolog OS=Homo sapiens PE=2 SV=1;tr|A0A024QZR3|A0A024QZR3_HUMAN Protein pelota homolog OS=Homo sapiens GN=hCG_2002731 PE=3 SV=1;sp|Q9BRX2|PELO_HUMAN Protein pelota homolog OS=Homo sapiens GN=PELO PE=1 SV=2	3	4	4	4	2	4	3	2	2	2	2	4	3	2	2	2	2	4	3	2	2	2	10.1	10.1	10.1	43.378	385	385;385;385	0	29.224	3.9	10.1	6.8	3.9	3.9	3.9	59145000	9373400	12568000	15194000	5287300	11381000
A0A024QZR5;Q9Y2T2;B4DRN6;Q8NDP0;H0YBM0;E5RJ52;P53677	A0A024QZR5;Q9Y2T2;B4DRN6;Q8NDP0	11;11;9;8;2;2;2	11;11;9;8;2;2;2	11;11;9;8;2;2;2	AP-3 complex subunit mu-1	AP3M1;DKFZp586G1518	tr|A0A024QZR5|A0A024QZR5_HUMAN Adaptor-related protein complex 3, mu 1 subunit, isoform CRA_a OS=Homo sapiens GN=AP3M1 PE=3 SV=1;sp|Q9Y2T2|AP3M1_HUMAN AP-3 complex subunit mu-1 OS=Homo sapiens GN=AP3M1 PE=1 SV=1;tr|B4DRN6|B4DRN6_HUMAN cDNA FLJ51284, highly	7	11	11	11	7	6	5	4	7	7	7	6	5	4	7	7	7	6	5	4	7	7	40.2	40.2	40.2	46.939	418	418;418;364;297;48;287;418	0	103.8	26.8	22.7	16	11.2	30.4	26.8	402790000	77249000	40453000	61801000	31163000	98673000
H0Y548;B2R6X6;A0A024QZS4;P30405;R4GN99	H0Y548;B2R6X6;A0A024QZS4;P30405;R4GN99	2;2;2;2;1	2;2;2;2;1	2;2;2;2;1	Peptidyl-prolyl cis-trans isomerase;Peptidyl-prolyl cis-trans isomerase F, mitochondrial	PPIF	tr|H0Y548|H0Y548_HUMAN Peptidyl-prolyl cis-trans isomerase (Fragment) OS=Homo sapiens GN=PPIF PE=1 SV=1;tr|B2R6X6|B2R6X6_HUMAN Peptidyl-prolyl cis-trans isomerase OS=Homo sapiens PE=2 SV=1;tr|A0A024QZS4|A0A024QZS4_HUMAN Peptidyl-prolyl cis-trans isomerase	5	2	2	2	0	0	1	2	2	2	0	0	1	2	2	2	0	0	1	2	2	2	29.1	29.1	29.1	17.434	165	165;207;207;207;145	0	24.356	0	0	12.7	29.1	29.1	29.1	104150000	0	0	10189000	14057000	40081000
A0A024QZT0;P45880;A0A0A0MR02;A0A024QZN9;B4DKM5;Q5JSD2;Q5JSD1;A2A3S1	A0A024QZT0;P45880;A0A0A0MR02;A0A024QZN9;B4DKM5;Q5JSD2;Q5JSD1	17;17;16;16;13;11;11;6	17;17;16;16;13;11;11;6	17;17;16;16;13;11;11;6	Voltage-dependent anion-selective channel protein 2	VDAC2	tr|A0A024QZT0|A0A024QZT0_HUMAN Voltage-dependent anion channel 2, isoform CRA_c OS=Homo sapiens GN=VDAC2 PE=4 SV=1;sp|P45880|VDAC2_HUMAN Voltage-dependent anion-selective channel protein 2 OS=Homo sapiens GN=VDAC2 PE=1 SV=2;tr|A0A0A0MR02|A0A0A0MR02_HUMAN V	8	17	17	17	14	14	14	13	14	15	14	14	14	13	14	15	14	14	14	13	14	15	69.7	69.7	69.7	31.566	294	294;294;282;319;255;194;204;109	0	323.31	65	58.8	62.9	56.5	62.2	67	6871600000	1437100000	909710000	1410300000	830030000	1270400000
Q6N0A8;A0A024QZT4;P50453	Q6N0A8;A0A024QZT4;P50453	3;3;3	3;3;3	2;2;2	Serpin B9	DKFZp686O07189;SERPINB9	tr|Q6N0A8|Q6N0A8_HUMAN Uncharacterized protein DKFZp686O07189 OS=Homo sapiens GN=DKFZp686O07189 PE=2 SV=1;tr|A0A024QZT4|A0A024QZT4_HUMAN Serpin peptidase inhibitor, clade B (Ovalbumin), member 9, isoform CRA_a OS=Homo sapiens GN=SERPINB9 PE=2 SV=1;sp|P5045	3	3	3	2	1	0	0	1	2	2	1	0	0	1	2	2	1	0	0	0	1	1	18.9	18.9	12.2	20.251	180	180;376;376	0	18.248	5.6	0	0	6.7	13.3	13.3	22168000	5499700	0	0	1208800	7758300
A0A024QZT7;P33947;H7BYF7;Q96H29;M0R1Y2	A0A024QZT7;P33947	3;3;1;1;1	3;3;1;1;1	2;2;1;0;0	ER lumen protein-retaining receptor;ER lumen protein-retaining receptor 2	KDELR2	tr|A0A024QZT7|A0A024QZT7_HUMAN ER lumen protein-retaining receptor OS=Homo sapiens GN=KDELR2 PE=3 SV=1;sp|P33947|ERD22_HUMAN ER lumen protein-retaining receptor 2 OS=Homo sapiens GN=KDELR2 PE=1 SV=1	5	3	3	2	3	2	2	2	2	2	3	2	2	2	2	2	2	1	1	1	1	1	17.9	17.9	12.7	24.422	212	212;212;38;190;220	0	25.744	17.9	9.9	13.2	13.2	13.2	13.2	428270000	62134000	52317000	66261000	75880000	89625000
Q53HG3;Q53GC8;A0A0C4DGA2;A0A024QZU5;O75521;Q6IBN4;F8WAW4;F8W6J1;Q9NYD2;B4DLL3;F1LLU7;C9JB63;Q59E94	Q53HG3;Q53GC8;A0A0C4DGA2;A0A024QZU5;O75521;Q6IBN4;F8WAW4;F8W6J1;Q9NYD2;B4DLL3;F1LLU7;C9JB63;Q59E94	5;5;5;5;5;4;3;3;3;3;3;3;3	5;5;5;5;5;4;3;3;3;3;3;3;3	5;5;5;5;5;4;3;3;3;3;3;3;3	Enoyl-CoA delta isomerase 2, mitochondrial	ECI2;PECI;HCA64	tr|Q53HG3|Q53HG3_HUMAN Peroxisomal D3,D2-enoyl-CoA isomerase isoform 1 variant (Fragment) OS=Homo sapiens PE=2 SV=1;tr|Q53GC8|Q53GC8_HUMAN Peroxisomal D3,D2-enoyl-CoA isomerase isoform 1 variant (Fragment) OS=Homo sapiens PE=2 SV=1;tr|A0A0C4DGA2|A0A0C4DGA2	13	5	5	5	3	3	1	3	3	3	3	3	1	3	3	3	3	3	1	3	3	3	17.6	17.6	17.6	40.111	364	364;364;364;364;394;364;140;152;195;195;197;220;232	0	32.208	8.2	8.5	2.5	8.5	11.8	8.5	72726000	16541000	11408000	4193800	9984200	16590000
Q9BS45;A0A024QZW0;P51580	Q9BS45;A0A024QZW0;P51580	3;3;3	3;3;3	3;3;3	Thiopurine S-methyltransferase	TPMT	tr|Q9BS45|Q9BS45_HUMAN Thiopurine S-methyltransferase OS=Homo sapiens GN=TPMT PE=2 SV=1;tr|A0A024QZW0|A0A024QZW0_HUMAN Thiopurine S-methyltransferase, isoform CRA_d OS=Homo sapiens GN=TPMT PE=3 SV=1;sp|P51580|TPMT_HUMAN Thiopurine S-methyltransferase OS=Ho	3	3	3	3	1	0	0	0	1	2	1	0	0	0	1	2	1	0	0	0	1	2	10.6	10.6	10.6	28.233	245	245;245;245	0	17.88	2.9	0	0	0	2.9	7.8	17602000	4912400	0	0	0	6388100
A0A024QZX3;A0A024QZX5;A0A087X1N8;P35237;Q8IXH2;A0A024QZT8;C9JTJ8;C9JVA8;H7BXK7;A0A1B0GU38	A0A024QZX3;A0A024QZX5;A0A087X1N8;P35237;Q8IXH2	14;14;14;14;9;6;1;1;1;1	14;14;14;14;9;6;1;1;1;1	13;13;13;13;9;6;0;0;0;0	Serpin B6	SERPINB6	tr|A0A024QZX3|A0A024QZX3_HUMAN Serpin peptidase inhibitor, clade B (Ovalbumin), member 6, isoform CRA_a OS=Homo sapiens GN=SERPINB6 PE=3 SV=1;tr|A0A024QZX5|A0A024QZX5_HUMAN Serpin B6 OS=Homo sapiens GN=SERPINB6 PE=1 SV=1;tr|A0A087X1N8|A0A087X1N8_HUMAN Serp	10	14	14	13	10	11	9	9	8	9	10	11	9	9	8	9	10	11	9	9	8	8	52.4	52.4	50.3	42.621	376	376;380;395;376;259;213;124;164;189;259	0	117.65	37.5	44.9	33	33.5	31.4	33.5	759290000	188940000	126150000	164230000	82282000	96711000
B2R7M3;A0A024QZY1;Q13155;A8MU58;F8W950	B2R7M3;A0A024QZY1;Q13155;A8MU58;F8W950	9;9;9;8;7	9;9;9;8;7	9;9;9;8;7	Aminoacyl tRNA synthase complex-interacting multifunctional protein 2	JTV1;AIMP2	tr|B2R7M3|B2R7M3_HUMAN cDNA, FLJ93510, highly similar to Homo sapiens JTV1 gene (JTV1), mRNA OS=Homo sapiens PE=2 SV=1;tr|A0A024QZY1|A0A024QZY1_HUMAN JTV1 gene, isoform CRA_a OS=Homo sapiens GN=JTV1 PE=4 SV=1;sp|Q13155|AIMP2_HUMAN Aminoacyl tRNA synthase c	5	9	9	9	8	6	5	6	6	6	8	6	5	6	6	6	8	6	5	6	6	6	54.7	54.7	54.7	35.448	320	320;320;320;242;251	0	105.26	43.4	35	29.4	38.4	35	35	713490000	164740000	96455000	54332000	65847000	149010000
A0A024QZY3;Q9Y247	A0A024QZY3;Q9Y247	4;4	1;1	1;1	Protein FAM50B	FAM50B	tr|A0A024QZY3|A0A024QZY3_HUMAN Family with sequence similarity 50, member B, isoform CRA_a OS=Homo sapiens GN=FAM50B PE=4 SV=1;sp|Q9Y247|FA50B_HUMAN Protein FAM50B OS=Homo sapiens GN=FAM50B PE=1 SV=1	2	4	1	1	1	2	1	1	1	0	0	1	0	0	0	0	0	1	0	0	0	0	16.6	4.9	4.9	38.708	325	325;325	0.0077189	5.228	4	8.9	3.7	4	4	0	17620000	0	17620000	0	0	0
A0A024QZY5;Q13523;B4DZQ5;H0YDJ3;D3DWH5	A0A024QZY5;Q13523;B4DZQ5	5;5;4;2;1	5;5;4;2;1	5;5;4;2;1	Serine/threonine-protein kinase PRP4 homolog	PRPF4B	tr|A0A024QZY5|A0A024QZY5_HUMAN PRP4 pre-mRNA processing factor 4 homolog B (Yeast), isoform CRA_a OS=Homo sapiens GN=PRPF4B PE=4 SV=1;sp|Q13523|PRP4B_HUMAN Serine/threonine-protein kinase PRP4 homolog OS=Homo sapiens GN=PRPF4B PE=1 SV=3;tr|B4DZQ5|B4DZQ5_HU	5	5	5	5	2	2	1	0	4	2	2	2	1	0	4	2	2	2	1	0	4	2	5.6	5.6	5.6	116.99	1007	1007;1007;993;587;111	0	29.374	2.5	2.2	0.9	0	4.5	2	57080000	10132000	5103100	4061000	0	25967000
B2R4S9;A0A024RCJ9;A0A024QZZ7;I6L9F7;U3KQK0;Q99880;Q99879;Q99877;Q93079;Q5QNW6;P62807;P58876;A8K9J7;Q0D2M2;A0A024RCL8;B4DR52;P57053;O60814;Q96A08;L0R4T3	B2R4S9;A0A024RCJ9;A0A024QZZ7;I6L9F7;U3KQK0;Q99880;Q99879;Q99877;Q93079;Q5QNW6;P62807;P58876;A8K9J7;Q0D2M2;A0A024RCL8;B4DR52;P57053;O60814	7;7;7;7;7;7;7;7;7;7;7;7;6;6;6;6;6;6;3;2	7;7;7;7;7;7;7;7;7;7;7;7;6;6;6;6;6;6;3;2	2;2;2;2;2;2;2;2;2;2;2;2;2;2;2;2;2;2;0;0	Histone H2B;Histone H2B type 1-L;Histone H2B type 1-M;Histone H2B type 1-N;Histone H2B type 1-H;Histone H2B type 2-F;Histone H2B type 1-C/E/F/G/I;Histone H2B type 1-D;Histone H2B type F-S;Histone H2B type 1-K	HIST1H2BI;HIST1H2BN;HIST1H2BD;HIST1H2BM;HIST1H2BL;HIST1H2BH;HIST2H2BF;HIST1H2BC;HIST1H2BK;H2BFS	tr|B2R4S9|B2R4S9_HUMAN Histone H2B OS=Homo sapiens GN=HIST1H2BC PE=2 SV=1;tr|A0A024RCJ9|A0A024RCJ9_HUMAN Histone H2B OS=Homo sapiens GN=HIST1H2BN PE=3 SV=1;tr|A0A024QZZ7|A0A024QZZ7_HUMAN Histone H2B OS=Homo sapiens GN=HIST1H2BD PE=3 SV=1;tr|I6L9F7|I6L9F7_H	20	7	7	2	6	7	7	7	6	6	6	7	7	7	6	6	2	2	2	2	2	2	59.5	59.5	7.9	13.906	126	126;126;126;138;166;126;126;126;126;126;126;126;126;126;126;166;126;126;127;67	0	221.18	49.2	59.5	59.5	59.5	49.2	49.2	58402000000	10169000000	8781700000	12101000000	7745500000	10422000000
Q08AJ9;A0A024R017;Q93077;Q7L7L0;P04908	Q08AJ9;A0A024R017;Q93077;Q7L7L0;P04908	8;8;8;8;8	2;2;2;2;2	1;1;1;1;1	Histone H2A;Histone H2A type 1-C;Histone H2A type 3;Histone H2A type 1-B/E	HIST1H2AB;HIST1H2AC;HIST3H2A	tr|Q08AJ9|Q08AJ9_HUMAN Histone H2A OS=Homo sapiens GN=HIST1H2AB PE=2 SV=1;tr|A0A024R017|A0A024R017_HUMAN Histone H2A OS=Homo sapiens GN=HIST1H2AC PE=3 SV=1;sp|Q93077|H2A1C_HUMAN Histone H2A type 1-C OS=Homo sapiens GN=HIST1H2AC PE=1 SV=3;sp|Q7L7L0|H2A3_HUM	5	8	2	1	5	6	4	4	5	6	1	1	1	1	1	2	0	0	0	0	0	1	62.3	36.2	13.8	14.135	130	130;130;130;130;130	0	39.075	54.6	56.9	49.2	49.2	54.6	60	89065000	31528000	4645000	5723100	17062000	10773000
A0A024R040;P55809;Q6IAV5;E9PDW2;B7Z609;A1E286;Q9H7N8;B3KS89;Q9BYC2	A0A024R040;P55809;Q6IAV5;E9PDW2;B7Z609	12;12;11;6;6;3;1;1;1	12;12;11;6;6;3;1;1;1	12;12;11;6;6;3;1;1;1	Succinyl-CoA:3-ketoacid-coenzyme A transferase;Succinyl-CoA:3-ketoacid coenzyme A transferase 1, mitochondrial	OXCT1;OXCT	tr|A0A024R040|A0A024R040_HUMAN Succinyl-CoA:3-ketoacid-coenzyme A transferase OS=Homo sapiens GN=OXCT1 PE=3 SV=1;sp|P55809|SCOT1_HUMAN Succinyl-CoA:3-ketoacid coenzyme A transferase 1, mitochondrial OS=Homo sapiens GN=OXCT1 PE=1 SV=1;tr|Q6IAV5|Q6IAV5_HUMAN	9	12	12	12	6	5	5	8	9	8	6	5	5	8	9	8	6	5	5	8	9	8	37.7	37.7	37.7	56.157	520	520;520;520;334;334;150;249;517;517	0	101.54	20.4	14.4	12.9	23.7	26.3	24.6	584080000	72231000	46650000	56499000	135950000	148160000
A0A024R045;O60671	A0A024R045;O60671	2;2	2;2	2;2	Cell cycle checkpoint protein RAD1	hCG_37731;RAD1	tr|A0A024R045|A0A024R045_HUMAN HCG37731, isoform CRA_c OS=Homo sapiens GN=hCG_37731 PE=4 SV=1;sp|O60671|RAD1_HUMAN Cell cycle checkpoint protein RAD1 OS=Homo sapiens GN=RAD1 PE=1 SV=1	2	2	2	2	0	0	1	0	0	1	0	0	1	0	0	1	0	0	1	0	0	1	9.2	9.2	9.2	31.827	282	282;282	0.0045032	10.507	0	0	3.2	0	0	6	2975400	0	0	0	0	0
B2R6K4;A0A024R056;P62873;F6UT28;B1AKQ8;F6X3N5;Q71UM6;B3KVK2;Q71UM7;F5H8J8;F5H100;F5H0S8;Q59G26;E9PCP0;F1T0G5;F1T0G4;P16520;B4DLV5	B2R6K4;A0A024R056;P62873;F6UT28;B1AKQ8;F6X3N5	17;17;17;11;9;9;7;7;5;2;2;2;2;2;2;2;2;1	17;17;17;11;9;9;7;7;5;2;2;2;2;2;2;2;2;1	10;10;10;6;5;4;5;5;3;0;0;0;0;0;0;0;0;0	Guanine nucleotide-binding protein G(I)/G(S)/G(T) subunit beta-1	GNB1	tr|B2R6K4|B2R6K4_HUMAN cDNA, FLJ92996, highly similar to Homo sapiens guanine nucleotide binding protein (G protein), beta polypeptide 1 (GNB1), mRNA OS=Homo sapiens PE=2 SV=1;tr|A0A024R056|A0A024R056_HUMAN Guanine nucleotide binding protein (G protein), b	18	17	17	10	14	13	12	13	14	17	14	13	12	13	14	17	9	8	8	8	8	10	70.6	70.6	40.3	37.301	340	340;340;340;165;107;163;207;240;127;232;232;264;327;339;340;340;340;153	0	240.28	59.4	59.1	46.8	58.2	66.5	70.6	5520700000	1232400000	640220000	761020000	738690000	1195000000
Q8N995;A0A024R059;Q01581;D6RIW1	Q8N995;A0A024R059;Q01581	27;27;27;7	27;27;27;7	26;26;26;7	Hydroxymethylglutaryl-CoA synthase, cytoplasmic	HMGCS1	tr|Q8N995|Q8N995_HUMAN 3-hydroxy-3-methylglutaryl coenzyme A synthase OS=Homo sapiens PE=2 SV=1;tr|A0A024R059|A0A024R059_HUMAN 3-hydroxy-3-methylglutaryl coenzyme A synthase OS=Homo sapiens GN=HMGCS1 PE=3 SV=1;sp|Q01581|HMCS1_HUMAN Hydroxymethylglutaryl-Co	4	27	27	26	23	21	23	20	20	20	23	21	23	20	20	20	23	20	22	19	20	19	73.5	73.5	71.3	56.238	509	509;520;520;95	0	258.13	62.9	56.8	60.1	50.9	54.2	56.8	5163900000	1008800000	567730000	962260000	751470000	1022900000
A0A024R071;O75694;E9PF10;B4DLT2;B3KMK3;D6RA13	A0A024R071;O75694;E9PF10;B4DLT2	21;21;20;20;9;1	21;21;20;20;9;1	21;21;20;20;9;1	Nuclear pore complex protein Nup155	NUP155	tr|A0A024R071|A0A024R071_HUMAN Nucleoporin 155kDa, isoform CRA_a OS=Homo sapiens GN=NUP155 PE=4 SV=1;sp|O75694|NU155_HUMAN Nuclear pore complex protein Nup155 OS=Homo sapiens GN=NUP155 PE=1 SV=1;tr|E9PF10|E9PF10_HUMAN Nuclear pore complex protein Nup155 OS	6	21	21	21	14	14	9	11	15	15	14	14	9	11	15	15	14	14	9	11	15	15	23.9	23.9	23.9	155.2	1391	1391;1391;1327;1353;382;54	0	186.09	16.8	15.7	10.1	11.6	16.3	17.9	498510000	109460000	54962000	63101000	49232000	113200000
A0A024R084;Q9BRK5;A0A024R0A9;H0Y3T6;G3V1E2	A0A024R084;Q9BRK5;A0A024R0A9;H0Y3T6;G3V1E2	8;8;6;5;5	8;8;6;5;5	8;8;6;5;5	45 kDa calcium-binding protein	SDF4	tr|A0A024R084|A0A024R084_HUMAN Stromal cell derived factor 4, isoform CRA_c OS=Homo sapiens GN=SDF4 PE=4 SV=1;sp|Q9BRK5|CAB45_HUMAN 45 kDa calcium-binding protein OS=Homo sapiens GN=SDF4 PE=1 SV=1;tr|A0A024R0A9|A0A024R0A9_HUMAN Stromal cell derived factor	5	8	8	8	5	4	4	5	6	7	5	4	4	5	6	7	5	4	4	5	6	7	30.4	30.4	30.4	41.806	362	362;362;348;243;254	0	54.622	19.6	17.7	12.2	17.1	26	28.5	478890000	55356000	38489000	45555000	70394000	123390000
A0A024R094;Q9H074;D6REB4;H0YA44;D6RJF2	A0A024R094;Q9H074;D6REB4	9;9;6;1;1	9;9;6;1;1	9;9;6;1;1	Polyadenylate-binding protein-interacting protein 1	PAIP1	tr|A0A024R094|A0A024R094_HUMAN Poly(A) binding protein interacting protein 1, isoform CRA_a OS=Homo sapiens GN=PAIP1 PE=4 SV=1;sp|Q9H074|PAIP1_HUMAN Polyadenylate-binding protein-interacting protein 1 OS=Homo sapiens GN=PAIP1 PE=1 SV=1;tr|D6REB4|D6REB4_HUM	5	9	9	9	6	6	8	5	8	8	6	6	8	5	8	8	6	6	8	5	8	8	36.6	36.6	36.6	35.014	306	306;479;351;49;200	0	74.506	30.7	30.7	25.2	24.2	35.9	36.6	725180000	150900000	84664000	80763000	73456000	166740000
A0A024R095;A0A024R0G0;Q96S66	A0A024R095;A0A024R0G0;Q96S66	4;4;4	4;4;4	4;4;4	Chloride channel CLIC-like protein 1	CLCC1	tr|A0A024R095|A0A024R095_HUMAN Chloride channel CLIC-like 1, isoform CRA_a OS=Homo sapiens GN=CLCC1 PE=4 SV=1;tr|A0A024R0G0|A0A024R0G0_HUMAN Chloride channel CLIC-like 1, isoform CRA_b OS=Homo sapiens GN=CLCC1 PE=4 SV=1;sp|Q96S66|CLCC1_HUMAN Chloride chann	3	4	4	4	3	3	2	2	3	4	3	3	2	2	3	4	3	3	2	2	3	4	14.4	14.4	14.4	56.266	501	501;551;551	0	34.121	12	12	8.6	9.4	12	14.4	83388000	17303000	9451500	8092500	9379500	16300000
H0Y360;B2RB47;A0A024R098;Q01433;H0YCL9;E9PJF6;E9PIJ1;H0YF16;B7Z282;Q01432	H0Y360;B2RB47;A0A024R098;Q01433	20;20;20;20;6;5;4;3;1;1	20;20;20;20;6;5;4;3;1;1	20;20;20;20;6;5;4;3;1;1	AMP deaminase 2	AMPD2	tr|H0Y360|H0Y360_HUMAN AMP deaminase 2 (Fragment) OS=Homo sapiens GN=AMPD2 PE=1 SV=1;tr|B2RB47|B2RB47_HUMAN AMP deaminase OS=Homo sapiens PE=2 SV=1;tr|A0A024R098|A0A024R098_HUMAN AMP deaminase OS=Homo sapiens GN=AMPD2 PE=3 SV=1;sp|Q01433|AMPD2_HUMAN AMP de	10	20	20	20	12	10	5	12	9	10	12	10	5	12	9	10	12	10	5	12	9	10	24.4	24.4	24.4	98.401	861	861;879;879;879;195;103;87;231;544;767	0	126.07	15.2	11.6	6.5	13.5	10.2	12.7	602560000	154100000	71261000	41508000	118730000	93024000
A0A024R0A8;O43865;Q2NKW8;V5YQL4;Q6ZMM9;H0Y8B3;Q6ZNS6;Q96HN2;Q9BTL0;O43210	A0A024R0A8;O43865;Q2NKW8;V5YQL4;Q6ZMM9	14;14;11;11;8;6;6;6;4;4	14;14;11;11;8;6;6;6;4;4	14;14;11;11;8;6;6;6;4;4	Adenosylhomocysteinase;Putative adenosylhomocysteinase 2	AHCYL1;FGFR2-AHCYL1	tr|A0A024R0A8|A0A024R0A8_HUMAN Adenosylhomocysteinase OS=Homo sapiens GN=AHCYL1 PE=3 SV=1;sp|O43865|SAHH2_HUMAN S-adenosylhomocysteine hydrolase-like protein 1 OS=Homo sapiens GN=AHCYL1 PE=1 SV=2;tr|Q2NKW8|Q2NKW8_HUMAN Adenosylhomocysteinase (Fragment) OS=	10	14	14	14	10	8	8	4	6	7	10	8	8	4	6	7	10	8	8	4	6	7	31.7	31.7	31.7	58.951	530	530;530;505;1169;317;518;530;611;199;218	0	104.42	24.7	16.6	20	10.8	16.6	17	1750600000	1367800000	98316000	103960000	35297000	78310000
Q2TB59;A0A024R0C3;Q13423;D6RAI5;D6RHU2;B4DS88;B4DMN9;H0Y8P5;Q8N5H5	Q2TB59;A0A024R0C3;Q13423	25;25;25;7;6;5;5;4;4	25;25;25;7;6;5;5;4;4	4;4;4;4;4;0;0;0;0	NAD(P) transhydrogenase, mitochondrial	NNT	tr|Q2TB59|Q2TB59_HUMAN Nicotinamide nucleotide transhydrogenase OS=Homo sapiens GN=NNT PE=2 SV=1;tr|A0A024R0C3|A0A024R0C3_HUMAN Nicotinamide nucleotide transhydrogenase, isoform CRA_a OS=Homo sapiens GN=NNT PE=4 SV=1;sp|Q13423|NNTM_HUMAN NAD(P) transhydrog	9	25	25	4	19	18	18	18	18	16	19	18	18	18	18	16	4	3	3	3	3	3	31.9	31.9	4.2	113.88	1086	1086;1086;1086;217;199;559;601;57;236	0	222.61	26	23.8	22.7	24.9	25.5	22.5	1976200000	391700000	225390000	311020000	317900000	375690000
A0A024R0C7;Q9P2B4;Q9NPX3	A0A024R0C7;Q9P2B4	3;3;1	3;3;1	3;3;1	CTTNBP2 N-terminal-like protein	CTTNBP2NL	tr|A0A024R0C7|A0A024R0C7_HUMAN CTTNBP2 N-terminal like, isoform CRA_b OS=Homo sapiens GN=CTTNBP2NL PE=4 SV=1;sp|Q9P2B4|CT2NL_HUMAN CTTNBP2 N-terminal-like protein OS=Homo sapiens GN=CTTNBP2NL PE=1 SV=2	3	3	3	3	1	1	1	0	1	0	1	1	1	0	1	0	1	1	1	0	1	0	7.5	7.5	7.5	70.157	639	639;639;187	0.00033091	16.648	2.5	3.6	1.4	0	1.4	0	10466000	0	1294800	4777900	0	4392800
Q9GZV0;A0A024R0K2;A0A024R0E2;O75534;Q96L66;E9PLT0;Q9UG93;Q8WU01;E9PLD4;E9PNG3;Q9UG12;E9PJK7;E9PKN4	Q9GZV0;A0A024R0K2;A0A024R0E2;O75534;Q96L66;E9PLT0;Q9UG93	22;22;22;22;21;17;11;5;4;4;3;1;1	22;22;22;22;21;17;11;5;4;4;3;1;1	22;22;22;22;21;17;11;5;4;4;3;1;1	Cold shock domain-containing protein E1	CSDE1;UNR;DKFZp586J0620	tr|Q9GZV0|Q9GZV0_HUMAN cDNA FLJ12454 fis, clone NT2RM1000555, highly similar to UNR PROTEIN OS=Homo sapiens PE=2 SV=1;tr|A0A024R0K2|A0A024R0K2_HUMAN Cold shock domain containing E1, RNA-binding, isoform CRA_b OS=Homo sapiens GN=CSDE1 PE=4 SV=1;tr|A0A024R0E	13	22	22	22	10	11	8	8	6	7	10	11	8	8	6	7	10	11	8	8	6	7	30.4	30.4	30.4	85.729	767	767;767;798;798;708;668;369;272;94;136;171;36;46	0	139.56	15.8	16.7	14.1	14.2	9.8	11.6	483470000	134570000	83583000	67294000	71201000	71450000
A0A024R0E5;P52907;A8K0T9	A0A024R0E5;P52907;A8K0T9	13;13;12	13;13;12	11;11;10	F-actin-capping protein subunit alpha-1	CAPZA1	tr|A0A024R0E5|A0A024R0E5_HUMAN Capping protein (Actin filament) muscle Z-line, alpha 1, isoform CRA_a OS=Homo sapiens GN=CAPZA1 PE=3 SV=1;sp|P52907|CAZA1_HUMAN F-actin-capping protein subunit alpha-1 OS=Homo sapiens GN=CAPZA1 PE=1 SV=3;tr|A8K0T9|A8K0T9_HUM	3	13	13	11	11	11	11	12	12	12	11	11	11	12	12	12	9	9	10	11	10	10	69.2	69.2	59.8	32.922	286	286;286;286	0	280.67	66.1	61.9	62.9	63.3	66.4	68.9	3905700000	730580000	521810000	791890000	537950000	743840000
A0A024R0F6;Q9UPN9;H0Y612;B3KN30	A0A024R0F6;Q9UPN9;H0Y612;B3KN30	4;4;3;2	4;4;3;2	4;4;3;2	E3 ubiquitin-protein ligase TRIM33	TRIM33	tr|A0A024R0F6|A0A024R0F6_HUMAN Tripartite motif-containing 33, isoform CRA_a OS=Homo sapiens GN=TRIM33 PE=4 SV=1;sp|Q9UPN9|TRI33_HUMAN E3 ubiquitin-protein ligase TRIM33 OS=Homo sapiens GN=TRIM33 PE=1 SV=3;tr|H0Y612|H0Y612_HUMAN E3 ubiquitin-protein ligase	4	4	4	4	2	1	2	2	2	0	2	1	2	2	2	0	2	1	2	2	2	0	4.3	4.3	4.3	122.52	1127	1127;1127;888;759	0	23.029	2	1.1	2.2	2.1	2.2	0	23489000	4870100	683970	4627700	5881100	7425900
A0A024R0G8;A0A087WYM3;Q8IXJ6;A0A0A0MRF5;E7EWX6;A7VJH3;F8WF57;F8WDM4;C9JR33;C9J3U7;F8WCF4;C9JZQ0;B5MCS1	A0A024R0G8;A0A087WYM3;Q8IXJ6;A0A0A0MRF5;E7EWX6;A7VJH3	3;3;3;2;2;2;1;1;1;1;1;1;1	3;3;3;2;2;2;1;1;1;1;1;1;1	3;3;3;2;2;2;1;1;1;1;1;1;1	NAD-dependent protein deacetylase sirtuin-2	SIRT2;SIR2	tr|A0A024R0G8|A0A024R0G8_HUMAN NAD-dependent protein deacetylase OS=Homo sapiens GN=SIRT2 PE=3 SV=1;tr|A0A087WYM3|A0A087WYM3_HUMAN NAD-dependent protein deacetylase OS=Homo sapiens GN=SIRT2 PE=1 SV=1;sp|Q8IXJ6|SIR2_HUMAN NAD-dependent protein deacetylase s	13	3	3	3	2	2	1	1	2	3	2	2	1	1	2	3	2	2	1	1	2	3	11.6	11.6	11.6	39.515	352	352;389;389;234;237;389;39;52;73;78;111;130;169	0	25.585	9.7	9.7	3.4	3.4	9.7	11.6	91612000	14847000	8435000	25415000	5005700	14551000
A0A024R0H6;Q8N7H5;B4DGJ5;M0QYC7	A0A024R0H6;Q8N7H5;B4DGJ5	8;8;4;1	8;8;4;1	8;8;4;1	RNA polymerase II-associated factor 1 homolog	PAF1	tr|A0A024R0H6|A0A024R0H6_HUMAN Paf1, RNA polymerase II associated factor, homolog (S. cerevisiae), isoform CRA_a OS=Homo sapiens GN=PAF1 PE=4 SV=1;sp|Q8N7H5|PAF1_HUMAN RNA polymerase II-associated factor 1 homolog OS=Homo sapiens GN=PAF1 PE=1 SV=2;tr|B4DGJ	4	8	8	8	1	1	3	6	5	6	1	1	3	6	5	6	1	1	3	6	5	6	19.8	19.8	19.8	59.975	531	531;531;288;94	0	54.678	1.9	2.4	8.9	13.2	13.6	15.8	152030000	2299500	2865200	27275000	30035000	36025000
A0A024R0H7;Q9BQA1;H0Y711;B4DJP0	A0A024R0H7;Q9BQA1;H0Y711	8;8;5;3	8;8;5;3	8;8;5;3	Methylosome protein 50	WDR77	tr|A0A024R0H7|A0A024R0H7_HUMAN Testis tissue sperm-binding protein Li 44a OS=Homo sapiens GN=WDR77 PE=2 SV=1;sp|Q9BQA1|MEP50_HUMAN Methylosome protein 50 OS=Homo sapiens GN=WDR77 PE=1 SV=1;tr|H0Y711|H0Y711_HUMAN Methylosome protein 50 (Fragment) OS=Homo sa	4	8	8	8	7	6	4	4	7	7	7	6	4	4	7	7	7	6	4	4	7	7	44.7	44.7	44.7	36.724	342	342;342;291;112	0	76.313	36	28.4	17	17.5	40.4	40.4	601210000	134150000	64423000	76844000	38787000	154040000
Q5JR08;A0A024R0I3;P08134;E9PQH6;Q5JR07;Q5JR05;U3KQA9;U3KQV3;Q5JR06;E9PN11;E9PLA2	Q5JR08;A0A024R0I3;P08134;E9PQH6;Q5JR07;Q5JR05;U3KQA9;U3KQV3	9;9;9;8;7;7;5;5;4;4;3	2;2;2;2;1;1;1;1;1;1;1	2;2;2;2;1;1;1;1;1;1;1	Rho-related GTP-binding protein RhoC	RHOC;hCG_2043376	tr|Q5JR08|Q5JR08_HUMAN Rho-related GTP-binding protein RhoC (Fragment) OS=Homo sapiens GN=RHOC PE=1 SV=8;tr|A0A024R0I3|A0A024R0I3_HUMAN HCG2043376, isoform CRA_b OS=Homo sapiens GN=hCG_2043376 PE=3 SV=1;sp|P08134|RHOC_HUMAN Rho-related GTP-binding protein	11	9	2	2	9	6	8	8	8	7	2	1	2	2	2	2	2	1	2	2	2	2	67	19.1	19.1	21.523	188	188;193;193;169;127;199;248;271;91;129;66	0	19.196	67	33.5	51.1	51.1	51.1	46.3	273190000	77677000	30335000	40004000	34819000	49701000
A0A024R0J1;O96013;A8K724;A0A024R0L8;B4DE88;M0R2X4;B4E3B5;M0R3G6;M0R0L9;M0R1R1;B4DUG0	A0A024R0J1;O96013;A8K724;A0A024R0L8;B4DE88	8;8;7;5;4;3;3;2;2;1;1	8;8;7;5;4;3;3;2;2;1;1	8;8;7;5;4;3;3;2;2;1;1	Non-specific serine/threonine protein kinase;Serine/threonine-protein kinase PAK 4	PAK4	tr|A0A024R0J1|A0A024R0J1_HUMAN p21(CDKN1A)-activated kinase 4, isoform CRA_a OS=Homo sapiens GN=PAK4 PE=4 SV=1;sp|O96013|PAK4_HUMAN Serine/threonine-protein kinase PAK 4 OS=Homo sapiens GN=PAK4 PE=1 SV=1;tr|A8K724|A8K724_HUMAN cDNA FLJ76899, highly similar	11	8	8	8	6	2	3	6	5	6	6	2	3	6	5	6	6	2	3	6	5	6	19.8	19.8	19.8	64.071	591	591;591;591;438;395;131;347;93;182;149;240	0	57.887	16.6	5.4	7.3	16.2	14.9	16.2	152310000	46930000	7945900	13187000	22114000	26953000
Q59EI3;B2R8A9;A0A024R0K3;Q6ZSA3;F5H5P2;P12694;Q9UMB3;F5GXU9	Q59EI3;B2R8A9;A0A024R0K3;Q6ZSA3;F5H5P2;P12694;Q9UMB3;F5GXU9	2;2;2;2;2;2;1;1	2;2;2;2;2;2;1;1	2;2;2;2;2;2;1;1	2-oxoisovalerate dehydrogenase subunit alpha, mitochondrial	BCKDHA	tr|Q59EI3|Q59EI3_HUMAN Branched chain keto acid dehydrogenase E1, alpha polypeptide variant (Fragment) OS=Homo sapiens PE=2 SV=1;tr|B2R8A9|B2R8A9_HUMAN cDNA, FLJ93812, highly similar to Homo sapiens branched chain keto acid dehydrogenase E1, alphapolypepti	8	2	2	2	0	0	1	1	0	1	0	0	1	1	0	1	0	0	1	1	0	1	5.4	5.4	5.4	50.399	444	444;445;445;479;479;445;56;328	0.0028425	10.818	0	0	3.2	2.3	0	2.3	9479900	0	0	898710	4051400	0
A0A024R0L2;Q96F63	A0A024R0L2;Q96F63	3;3	3;3	3;3	Coiled-coil domain-containing protein 97	MGC20255;CCDC97	tr|A0A024R0L2|A0A024R0L2_HUMAN Uncharacterized protein OS=Homo sapiens GN=MGC20255 PE=4 SV=1;sp|Q96F63|CCD97_HUMAN Coiled-coil domain-containing protein 97 OS=Homo sapiens GN=CCDC97 PE=1 SV=1	2	3	3	3	1	1	1	1	1	2	1	1	1	1	1	2	1	1	1	1	1	2	10.8	10.8	10.8	44.753	397	397;343	0	23.176	4.5	4.5	4.5	2.5	4.5	8.3	57890000	8999000	6667800	7971300	4753800	12103000
H0YLC5;U3KQ96;U3KQN1;H0YNW1;A0A024R0L3;H0YLL6;A0A0C4DG88;B5ME60;A0A0A0MT46;H0YKT2;B3KRE9;A0A0P0GE07;A0A024R8Y2;Q9UKI9;P09086;P14859	H0YLC5;U3KQ96;U3KQN1;H0YNW1;A0A024R0L3;H0YLL6;A0A0C4DG88;B5ME60;A0A0A0MT46;H0YKT2;B3KRE9;A0A0P0GE07;A0A024R8Y2;Q9UKI9;P09086;P14859	2;2;2;2;2;2;2;2;2;2;2;2;2;2;2;2	2;2;2;2;2;2;2;2;2;2;2;2;2;2;2;2	2;2;2;2;2;2;2;2;2;2;2;2;2;2;2;2	POU domain protein;POU domain, class 2, transcription factor 3;POU domain, class 2, transcription factor 2;POU domain, class 2, transcription factor 1	POU2F3;POU2F2;POU2F1	tr|H0YLC5|H0YLC5_HUMAN POU domain, class 2, transcription factor 3 (Fragment) OS=Homo sapiens GN=POU2F3 PE=4 SV=9;tr|U3KQ96|U3KQ96_HUMAN POU domain, class 2, transcription factor 2 (Fragment) OS=Homo sapiens GN=POU2F2 PE=1 SV=1;tr|U3KQN1|U3KQN1_HUMAN POU d	16	2	2	2	0	0	0	0	2	1	0	0	0	0	2	1	0	0	0	0	2	1	13.8	13.8	13.8	16.897	160	160;262;320;424;460;485;561;586;594;618;741;743;743;436;479;743	0.00060441	12.657	0	0	0	0	13.8	8.1	8515500	0	0	0	0	6606200
A0A024R0L6;Q15102;M0R389;M0R1K3;M0QZT2;M0QXS6;M0R323	A0A024R0L6;Q15102;M0R389;M0R1K3	11;11;7;7;4;3;3	11;11;7;7;4;3;3	11;11;7;7;4;3;3	Platelet-activating factor acetylhydrolase IB subunit gamma	PAFAH1B3	tr|A0A024R0L6|A0A024R0L6_HUMAN Platelet-activating factor acetylhydrolase, isoform Ib, gamma subunit 29kDa, isoform CRA_a OS=Homo sapiens GN=PAFAH1B3 PE=4 SV=1;sp|Q15102|PA1B3_HUMAN Platelet-activating factor acetylhydrolase IB subunit gamma OS=Homo sapien	7	11	11	11	7	4	6	6	9	7	7	4	6	6	9	7	7	4	6	6	9	7	77.9	77.9	77.9	25.734	231	231;231;164;202;139;95;96	0	140.17	48.1	23.4	37.7	38.1	64.1	48.5	2026900000	383110000	217450000	328590000	408210000	387980000
Q0VAB1;A0A024R0M6;Q3ZCQ8;M0R2F8;M0R003;M0R0C3;M0R1Y4;M0QXC3;M0R2Z3;M0R303;M0R2D2;M0R2Q2;M0R047	Q0VAB1;A0A024R0M6;Q3ZCQ8;M0R2F8;M0R003	9;9;9;5;5;4;4;2;2;2;2;2;2	9;9;9;5;5;4;4;2;2;2;2;2;2	9;9;9;5;5;4;4;2;2;2;2;2;2	Mitochondrial import inner membrane translocase subunit TIM50	TIMM50	tr|Q0VAB1|Q0VAB1_HUMAN Translocase of inner mitochondrial membrane 50 homolog (S. cerevisiae) OS=Homo sapiens GN=TIMM50 PE=2 SV=1;tr|A0A024R0M6|A0A024R0M6_HUMAN Translocase of inner mitochondrial membrane 50 homolog (Yeast), isoform CRA_b OS=Homo sapiens G	13	9	9	9	5	6	6	5	7	6	5	6	6	5	7	6	5	6	6	5	7	6	24.6	24.6	24.6	50.478	456	456;456;353;157;257;104;256;111;116;117;141;200;227	0	86.375	15.6	18.2	17.5	15.8	19.7	18	751450000	77286000	81553000	234820000	123350000	143790000
A0A024R0Q4;Q8IV08;B4DEL6	A0A024R0Q4;Q8IV08;B4DEL6	2;2;1	2;2;1	2;2;1	Phospholipase D3	PLD3	tr|A0A024R0Q4|A0A024R0Q4_HUMAN Phospholipase D family, member 3, isoform CRA_b OS=Homo sapiens GN=PLD3 PE=4 SV=1;sp|Q8IV08|PLD3_HUMAN Phospholipase D3 OS=Homo sapiens GN=PLD3 PE=1 SV=1;tr|B4DEL6|B4DEL6_HUMAN cDNA FLJ59669, highly similar to Homo sapiens ph	3	2	2	2	1	2	1	1	1	1	1	2	1	1	1	1	1	2	1	1	1	1	4.5	4.5	4.5	54.705	490	490;490;402	0.00058997	11.971	2.4	4.5	2	2	2	2	73001000	16801000	15079000	9189000	7513300	13779000
Q9BPW0;H0YDU8;A0A024R0Q7;P53041;B4DLP6;B2R6R6;B4DDZ8;Q53FR0;A8MU39;Q59F46;B7Z1I1	Q9BPW0;H0YDU8;A0A024R0Q7;P53041;B4DLP6;B2R6R6;B4DDZ8;Q53FR0;A8MU39	17;17;17;17;16;16;15;15;11;4;4	17;17;17;17;16;16;15;15;11;4;4	17;17;17;17;16;16;15;15;11;4;4	Serine/threonine-protein phosphatase;Serine/threonine-protein phosphatase 5	PPP5C	tr|Q9BPW0|Q9BPW0_HUMAN Serine/threonine-protein phosphatase (Fragment) OS=Homo sapiens GN=PPP5C PE=2 SV=2;tr|H0YDU8|H0YDU8_HUMAN Serine/threonine-protein phosphatase (Fragment) OS=Homo sapiens GN=PPP5C PE=1 SV=1;tr|A0A024R0Q7|A0A024R0Q7_HUMAN Serine/threon	11	17	17	17	13	16	12	12	14	12	13	16	12	12	14	12	13	16	12	12	14	12	41.9	41.9	41.9	55.096	484	484;485;499;499;482;499;486;499;371;260;295	0	201.81	33.9	41.7	36.2	34.9	34.9	29.8	1598700000	296050000	244990000	242840000	343140000	242250000
A0A024R0Q9;Q96D53;M0R001	A0A024R0Q9;Q96D53;M0R001	2;2;1	2;2;1	2;2;1	AarF domain-containing protein kinase 4	ADCK4	tr|A0A024R0Q9|A0A024R0Q9_HUMAN AarF domain containing kinase 4, isoform CRA_b OS=Homo sapiens GN=ADCK4 PE=4 SV=1;sp|Q96D53|COQ8B_HUMAN Atypical kinase COQ8B, mitochondrial OS=Homo sapiens GN=COQ8B PE=1 SV=2;tr|M0R001|M0R001_HUMAN Atypical kinase COQ8B, mit	3	2	2	2	0	1	0	0	1	1	0	1	0	0	1	1	0	1	0	0	1	1	6.4	6.4	6.4	55.852	503	503;544;204	0.0003095	13.4	0	1.8	0	0	4.6	4.6	7169100	0	0	0	0	3395900
A0A024R0R1;M0QZR4;Q92888;M0QYC1;Q49AN3;M0R2C7;Q8NF33;M0QYS3;M0QZH8;M0QXV6	A0A024R0R1;M0QZR4;Q92888;M0QYC1	18;18;18;10;8;6;6;5;3;1	18;18;18;10;8;6;6;5;3;1	18;18;18;10;8;6;6;5;3;1	Rho guanine nucleotide exchange factor 1	ARHGEF1	tr|A0A024R0R1|A0A024R0R1_HUMAN Rho guanine nucleotide exchange factor (GEF) 1, isoform CRA_e OS=Homo sapiens GN=ARHGEF1 PE=4 SV=1;tr|M0QZR4|M0QZR4_HUMAN Rho guanine nucleotide exchange factor 1 OS=Homo sapiens GN=ARHGEF1 PE=1 SV=1;sp|Q92888|ARHG1_HUMAN Rho	10	18	18	18	13	3	4	4	8	11	13	3	4	4	8	11	13	3	4	4	8	11	27.9	27.9	27.9	102.43	912	912;968;912;702;277;291;700;307;275;68	0	118.32	20.7	5.4	5.4	5.8	11.2	15	355800000	96198000	9679900	32303000	31436000	83641000
A0A024R0R4;Q9UBE0;B3KNJ4;M0QX65;M0QZS6;M0R054;B4DY66;M0QYM8;M0R375;M0R286;M0QYP2	A0A024R0R4;Q9UBE0;B3KNJ4;M0QX65;M0QZS6;M0R054;B4DY66	14;14;11;9;9;7;7;5;2;2;1	14;14;11;9;9;7;7;5;2;2;1	14;14;11;9;9;7;7;5;2;2;1	SUMO-activating enzyme subunit 1;SUMO-activating enzyme subunit 1, N-terminally processed	SAE1	tr|A0A024R0R4|A0A024R0R4_HUMAN SUMO-1 activating enzyme subunit 1, isoform CRA_b OS=Homo sapiens GN=SAE1 PE=4 SV=1;sp|Q9UBE0|SAE1_HUMAN SUMO-activating enzyme subunit 1 OS=Homo sapiens GN=SAE1 PE=1 SV=1;tr|B3KNJ4|B3KNJ4_HUMAN SUMO-1 activating enzyme subun	11	14	14	14	12	10	12	9	13	13	12	10	12	9	13	13	12	10	12	9	13	13	51.2	51.2	51.2	38.449	346	346;346;299;205;265;157;172;133;50;98;71	0	129.31	43.1	37.6	43.1	31.8	51.2	48.8	1812900000	371480000	181780000	335910000	206090000	361180000
B7Z6F7;A0A024R0R6;Q92797;A0A087WUE9;Q4LE61;M0R3C7;O75402;M0R180;M0QXP5;M0R033;M0R1C2;M0R039	B7Z6F7;A0A024R0R6;Q92797;A0A087WUE9;Q4LE61;M0R3C7	12;12;12;7;7;6;3;3;3;2;2;1	12;12;12;7;7;6;3;3;3;2;2;1	12;12;12;7;7;6;3;3;3;2;2;1	Symplekin	SYMPK;SYMPK variant protein	tr|B7Z6F7|B7Z6F7_HUMAN cDNA FLJ61705, highly similar to Symplekin OS=Homo sapiens PE=2 SV=1;tr|A0A024R0R6|A0A024R0R6_HUMAN Symplekin, isoform CRA_a OS=Homo sapiens GN=SYMPK PE=4 SV=1;sp|Q92797|SYMPK_HUMAN Symplekin OS=Homo sapiens GN=SYMPK PE=1 SV=2;tr|A0A	12	12	12	12	7	9	5	5	7	7	7	9	5	5	7	7	7	9	5	5	7	7	16	16	16	141.13	1274	1274;1274;1274;1058;1073;673;131;137;142;95;115;50	0	102.69	10.3	12.6	8.7	7.9	11.4	10.1	327430000	60784000	50574000	36843000	20015000	99086000
A0A024R0R9;P54920;M0R0Y2;M0R2M1;A0A024R0V6;M0R213;M0R027;M0R058;M0R0I4;M0QZM9;M0QZN5;M0R031	A0A024R0R9;P54920;M0R0Y2;M0R2M1	15;15;14;11;6;5;5;5;4;1;1;1	15;15;14;11;6;5;5;5;4;1;1;1	12;12;11;9;4;4;3;3;4;1;1;1	Alpha-soluble NSF attachment protein	NAPA	tr|A0A024R0R9|A0A024R0R9_HUMAN N-ethylmaleimide-sensitive factor attachment protein, alpha, isoform CRA_c OS=Homo sapiens GN=NAPA PE=4 SV=1;sp|P54920|SNAA_HUMAN Alpha-soluble NSF attachment protein OS=Homo sapiens GN=NAPA PE=1 SV=3;tr|M0R0Y2|M0R0Y2_HUMAN A	12	15	15	12	10	11	8	12	9	11	10	11	8	12	9	11	9	9	7	9	7	8	64.4	64.4	52.9	33.232	295	295;295;256;268;118;83;102;137;139;35;60;74	0	147.1	46.4	53.9	33.6	48.5	39.3	49.2	1429700000	205580000	169800000	218570000	334310000	268300000
A0A024R0S8;Q59HH7;P18887;M0R0D2;B4DEB2;F5H8D7;B4DTD3;B2RCY5;V9VB20;M4WFF9;M0QZ96;M0R1U8;M0QYS5	A0A024R0S8;Q59HH7;P18887;M0R0D2;B4DEB2;F5H8D7;B4DTD3;B2RCY5	3;3;3;2;2;2;2;2;1;1;1;1;1	3;3;3;2;2;2;2;2;1;1;1;1;1	3;3;3;2;2;2;2;2;1;1;1;1;1	DNA repair protein XRCC1	XRCC1	tr|A0A024R0S8|A0A024R0S8_HUMAN X-ray repair complementing defective repair in Chinese hamster cells 1, isoform CRA_b OS=Homo sapiens GN=XRCC1 PE=4 SV=1;tr|Q59HH7|Q59HH7_HUMAN X-ray repair cross complementing protein 1 variant (Fragment) OS=Homo sapiens PE=	13	3	3	3	1	0	0	3	1	2	1	0	0	3	1	2	1	0	0	3	1	2	6.2	6.2	6.2	69.525	633	633;647;633;172;400;602;602;633;30;38;165;210;292	0	17.888	1.6	0	0	6.2	1.6	4.6	32819000	5192300	0	0	11775000	4869800
A0A0S2Z4N8;A0A024R0V4;P50552;A0A0S2Z4I7;K7ENL7;A0A0S2Z4H6;K7EM16;K7ENR7;K7EIG8;K7EQD0	A0A0S2Z4N8;A0A024R0V4;P50552;A0A0S2Z4I7	15;15;15;11;6;6;5;4;2;1	15;15;15;11;6;6;5;4;2;1	1;1;1;0;0;0;1;0;0;0	Vasodilator-stimulated phosphoprotein	VASP	tr|A0A0S2Z4N8|A0A0S2Z4N8_HUMAN Vasodilator-stimulated phosphoprotein isoform 2 (Fragment) OS=Homo sapiens GN=VASP PE=2 SV=1;tr|A0A024R0V4|A0A024R0V4_HUMAN Vasodilator-stimulated phosphoprotein isoform 1 OS=Homo sapiens GN=VASP PE=2 SV=1;sp|P50552|VASP_HUMA	10	15	15	1	11	9	10	9	11	11	11	9	10	9	11	11	1	1	1	1	1	1	53.7	53.7	3.7	35.427	328	328;380;380;288;103;116;183;59;46;35	0	132.26	44.2	37.8	40.2	37.8	44.8	43.6	1234300000	228630000	158210000	174070000	219870000	208350000
A0A024R0X7;Q969I6;F8VRD9;F8VQY9;Q9NWA2	A0A024R0X7;Q969I6;F8VRD9;F8VQY9;Q9NWA2	3;3;2;2;2	3;3;2;2;2	3;3;2;2;2	Sodium-coupled neutral amino acid transporter 4	SLC38A4	tr|A0A024R0X7|A0A024R0X7_HUMAN Solute carrier family 38, member 4, isoform CRA_c OS=Homo sapiens GN=SLC38A4 PE=4 SV=1;sp|Q969I6|S38A4_HUMAN Sodium-coupled neutral amino acid transporter 4 OS=Homo sapiens GN=SLC38A4 PE=1 SV=1;tr|F8VRD9|F8VRD9_HUMAN Sodium-c	5	3	3	3	0	0	0	1	2	0	0	0	0	1	2	0	0	0	0	1	2	0	8	8	8	60.764	547	547;547;191;219;259	0.00033135	16.695	0	0	0	3.8	4.2	0	14912000	0	0	0	11083000	3829200
A0A024R0Y2;B2ZZ90;Q13085;Q59FY4;Q7Z5W8;B4DK31;B4DIG6;B4DIW1;B4DWK9;B4DIR2;A0A087WWN5	A0A024R0Y2;B2ZZ90;Q13085	17;17;17;8;5;2;2;2;2;2;1	17;17;17;8;5;2;2;2;2;2;1	5;5;5;5;5;2;2;2;2;2;1	Acetyl-CoA carboxylase 1;Biotin carboxylase	hCG_30204;ACACA	tr|A0A024R0Y2|A0A024R0Y2_HUMAN HCG30204, isoform CRA_a OS=Homo sapiens GN=hCG_30204 PE=4 SV=1;tr|B2ZZ90|B2ZZ90_HUMAN Acetyl-Coenzyme A carboxylase alpha OS=Homo sapiens GN=ACACA PE=2 SV=1;sp|Q13085|ACACA_HUMAN Acetyl-CoA carboxylase 1 OS=Homo sapiens GN=AC	11	17	17	5	12	6	7	3	5	7	12	6	7	3	5	7	2	2	3	2	2	3	11.1	11.1	2.6	257.24	2268	2268;2346;2346;998;690;306;384;410;445;472;52	0	126.83	8.7	3.4	4.4	1.5	3.9	4.8	259460000	103450000	27941000	46322000	17290000	30507000
A0A024R0Y5;P08237;A0A0S2Z4A1;Q96I60;A0A0S2Z4I1;B4E162;Q7KYX9;A0A0S2Z4A8;F8VX13;F8VNX2;F8VZQ1;F8VP00;Q7Z683;F8VSL1;P78457;F8W1J8;F8VSF7;F8VW30;F8VUB8;F8VYK8;F8VTQ3;F8VZI0;F8VVE3	A0A024R0Y5;P08237;A0A0S2Z4A1;Q96I60;A0A0S2Z4I1;B4E162;Q7KYX9;A0A0S2Z4A8	23;23;22;22;22;17;14;13;5;5;5;5;4;4;3;3;3;3;3;3;3;3;2	21;21;20;21;21;15;14;13;5;5;5;5;4;4;3;3;3;3;3;3;3;3;2	21;21;20;21;21;15;14;13;5;5;5;5;4;4;3;3;3;3;3;3;3;3;2	ATP-dependent 6-phosphofructokinase;ATP-dependent 6-phosphofructokinase, muscle type	PFKM	tr|A0A024R0Y5|A0A024R0Y5_HUMAN ATP-dependent 6-phosphofructokinase OS=Homo sapiens GN=PFKM PE=2 SV=1;sp|P08237|PFKAM_HUMAN ATP-dependent 6-phosphofructokinase, muscle type OS=Homo sapiens GN=PFKM PE=1 SV=2;tr|A0A0S2Z4A1|A0A0S2Z4A1_HUMAN Phosphofructokinase	23	23	21	21	18	12	14	19	21	21	16	11	12	18	19	19	16	11	12	18	19	19	44	41.7	41.7	85.182	780	780;780;725;747;749;607;465;395;156;157;161;176;110;139;48;84;102;116;141;149;149;152;165	0	239.63	36.5	25.8	28.1	38.5	39.7	38.8	2130400000	380060000	131960000	184880000	276510000	630760000
B3KY11;A8KA56;A0A024R0Z3;Q9BUQ8;H0YI52;H0YIL9	B3KY11;A8KA56;A0A024R0Z3;Q9BUQ8	6;6;6;6;1;1	6;6;6;6;1;1	6;6;6;6;1;1	Probable ATP-dependent RNA helicase DDX23	DDX23	tr|B3KY11|B3KY11_HUMAN cDNA FLJ46571 fis, clone THYMU3041428, highly similar to Probable ATP-dependent RNA helicase DDX23 (EC 3.6.1.-) OS=Homo sapiens PE=2 SV=1;tr|A8KA56|A8KA56_HUMAN cDNA FLJ77678, highly similar to Homo sapiens DEAD (Asp-Glu-Ala-Asp) box	6	6	6	6	5	4	4	3	4	4	5	4	4	3	4	4	5	4	4	3	4	4	9	9	9	93.233	800	800;820;820;820;152;259	0	41.904	8	6.6	6.6	5.1	6.6	6.6	254390000	45768000	44186000	46771000	31839000	47074000
A0A024R137;A0A024R102;Q96GM5;F8VZ70;F8VUB0;A8K9I5;F8VRQ4;H0YHV1	A0A024R137;A0A024R102;Q96GM5;F8VZ70;F8VUB0;A8K9I5;F8VRQ4	3;3;3;2;2;2;2;1	2;2;2;1;1;2;2;1	2;2;2;1;1;2;2;1	SWI/SNF-related matrix-associated actin-dependent regulator of chromatin subfamily D member 1	SMARCD1	tr|A0A024R137|A0A024R137_HUMAN SWI/SNF related, matrix associated, actin dependent regulator of chromatin, subfamily d, member 1, isoform CRA_c OS=Homo sapiens GN=SMARCD1 PE=4 SV=1;tr|A0A024R102|A0A024R102_HUMAN SWI/SNF related, matrix associated, actin de	8	3	2	2	3	2	2	2	2	2	2	1	1	1	2	1	2	1	1	1	2	1	7.2	4.3	4.3	66.028	598	598;639;515;278;289;292;313;115	0.0003252	15.736	7.2	5	5	5	4.3	5	35024000	9447500	2244500	3551200	5907900	10537000
A0A024R104;Q12860	A0A024R104;Q12860	7;7	7;7	7;7	Contactin-1	CNTN1	tr|A0A024R104|A0A024R104_HUMAN Contactin 1, isoform CRA_a OS=Homo sapiens GN=CNTN1 PE=4 SV=1;sp|Q12860|CNTN1_HUMAN Contactin-1 OS=Homo sapiens GN=CNTN1 PE=1 SV=1	2	7	7	7	2	3	0	6	5	4	2	3	0	6	5	4	2	3	0	6	5	4	10.1	10.1	10.1	113.32	1018	1018;1018	0	45.976	2.4	4.4	0	8.3	8.7	6.9	98815000	8390100	8824100	0	26967000	32249000
A0A024R120;Q12800;C9JWL3;F8VWL0;F8VX55;A0A024R2J0;A8KAN5;A0A024R2L0;Q9NZI7	A0A024R120;Q12800;C9JWL3;F8VWL0;F8VX55;A0A024R2J0;A8KAN5;A0A024R2L0;Q9NZI7	2;2;1;1;1;1;1;1;1	2;2;1;1;1;1;1;1;1	2;2;1;1;1;1;1;1;1	Alpha-globin transcription factor CP2;Upstream-binding protein 1	TFCP2;UBP1	tr|A0A024R120|A0A024R120_HUMAN Transcription factor CP2, isoform CRA_a OS=Homo sapiens GN=TFCP2 PE=4 SV=1;sp|Q12800|TFCP2_HUMAN Alpha-globin transcription factor CP2 OS=Homo sapiens GN=TFCP2 PE=1 SV=2;tr|C9JWL3|C9JWL3_HUMAN Upstream-binding protein 1 (Frag	9	2	2	2	0	0	0	2	2	0	0	0	0	2	2	0	0	0	0	2	2	0	6	6	6	57.255	502	502;502;148;381;424;504;540;540;540	0.00033434	17.268	0	0	0	6	6	0	21708000	0	0	0	6646900	15061000
A0A024R125;P54619;F8VYY9;H0YHF8;H0YIC9;F8VZX1;B7Z6X8;E9PGP6;A0A090N8Q6;Q9UGJ0;F8W046;B4E094;F8VPF5;F8VVA3	A0A024R125;P54619;F8VYY9;H0YHF8	9;9;8;5;4;2;2;2;2;2;1;1;1;1	9;9;8;5;4;2;2;2;2;2;1;1;1;1	9;9;8;5;4;2;2;2;2;2;1;1;1;1	5-AMP-activated protein kinase subunit gamma-1	PRKAG1	tr|A0A024R125|A0A024R125_HUMAN Protein kinase, AMP-activated, gamma 1 non-catalytic subunit, isoform CRA_a OS=Homo sapiens GN=PRKAG1 PE=4 SV=1;sp|P54619|AAKG1_HUMAN 5-AMP-activated protein kinase subunit gamma-1 OS=Homo sapiens GN=PRKAG1 PE=1 SV=1;tr|F8VY	14	9	9	9	6	6	5	4	5	4	6	6	5	4	5	4	6	6	5	4	5	4	40.2	40.2	40.2	37.579	331	331;331;280;93;251;202;444;445;569;569;82;137;145;161	0	77.616	29.9	27.5	19.6	11.5	26	18.4	371890000	79212000	75910000	61910000	61178000	60509000
B7ZLZ7;B3KMB1;A8K984;A0A024R158;O95347;Q2KQ72;Q05BV1;B3KM27;Q6IPS5;A0A0C4DGE5;Q7Z2X1;A0JLM9;Q5T821;Q6P712;Q05D74;Q32Q15;Q13497	B7ZLZ7;B3KMB1;A8K984;A0A024R158;O95347;Q2KQ72;Q05BV1;B3KM27	16;16;16;16;16;9;9;8;4;3;3;3;2;2;2;2;1	16;16;16;16;16;9;9;8;4;3;3;3;2;2;2;2;1	16;16;16;16;16;9;9;8;4;3;3;3;2;2;2;2;1	Structural maintenance of chromosomes protein;Structural maintenance of chromosomes protein 2	SMC2;SMC2L1	tr|B7ZLZ7|B7ZLZ7_HUMAN Structural maintenance of chromosomes protein OS=Homo sapiens GN=SMC2 PE=2 SV=1;tr|B3KMB1|B3KMB1_HUMAN Structural maintenance of chromosomes protein OS=Homo sapiens PE=2 SV=1;tr|A8K984|A8K984_HUMAN Structural maintenance of chromosom	17	16	16	16	7	7	7	6	7	6	7	7	7	6	7	6	7	7	7	6	7	6	15.7	15.7	15.7	135.7	1197	1197;1197;1197;1197;1197;760;781;489;356;166;209;289;145;212;289;291;42	0	102.98	6.9	7.1	6.2	5.5	7.9	5.2	288880000	53017000	40539000	42311000	29457000	74632000
A0A024R163;O95758;X6R242	A0A024R163;O95758	6;6;2	3;3;1	3;3;1	Polypyrimidine tract-binding protein 3	ROD1;PTBP3	tr|A0A024R163|A0A024R163_HUMAN ROD1 regulator of differentiation 1 (S. pombe), isoform CRA_b OS=Homo sapiens GN=ROD1 PE=4 SV=1;sp|O95758|PTBP3_HUMAN Polypyrimidine tract-binding protein 3 OS=Homo sapiens GN=PTBP3 PE=1 SV=2	3	6	3	3	5	4	4	2	3	3	2	2	2	0	0	0	2	2	2	0	0	0	18.1	12.7	12.7	59.689	552	552;552;182	0	33.538	13.8	14.3	11.6	3.3	5.4	5.4	57024000	24421000	13561000	19041000	0	0
B7Z9D5;A0A024R169;Q9NXF1;B4E149;B4DQR0	B7Z9D5;A0A024R169;Q9NXF1;B4E149;B4DQR0	2;2;2;1;1	2;2;2;1;1	2;2;2;1;1	Testis-expressed sequence 10 protein	TEX10	tr|B7Z9D5|B7Z9D5_HUMAN cDNA FLJ50387 OS=Homo sapiens PE=2 SV=1;tr|A0A024R169|A0A024R169_HUMAN Testis expressed sequence 10, isoform CRA_a OS=Homo sapiens GN=TEX10 PE=4 SV=1;sp|Q9NXF1|TEX10_HUMAN Testis-expressed protein 10 OS=Homo sapiens GN=TEX10 PE=1 SV=	5	2	2	2	1	0	1	0	0	0	1	0	1	0	0	0	1	0	1	0	0	0	5.1	5.1	5.1	49.377	433	433;929;929;150;797	0.00059506	12.157	3	0	2.1	0	0	0	1164000	473240	0	690790	0	0
A0A024R172;Q14914;F6XGT7;Q5JVP2	A0A024R172;Q14914	3;3;1;1	3;3;1;1	3;3;1;1	Prostaglandin reductase 1	LTB4DH;PTGR1	tr|A0A024R172|A0A024R172_HUMAN Leukotriene B4 12-hydroxydehydrogenase, isoform CRA_a OS=Homo sapiens GN=LTB4DH PE=4 SV=1;sp|Q14914|PTGR1_HUMAN Prostaglandin reductase 1 OS=Homo sapiens GN=PTGR1 PE=1 SV=2	4	3	3	3	0	0	0	1	2	2	0	0	0	1	2	2	0	0	0	1	2	2	10.9	10.9	10.9	35.885	329	329;329;73;119	0.00033501	17.347	0	0	0	3.6	6.7	7.3	45806000	0	0	0	0	23863000
A0A024R179;Q09161;X6R941;F2Z2T1	A0A024R179;Q09161	22;22;3;2	22;22;3;2	22;22;3;2	Nuclear cap-binding protein subunit 1	NCBP1	tr|A0A024R179|A0A024R179_HUMAN Nuclear cap binding protein subunit 1, 80kDa, isoform CRA_a OS=Homo sapiens GN=NCBP1 PE=4 SV=1;sp|Q09161|NCBP1_HUMAN Nuclear cap-binding protein subunit 1 OS=Homo sapiens GN=NCBP1 PE=1 SV=1	4	22	22	22	14	10	11	11	11	11	14	10	11	11	11	11	14	10	11	11	11	11	41.8	41.8	41.8	91.838	790	790;790;155;82	0	154.48	25.1	16.7	17.2	22.8	18.2	19.4	809360000	171330000	104050000	166240000	101930000	126610000
Q96GA5;Q9BRL4;A0A087WZU2;A0A140VK97;A0A024R183;B7Z8T0;Q00536;E5RGN0;H0YAZ9;Q59FJ5;B3KX76;Q8IWB3;B7Z461;Q6ZMU4;F5H6Z0;B4DGP5;A0A024RBH0;Q00537;E5RIY8;H0YBX5;E5RIU4;D6RA44;E5RJM2	Q96GA5;Q9BRL4;A0A087WZU2;A0A140VK97;A0A024R183;B7Z8T0;Q00536;E5RGN0;H0YAZ9;Q59FJ5	5;5;5;5;5;5;5;4;3;3;2;2;2;2;2;2;2;2;1;1;1;1;1	2;2;2;2;2;2;2;1;1;2;0;0;1;1;0;0;0;0;1;1;1;0;1	2;2;2;2;2;2;2;1;1;2;0;0;1;1;0;0;0;0;1;1;1;0;1	Cyclin-dependent kinase 16	PCTK1;CDK16	tr|Q96GA5|Q96GA5_HUMAN PCTK1 protein (Fragment) OS=Homo sapiens GN=PCTK1 PE=2 SV=2;tr|Q9BRL4|Q9BRL4_HUMAN PCTK1 protein OS=Homo sapiens GN=PCTK1 PE=1 SV=1;tr|A0A087WZU2|A0A087WZU2_HUMAN Cyclin-dependent kinase 16 OS=Homo sapiens GN=CDK16 PE=1 SV=1;tr|A0A14	23	5	2	2	2	1	2	2	0	1	1	0	0	0	0	1	1	0	0	0	0	1	17	8.6	8.6	45.213	395	395;448;448;496;502;601;496;393;260;556;157;231;335;356;470;470;523;523;150;152;153;180;189	0.00058668	11.738	5.6	2	5.1	5.3	0	5.1	9562100	2650200	0	0	0	0
A0A024R184;Q9H553;B3KNL8;A0A0A0MTE0	A0A024R184;Q9H553;B3KNL8	11;11;8;2	11;11;8;2	11;11;8;2	Alpha-1,3/1,6-mannosyltransferase ALG2	ALG2	tr|A0A024R184|A0A024R184_HUMAN Asparagine-linked glycosylation 2 homolog (Yeast, alpha-1,3-mannosyltransferase), isoform CRA_a OS=Homo sapiens GN=ALG2 PE=4 SV=1;sp|Q9H553|ALG2_HUMAN Alpha-1,3/1,6-mannosyltransferase ALG2 OS=Homo sapiens GN=ALG2 PE=1 SV=1;t	4	11	11	11	6	4	5	5	3	4	6	4	5	5	3	4	6	4	5	5	3	4	32.7	32.7	32.7	47.091	416	416;416;248;138	0	76.505	20.7	16.6	17.8	17.5	13.2	13.7	293600000	98068000	21464000	52936000	33134000	23115000
A0A024R1A3;P22314;B4DL67;Q5JRR6;B3KUJ2;Q5JRR9;Q5JRS0;Q5JRS2;Q5JRS1;Q5JRS3;Q8WY81;Q712V1	A0A024R1A3;P22314;B4DL67	44;44;23;18;18;10;10;9;7;7;3;2	44;44;23;18;18;10;10;9;7;7;3;2	20;20;0;0;0;10;10;9;7;7;0;0	Ubiquitin-like modifier-activating enzyme 1	UBE1;UBA1	tr|A0A024R1A3|A0A024R1A3_HUMAN Testicular secretory protein Li 63 OS=Homo sapiens GN=UBE1 PE=2 SV=1;sp|P22314|UBA1_HUMAN Ubiquitin-like modifier-activating enzyme 1 OS=Homo sapiens GN=UBA1 PE=1 SV=3;tr|B4DL67|B4DL67_HUMAN cDNA FLJ53392, highly similar to U	12	44	44	20	33	30	32	36	34	33	33	30	32	36	34	33	13	13	13	16	15	14	61.3	61.3	25.8	117.85	1058	1058;1058;603;506;506;270;284;234;173;195;135;38	0	323.31	51	38.8	43.9	52.3	46.5	43.7	10135000000	2512700000	1270300000	1606800000	1359500000	1783600000
A0A024R1A4;P68036;A8K4W8;A0A1B0GUS4	A0A024R1A4;P68036;A8K4W8;A0A1B0GUS4	9;9;8;5	9;9;8;5	4;4;3;2	Ubiquitin-conjugating enzyme E2 L3	UBE2L3	tr|A0A024R1A4|A0A024R1A4_HUMAN Ubiquitin-conjugating enzyme E2L 3, isoform CRA_a OS=Homo sapiens GN=UBE2L3 PE=3 SV=1;sp|P68036|UB2L3_HUMAN Ubiquitin-conjugating enzyme E2 L3 OS=Homo sapiens GN=UBE2L3 PE=1 SV=1;tr|A8K4W8|A8K4W8_HUMAN cDNA FLJ77917, highly s	4	9	9	4	6	6	7	6	9	6	6	6	7	6	9	6	3	3	3	3	4	3	69.5	69.5	26	17.861	154	154;154;154;154	0	124.75	62.3	62.3	68.2	62.3	69.5	62.3	2382900000	267280000	277470000	306610000	343040000	766230000
A0A024R1D6;Q13769	A0A024R1D6;Q13769	2;2	2;2	2;2	THO complex subunit 5 homolog	hCG_2011153;THOC5	tr|A0A024R1D6|A0A024R1D6_HUMAN HCG2011153, isoform CRA_b OS=Homo sapiens GN=hCG_2011153 PE=4 SV=1;sp|Q13769|THOC5_HUMAN THO complex subunit 5 homolog OS=Homo sapiens GN=THOC5 PE=1 SV=2	2	2	2	2	1	0	0	0	1	0	1	0	0	0	1	0	1	0	0	0	1	0	6	6	6	78.507	683	683;683	0.00033113	16.683	3.4	0	0	0	2.6	0	17918000	10535000	0	0	0	7383000
Q53H58;A0A024R1E1;A0A024R1F9;Q9H1I8;Q659F6;Q53G98	Q53H58;A0A024R1E1;A0A024R1F9;Q9H1I8;Q659F6;Q53G98	2;2;2;2;1;1	2;2;2;2;1;1	2;2;2;2;1;1	Activating signal cointegrator 1 complex subunit 2	ASCC2;DKFZp586O0223	tr|Q53H58|Q53H58_HUMAN Activating signal cointegrator 1 complex subunit 2 variant (Fragment) OS=Homo sapiens PE=2 SV=1;tr|A0A024R1E1|A0A024R1E1_HUMAN Activating signal cointegrator 1 complex subunit 2, isoform CRA_a OS=Homo sapiens GN=ASCC2 PE=4 SV=1;tr|A0	6	2	2	2	1	0	1	0	2	1	1	0	1	0	2	1	1	0	1	0	2	1	12.1	12.1	12.1	54.561	481	481;643;757;757;369;481	0	18.742	5.4	0	5.4	0	12.1	5.4	13224000	2182300	0	883790	0	9244500
Q53HE0;B3KM22;A0A024R1J5;Q9NRD5;F6V107;A0A024R1R7;F6TII1;F6V3V1;F6VY12;B4DSC9	Q53HE0;B3KM22;A0A024R1J5;Q9NRD5;F6V107;A0A024R1R7	5;5;5;5;4;4;1;1;1;1	5;5;5;5;4;4;1;1;1;1	5;5;5;5;4;4;1;1;1;1	PRKCA-binding protein	PICK1	tr|Q53HE0|Q53HE0_HUMAN Protein kinase C, alpha binding protein variant (Fragment) OS=Homo sapiens PE=2 SV=1;tr|B3KM22|B3KM22_HUMAN cDNA FLJ10013 fis, clone HEMBA1000369, highly similar to PRKCA-binding protein (Protein kinase C-alpha-binding protein) OS=Ho	10	5	5	5	3	4	2	2	3	1	3	4	2	2	3	1	3	4	2	2	3	1	17.3	17.3	17.3	46.627	415	415;415;415;415;229;364;38;130;134;199	0	32.195	9.2	12	5.1	6.3	10.4	2.2	39552000	11617000	10980000	2660000	2039500	9004400
A0A024R1K7;Q04917;B2R6N6;Q9H4N8;A2IDB2;F8WEB6;A2IDB1	A0A024R1K7;Q04917;B2R6N6;Q9H4N8;A2IDB2	17;17;13;10;9;3;3	13;13;9;9;7;2;2	13;13;9;9;7;2;2	14-3-3 protein eta	YWHAH	tr|A0A024R1K7|A0A024R1K7_HUMAN Tyrosine 3-monooxygenase/tryptophan 5-monooxygenase activation protein, eta polypeptide, isoform CRA_b OS=Homo sapiens GN=YWHAH PE=3 SV=1;sp|Q04917|1433F_HUMAN 14-3-3 protein eta OS=Homo sapiens GN=YWHAH PE=1 SV=4;tr|B2R6N6|B	7	17	13	13	12	12	14	12	12	11	10	10	11	10	9	9	10	10	11	10	9	9	59.8	54.5	54.5	28.218	246	246;246;246;176;162;39;72	0	249.68	54.1	54.1	57.3	49.2	48.8	49.2	3666100000	764050000	650690000	761550000	373510000	629200000
A0A024R1K8;Q15459;B4E091;H7C1L2;F8WB66;F8WC79	A0A024R1K8;Q15459;B4E091	25;25;20;3;2;1	25;25;20;3;2;1	25;25;20;3;2;1	Splicing factor 3A subunit 1	SF3A1	tr|A0A024R1K8|A0A024R1K8_HUMAN Splicing factor 3a, subunit 1, 120kDa, isoform CRA_a OS=Homo sapiens GN=SF3A1 PE=4 SV=1;sp|Q15459|SF3A1_HUMAN Splicing factor 3A subunit 1 OS=Homo sapiens GN=SF3A1 PE=1 SV=1;tr|B4E091|B4E091_HUMAN cDNA FLJ55438, highly simila	6	25	25	25	17	16	14	16	17	13	17	16	14	16	17	13	17	16	14	16	17	13	40.5	40.5	40.5	88.885	793	793;793;690;259;63;38	0	208.5	29.9	26.5	23.5	26.9	28.8	22.3	1639200000	324180000	219230000	258460000	270680000	305740000
A0A024R1N1;P35579;A0A0U4BW16;Q86XU5;B4E3S1;Q6ZNL4;Q99529;Q5BKV1;B1AH99;Q9UMJ0;Q2PS10;E7ERA5;A0A0C4DFM8;A8CLL2;G1UI33;B4DFX9;B4DRV3;B4E0I9;REV__B4DQZ7;REV__S4R3H4;REV__E7EQT4;REV__Q9UKV3;Q59EV3;A5YM51;V9HWC1;A0A087X0T3;P12883;P13535;Q9UKX3;P13533;P12882;Q9UKX2;A7E2Y1	A0A024R1N1;P35579;A0A0U4BW16;Q86XU5	114;114;102;80;46;27;13;12;7;2;2;2;2;1;1;1;1;1;1;1;1;1;1;1;1;1;1;1;1;1;1;1;1	114;114;102;80;46;27;13;12;7;2;2;2;2;1;1;1;1;1;1;1;1;1;1;1;1;1;1;1;1;1;1;1;1	94;94;82;62;30;26;12;10;6;2;2;0;0;0;0;0;0;0;1;1;1;1;0;0;0;0;0;0;0;0;0;0;0	Myosin-9	MYH9	tr|A0A024R1N1|A0A024R1N1_HUMAN Myosin, heavy polypeptide 9, non-muscle, isoform CRA_a OS=Homo sapiens GN=MYH9 PE=3 SV=1;sp|P35579|MYH9_HUMAN Myosin-9 OS=Homo sapiens GN=MYH9 PE=1 SV=4;tr|A0A0U4BW16|A0A0U4BW16_HUMAN Non-muscle myosin heavy chain 9 OS=Homo s	33	114	114	94	105	103	101	94	99	97	105	103	101	94	99	97	85	84	86	78	82	80	56.5	56.5	46.8	226.53	1960	1960;1960;1963;1374;964;563;208;218;103;37;71;187;508;38;180;666;839;884;1096;1283;1301;1341;1574;1934;1939;1982;1935;1937;1938;1939;1939;1941;1941	0	323.31	53.8	55.2	52.3	51.6	52.3	50.8	47075000000	10913000000	6676500000	9104300000	5634200000	7450200000
A0A024R1N4;P12956;B2RDN9;B1AHC9;B4DE32;B4E356;Q6IC76	A0A024R1N4;P12956;B2RDN9;B1AHC9;B4DE32;B4E356	35;35;33;31;29;25;15	35;35;33;31;29;25;15	35;35;33;31;29;25;15	X-ray repair cross-complementing protein 6	XRCC6	tr|A0A024R1N4|A0A024R1N4_HUMAN X-ray repair complementing defective repair in Chinese hamster cells 6 (Ku autoantigen, 70kDa), isoform CRA_a OS=Homo sapiens GN=XRCC6 PE=4 SV=1;sp|P12956|XRCC6_HUMAN X-ray repair cross-complementing protein 6 OS=Homo sapiens	7	35	35	35	30	31	29	31	30	29	30	31	29	31	30	29	30	31	29	31	30	29	64.4	64.4	64.4	69.842	609	609;609;609;559;559;476;227	0	323.31	57.3	55.5	52.4	56.5	58.1	55.3	10099000000	1759300000	1349200000	1895000000	1791100000	1759600000
A0A024R1P2;P15153;B1AH77;B1AH80;B1AH78;J3KSC4;J3QLK0;Q59FQ0	A0A024R1P2;P15153;B1AH77;B1AH80;B1AH78;J3KSC4;J3QLK0	6;6;5;5;4;3;3;2	1;1;1;1;0;0;0;0	1;1;1;1;0;0;0;0	Ras-related C3 botulinum toxin substrate 2	RAC2;RAC3	tr|A0A024R1P2|A0A024R1P2_HUMAN Ras-related C3 botulinum toxin substrate 2 (Rho family, small GTP binding protein Rac2), isoform CRA_a OS=Homo sapiens GN=RAC2 PE=3 SV=1;sp|P15153|RAC2_HUMAN Ras-related C3 botulinum toxin substrate 2 OS=Homo sapiens GN=RAC2	8	6	1	1	6	5	5	4	4	3	1	1	1	1	0	0	1	1	1	1	0	0	34.9	4.7	4.7	21.429	192	192;192;148;185;166;130;136;144	0.0070787	6.1181	34.9	28.6	28.6	19.8	24	15.1	29327000	9507600	7944400	6366300	5508800	0
Q6NT72;B4DIU6;A0A024R1P7;B4E2A6;Q9UH99;A0A024R1S6;A8K129	Q6NT72;B4DIU6;A0A024R1P7;B4E2A6;Q9UH99;A0A024R1S6;A8K129	2;2;2;2;2;1;1	2;2;2;2;2;1;1	2;2;2;2;2;1;1	SUN domain-containing protein 2	UNC84B;SUN2	tr|Q6NT72|Q6NT72_HUMAN UNC84B protein (Fragment) OS=Homo sapiens GN=UNC84B PE=2 SV=1;tr|B4DIU6|B4DIU6_HUMAN cDNA FLJ59542, highly similar to Sad1/unc-84-like protein 2 OS=Homo sapiens PE=2 SV=1;tr|A0A024R1P7|A0A024R1P7_HUMAN Unc-84 homolog B (C. elegans),	7	2	2	2	1	1	0	1	0	1	1	1	0	1	0	1	1	1	0	1	0	1	10.4	10.4	10.4	49.423	442	442;706;717;752;717;420;717	0.00030883	13.294	4.3	6.1	0	6.1	0	4.3	6736600	1329500	0	0	3805200	0
A0A024R1Q5;P17050	A0A024R1Q5;P17050	2;2	2;2	2;2	Alpha-N-acetylgalactosaminidase	NAGA	tr|A0A024R1Q5|A0A024R1Q5_HUMAN N-acetylgalactosaminidase, alpha-, isoform CRA_a OS=Homo sapiens GN=NAGA PE=3 SV=1;sp|P17050|NAGAB_HUMAN Alpha-N-acetylgalactosaminidase OS=Homo sapiens GN=NAGA PE=1 SV=2	2	2	2	2	1	1	1	1	2	1	1	1	1	1	2	1	1	1	1	1	2	1	5.1	5.1	5.1	46.564	411	411;411	0.00030798	13.195	2.4	2.4	2.4	2.4	5.1	2.4	39088000	4168800	3126200	2853800	4427200	20004000
Q9BTQ7;A0A024R1Q8;P62829;C9JD32;B9ZVP7;J3KT29;J3KTJ3;A4D142	Q9BTQ7;A0A024R1Q8;P62829;C9JD32;B9ZVP7;J3KT29	7;7;7;5;5;5;2;1	7;7;7;5;5;5;2;1	7;7;7;5;5;5;2;1	60S ribosomal protein L23	RPL23	tr|Q9BTQ7|Q9BTQ7_HUMAN Similar to ribosomal protein L23 (Fragment) OS=Homo sapiens PE=2 SV=1;tr|A0A024R1Q8|A0A024R1Q8_HUMAN Ribosomal protein L23, isoform CRA_b OS=Homo sapiens GN=RPL23 PE=3 SV=1;sp|P62829|RL23_HUMAN 60S ribosomal protein L23 OS=Homo sapie	8	7	7	7	6	5	5	5	6	6	6	5	5	5	6	6	6	5	5	5	6	6	48.5	48.5	48.5	14.149	134	134;140;140;91;114;122;81;107	0	79.618	47.8	45.5	47.8	45.5	42.5	47.8	3133700000	518630000	661500000	531520000	360410000	463020000
A0A024R1S5;O00178;B2RDW9;H0YGA8;B0QY59	A0A024R1S5;O00178;B2RDW9	6;6;5;1;1	6;6;5;1;1	6;6;5;1;1	GTP-binding protein 1	GTPBP1	tr|A0A024R1S5|A0A024R1S5_HUMAN GTP binding protein 1, isoform CRA_c OS=Homo sapiens GN=GTPBP1 PE=4 SV=1;sp|O00178|GTPB1_HUMAN GTP-binding protein 1 OS=Homo sapiens GN=GTPBP1 PE=1 SV=3;tr|B2RDW9|B2RDW9_HUMAN cDNA, FLJ96803, highly similar to Homo sapiens GT	5	6	6	6	5	4	3	1	2	2	5	4	3	1	2	2	5	4	3	1	2	2	14.2	14.2	14.2	71.463	660	660;669;584;30;349	0	42.489	12.6	10.3	5.6	1.7	6.2	6.2	111200000	44087000	18063000	22379000	2546800	15288000
B4DGM3;A0A024R1S7;Q969G3;J3QKS7;H7C048;K7EMQ8;J3QR61;C0IMW8;J3KT85;J3QKX6;J3KS99;J3QL66	B4DGM3;A0A024R1S7;Q969G3;J3QKS7;H7C048;K7EMQ8	8;8;8;7;4;4;3;3;2;2;1;1	7;7;7;6;3;3;3;3;2;2;1;1	7;7;7;6;3;3;3;3;2;2;1;1	SWI/SNF-related matrix-associated actin-dependent regulator of chromatin subfamily E member 1	SMARCE1	tr|B4DGM3|B4DGM3_HUMAN SWI/SNF-related matrix-associated actin-dependent regulator of chromatin subfamily E member 1 OS=Homo sapiens GN=SMARCE1 PE=1 SV=1;tr|A0A024R1S7|A0A024R1S7_HUMAN SWI/SNF related, matrix associated, actin dependent regulator of chroma	12	8	7	7	3	1	3	5	4	5	2	0	2	4	3	4	2	0	2	4	3	4	28	26.2	26.2	44.77	393	393;411;411;288;157;177;153;153;101;129;55;77	0	46.099	9.7	1.8	7.6	15.5	14.8	17.8	126160000	20839000	0	4492900	31327000	36341000
A0A024R1S8;Q14847;A8K1D2;C9J9W2;B4DIC4;B4DJI4;F6S2S5;Q9NPR7;K7ESD6;J3KSN1;B7ZB56;Q59FZ8	A0A024R1S8;Q14847;A8K1D2;C9J9W2;B4DIC4;B4DJI4	12;12;10;9;6;6;3;3;2;1;1;1	12;12;10;9;6;6;3;3;2;1;1;1	12;12;10;9;6;6;3;3;2;1;1;1	LIM and SH3 domain protein 1	LASP1	tr|A0A024R1S8|A0A024R1S8_HUMAN LIM and SH3 protein 1, isoform CRA_b OS=Homo sapiens GN=LASP1 PE=4 SV=1;sp|Q14847|LASP1_HUMAN LIM and SH3 domain protein 1 OS=Homo sapiens GN=LASP1 PE=1 SV=2;tr|A8K1D2|A8K1D2_HUMAN cDNA FLJ76601, highly similar to Homo sapien	12	12	12	12	8	7	8	8	7	9	8	7	8	8	7	9	8	7	8	8	7	9	49.8	49.8	49.8	29.717	261	261;261;261;166;125;220;91;144;71;105;230;345	0	109.8	39.8	34.5	38.3	29.9	37.9	38.3	1603900000	313030000	174610000	220620000	324450000	213260000
A0A024R1T4;Q9UPQ9;H0Y720;B4DKJ5	A0A024R1T4;Q9UPQ9;H0Y720	3;3;2;1	3;3;2;1	3;3;2;1	Trinucleotide repeat-containing gene 6B protein	TNRC6B	tr|A0A024R1T4|A0A024R1T4_HUMAN Trinucleotide repeat containing 6B, isoform CRA_b OS=Homo sapiens GN=TNRC6B PE=4 SV=1;sp|Q9UPQ9|TNR6B_HUMAN Trinucleotide repeat-containing gene 6B protein OS=Homo sapiens GN=TNRC6B PE=1 SV=4;tr|H0Y720|H0Y720_HUMAN Trinucleot	4	3	3	3	1	0	0	1	1	0	1	0	0	1	1	0	1	0	0	1	1	0	4.2	4.2	4.2	162.17	1527	1527;1833;1391;310	0.00033179	16.761	1.2	0	0	1.5	1.4	0	7740400	3023100	0	0	3784400	932830
A0A024R1T5;P09543;B4DI06;B4DFN6;K7EN66;C9K0L8;K7ERZ0;K7ERC4	A0A024R1T5;P09543;B4DI06;B4DFN6	12;12;8;7;3;3;3;2	12;12;8;7;3;3;3;2	12;12;8;7;3;3;3;2	2,3-cyclic-nucleotide 3-phosphodiesterase	CNP	tr|A0A024R1T5|A0A024R1T5_HUMAN 2,3-cyclic-nucleotide 3-phosphodiesterase OS=Homo sapiens GN=CNP PE=3 SV=1;sp|P09543|CN37_HUMAN 2,3-cyclic-nucleotide 3-phosphodiesterase OS=Homo sapiens GN=CNP PE=1 SV=2;tr|B4DI06|B4DI06_HUMAN cDNA FLJ52954, highly sim	8	12	12	12	7	8	8	3	6	7	7	8	8	3	6	7	7	8	8	3	6	7	34.2	34.2	34.2	45.098	401	401;421;298;186;120;144;153;164	0	126.17	21.9	24.2	25.2	7.7	20.2	21.4	524030000	126200000	70665000	97211000	27280000	78204000
A0A024R1Y2;A0A024R1T9;Q4LE36;P53396;Q8N9C4;K7ESG8;K7EIE7	A0A024R1Y2;A0A024R1T9;Q4LE36;P53396;Q8N9C4	41;41;41;41;27;4;3	41;41;41;41;27;4;3	41;41;41;41;27;4;3	ATP-citrate synthase	ACLY;ACLY variant protein	tr|A0A024R1Y2|A0A024R1Y2_HUMAN ATP-citrate synthase OS=Homo sapiens GN=ACLY PE=3 SV=1;tr|A0A024R1T9|A0A024R1T9_HUMAN ATP-citrate synthase OS=Homo sapiens GN=ACLY PE=3 SV=1;tr|Q4LE36|Q4LE36_HUMAN ACLY variant protein (Fragment) OS=Homo sapiens GN=ACLY varia	7	41	41	41	35	30	32	28	30	31	35	30	32	28	30	31	35	30	32	28	30	31	46.2	46.2	46.2	119.77	1091	1091;1101;1137;1101;701;109;133	0	323.31	42.2	34.5	37	32.4	34.6	33.9	5816200000	1305500000	781710000	855160000	787720000	1066800000
A0A024R1U0;P46060;B4DY16;B4E0U0;H0Y4Q3;Q9BSK3;B0QYT5;B0QYT4;Q8WUS7	A0A024R1U0;P46060;B4DY16;B4E0U0	21;21;20;15;9;8;4;4;3	21;21;20;15;9;8;4;4;3	21;21;20;15;9;8;4;4;3	Ran GTPase-activating protein 1	RANGAP1	tr|A0A024R1U0|A0A024R1U0_HUMAN Ran GTPase activating protein 1, isoform CRA_d OS=Homo sapiens GN=RANGAP1 PE=4 SV=1;sp|P46060|RAGP1_HUMAN Ran GTPase-activating protein 1 OS=Homo sapiens GN=RANGAP1 PE=1 SV=1;tr|B4DY16|B4DY16_HUMAN cDNA FLJ51385, highly simil	9	21	21	21	13	15	15	12	13	15	13	15	15	12	13	15	13	15	15	12	13	15	47.2	47.2	47.2	63.541	587	587;587;532;373;253;213;100;133;60	0	251.9	32.2	32	33.6	22	27.4	34.6	1627200000	282580000	238190000	356490000	196080000	290440000
A0A024R1U2;Q7RTV0	A0A024R1U2;Q7RTV0	5;5	5;5	5;5	PHD finger-like domain-containing protein 5A	PHF5A	tr|A0A024R1U2|A0A024R1U2_HUMAN PHD finger protein 5A, isoform CRA_a OS=Homo sapiens GN=PHF5A PE=4 SV=1;sp|Q7RTV0|PHF5A_HUMAN PHD finger-like domain-containing protein 5A OS=Homo sapiens GN=PHF5A PE=1 SV=1	2	5	5	5	2	2	3	4	4	5	2	2	3	4	4	5	2	2	3	4	4	5	53.6	53.6	53.6	12.405	110	110;110	0	41.722	26.4	26.4	33.6	47.3	47.3	53.6	251270000	13988000	5757100	19163000	54392000	67678000
A0A024R1U4;P51148;K7ERI8;K7ERQ8;F8VVK3;K7ENY4;F8VWU4;F8VSF8;K7EIP6	A0A024R1U4;P51148;K7ERI8;K7ERQ8;F8VVK3;K7ENY4	10;10;6;6;5;5;3;2;1	10;10;6;6;5;5;3;2;1	7;7;3;3;2;3;1;1;1	Ras-related protein Rab-5C	RAB5C	tr|A0A024R1U4|A0A024R1U4_HUMAN RAB5C, member RAS oncogene family, isoform CRA_a OS=Homo sapiens GN=RAB5C PE=4 SV=1;sp|P51148|RAB5C_HUMAN Ras-related protein Rab-5C OS=Homo sapiens GN=RAB5C PE=1 SV=2;tr|K7ERI8|K7ERI8_HUMAN Uncharacterized protein OS=Homo sa	9	10	10	7	9	7	5	9	7	6	9	7	5	9	7	6	6	6	3	6	6	5	71.8	71.8	56.9	23.482	216	216;216;161;282;124;150;91;74;27	0	110.18	58.8	49.1	27.3	63	53.2	40.3	1340200000	424800000	146990000	221030000	210020000	172140000
E4W6B6;B2R4D8;A0A024R1V4;P61353;K7ELC7;K7EQQ9;Q6LCU2;K7ERY7	E4W6B6;B2R4D8;A0A024R1V4;P61353;K7ELC7;K7EQQ9	7;7;7;7;6;4;1;1	7;7;7;7;6;4;1;1	7;7;7;7;6;4;1;1	60S ribosomal protein L27	RPL27	tr|E4W6B6|E4W6B6_HUMAN RPL27/NME2 fusion protein (Fragment) OS=Homo sapiens GN=RPL27 PE=2 SV=1;tr|B2R4D8|B2R4D8_HUMAN 60S ribosomal protein L27 OS=Homo sapiens PE=2 SV=1;tr|A0A024R1V4|A0A024R1V4_HUMAN 60S ribosomal protein L27 OS=Homo sapiens GN=RPL27 PE=3	8	7	7	7	4	3	4	4	7	3	4	3	4	4	7	3	4	3	4	4	7	3	53.2	53.2	53.2	14.257	126	126;136;136;136;144;80;40;40	0	52.948	34.1	31.7	38.9	38.9	53.2	34.1	1785900000	261950000	134290000	242550000	285630000	743000000
A0A024R1W3;Q96AY3;Q658U4;B4DJJ5;Q6ZME7;Q8NAG5;H0Y827;K7ESG6;K7ELI6;K7EM43;C9JPC3	A0A024R1W3;Q96AY3;Q658U4;B4DJJ5;Q6ZME7;Q8NAG5;H0Y827	18;18;17;15;15;12;10;4;3;2;1	18;18;17;15;15;12;10;4;3;2;1	17;17;16;14;14;11;10;3;2;2;0	Peptidyl-prolyl cis-trans isomerase FKBP10	FKBP10;DKFZp666D193	tr|A0A024R1W3|A0A024R1W3_HUMAN Peptidylprolyl isomerase OS=Homo sapiens GN=FKBP10 PE=4 SV=1;sp|Q96AY3|FKB10_HUMAN Peptidyl-prolyl cis-trans isomerase FKBP10 OS=Homo sapiens GN=FKBP10 PE=1 SV=1;tr|Q658U4|Q658U4_HUMAN Peptidylprolyl isomerase OS=Homo sapiens	11	18	18	17	11	11	9	12	14	15	11	11	9	12	14	15	11	11	9	12	13	14	31.6	31.6	30.4	64.244	582	582;582;582;510;543;470;386;172;171;147;81	0	157.79	26.3	22.7	17.7	24.1	25.3	26.5	2207900000	509960000	254400000	229190000	329680000	457450000
J3QRM9;A0A024R1W6;Q8N138	J3QRM9;A0A024R1W6;Q8N138	2;2;2	1;1;1	1;1;1	ORM1-like protein 3	ORMDL3	tr|J3QRM9|J3QRM9_HUMAN ORM1-like protein 3 (Fragment) OS=Homo sapiens GN=ORMDL3 PE=1 SV=1;tr|A0A024R1W6|A0A024R1W6_HUMAN ORM1-like 3 (S. cerevisiae), isoform CRA_b OS=Homo sapiens GN=ORMDL3 PE=4 SV=1;sp|Q8N138|ORML3_HUMAN ORM1-like protein 3 OS=Homo sapien	3	2	1	1	1	1	2	1	1	0	0	0	1	0	0	0	0	0	1	0	0	0	20.2	11.6	11.6	14.788	129	129;153;153	0.0072002	7.7206	8.5	8.5	20.2	8.5	8.5	0	2972800	0	0	2972800	0	0
A0A024R1X3;Q9BRG1;K7ENE3;K7EKV4	A0A024R1X3;Q9BRG1;K7ENE3;K7EKV4	2;2;1;1	2;2;1;1	2;2;1;1	Vacuolar protein-sorting-associated protein 25	VPS25	tr|A0A024R1X3|A0A024R1X3_HUMAN Vacuolar protein sorting 25 (Yeast), isoform CRA_a OS=Homo sapiens GN=VPS25 PE=4 SV=1;sp|Q9BRG1|VPS25_HUMAN Vacuolar protein-sorting-associated protein 25 OS=Homo sapiens GN=VPS25 PE=1 SV=1;tr|K7ENE3|K7ENE3_HUMAN Vacuolar pro	4	2	2	2	1	0	1	0	0	1	1	0	1	0	0	1	1	0	1	0	0	1	25	25	25	20.747	176	176;176;108;111	0.00058703	11.756	5.7	0	5.7	0	0	19.3	20261000	5073300	0	2903400	0	0
A0A024R1X4;Q9Y2R0;K7EPV0	A0A024R1X4;Q9Y2R0;K7EPV0	4;4;3	4;4;3	4;4;3	Cytochrome c oxidase assembly factor 3 homolog, mitochondrial	hCG_16955;COA3	tr|A0A024R1X4|A0A024R1X4_HUMAN HCG16955, isoform CRA_b OS=Homo sapiens GN=hCG_16955 PE=4 SV=1;sp|Q9Y2R0|COA3_HUMAN Cytochrome c oxidase assembly factor 3 homolog, mitochondrial OS=Homo sapiens GN=COA3 PE=1 SV=1;tr|K7EPV0|K7EPV0_HUMAN Cytochrome c oxidase a	3	4	4	4	2	1	3	2	2	3	2	1	3	2	2	3	2	1	3	2	2	3	38.7	38.7	38.7	11.731	106	106;106;71	0	26.74	18.9	9.4	30.2	17.9	20.8	30.2	210090000	38647000	14317000	25042000	34957000	35470000
A0A0S2Z487;A0A024R1X8;P14923;A0A0S2Z495;Q7KZ86	A0A0S2Z487;A0A024R1X8;P14923	21;21;21;9;4	21;21;21;9;4	8;8;8;6;1	Junction plakoglobin	JUP	tr|A0A0S2Z487|A0A0S2Z487_HUMAN Junction plakoglobin isoform 1 (Fragment) OS=Homo sapiens GN=JUP PE=2 SV=1;tr|A0A024R1X8|A0A024R1X8_HUMAN Junction plakoglobin, isoform CRA_a OS=Homo sapiens GN=JUP PE=4 SV=1;sp|P14923|PLAK_HUMAN Junction plakoglobin OS=Homo	5	21	21	8	19	17	12	13	14	16	19	17	12	13	14	16	7	7	3	4	4	6	42.3	42.3	19.5	81.744	745	745;745;745;334;171	0	227.99	38.3	34.4	19.9	26.4	30.3	34.9	1338200000	328650000	184140000	185020000	146520000	251860000
B3KVB0;K7ESN3;A0A024R1Y7;Q8N2G8	B3KVB0;K7ESN3;A0A024R1Y7;Q8N2G8	4;4;4;4	4;4;4;4	4;4;4;4	GH3 domain-containing protein	GHDC;LGP1	tr|B3KVB0|B3KVB0_HUMAN cDNA FLJ16322 fis, clone SPLEN2037678, highly similar to Protein D11Lgp1 homolog OS=Homo sapiens PE=2 SV=1;tr|K7ESN3|K7ESN3_HUMAN GH3 domain-containing protein OS=Homo sapiens GN=GHDC PE=1 SV=1;tr|A0A024R1Y7|A0A024R1Y7_HUMAN Homolog	4	4	4	4	3	0	0	3	2	2	3	0	0	3	2	2	3	0	0	3	2	2	11.6	11.6	11.6	50.965	474	474;479;530;530	0	26.033	7.4	0	0	7.4	6.8	5.7	54181000	12298000	0	0	8596600	26919000
A0A024R1Z1;P49427	A0A024R1Z1;P49427	2;2	2;2	2;2	Ubiquitin-conjugating enzyme E2 R1	CDC34	tr|A0A024R1Z1|A0A024R1Z1_HUMAN Cell division cycle 34, isoform CRA_a OS=Homo sapiens GN=CDC34 PE=3 SV=1;sp|P49427|UB2R1_HUMAN Ubiquitin-conjugating enzyme E2 R1 OS=Homo sapiens GN=CDC34 PE=1 SV=2	2	2	2	2	2	2	2	2	2	2	2	2	2	2	2	2	2	2	2	2	2	2	7.6	7.6	7.6	26.736	236	236;236	0.00061312	13.045	7.6	7.6	7.6	7.6	7.6	7.6	85256000	12619000	10076000	10962000	10686000	21273000
A0A024R1Z6;Q99536;B3KUF8;K7ERT7;K7EJM4;K7ESA3;K7ENX2;K7EM19;K7ER81	A0A024R1Z6;Q99536;B3KUF8	8;8;5;3;2;2;2;2;1	8;8;5;3;2;2;2;2;1	8;8;5;3;2;2;2;2;1	Synaptic vesicle membrane protein VAT-1 homolog	VAT1	tr|A0A024R1Z6|A0A024R1Z6_HUMAN Vesicle amine transport protein 1 homolog (T californica), isoform CRA_a OS=Homo sapiens GN=VAT1 PE=4 SV=1;sp|Q99536|VAT1_HUMAN Synaptic vesicle membrane protein VAT-1 homolog OS=Homo sapiens GN=VAT1 PE=1 SV=2;tr|B3KUF8|B3KUF	9	8	8	8	7	6	5	4	5	6	7	6	5	4	5	6	7	6	5	4	5	6	29.3	29.3	29.3	41.92	393	393;393;300;146;30;125;151;154;92	0	92.892	25.4	26.5	21.1	17.6	21.1	24.9	433160000	125970000	29194000	85059000	44450000	67313000
A0A024R201;Q9Y6E3;Q9UNM6;B4DJ66;Q53GN6;B2RBM7;A0A087WUL9;J3KNQ3;E9PL38;H0YD73;Q9UNM7;Q5HYL3;E9PQG3;E9PPD2	A0A024R201;Q9Y6E3;Q9UNM6;B4DJ66;Q53GN6;B2RBM7;A0A087WUL9;J3KNQ3;E9PL38;H0YD73	15;13;13;12;12;12;12;11;9;8;4;2;2;1	15;13;13;12;12;12;12;11;9;8;4;2;2;1	15;13;13;12;12;12;12;11;9;8;4;2;2;1	26S proteasome non-ATPase regulatory subunit 13	PSMD13	tr|A0A024R201|A0A024R201_HUMAN Proteasome (Prosome, macropain) 26S subunit, non-ATPase, 13, isoform CRA_a OS=Homo sapiens GN=PSMD13 PE=4 SV=1;tr|Q9Y6E3|Q9Y6E3_HUMAN HSPC027 OS=Homo sapiens PE=2 SV=1;sp|Q9UNM6|PSD13_HUMAN 26S proteasome non-ATPase regulator	14	15	15	15	11	11	7	10	11	8	11	11	7	10	11	8	11	11	7	10	11	8	49.2	49.2	49.2	42.918	376	376;377;376;311;376;376;377;349;263;221;160;72;113;70	0	151.37	39.6	41.8	25.5	35.4	35.1	26.3	1222400000	293150000	181620000	181000000	174710000	213330000
K9J957;V9HWJ8;A0A024R203;P61289;K7ENH2;Q6FHK7;B3KQ25;K7ESG5;K7EMD0;K7EPX6;K7EKR3;J7FRP4;A0A087WTV2;B7Z8D3	K9J957;V9HWJ8;A0A024R203;P61289;K7ENH2;Q6FHK7;B3KQ25;K7ESG5	9;9;9;9;8;8;6;6;4;4;4;4;4;3	9;9;9;9;8;8;6;6;4;4;4;4;4;3	9;9;9;9;8;8;6;6;4;4;4;4;4;3	Proteasome activator complex subunit 3	PSME3;HEL-S-283	tr|K9J957|K9J957_HUMAN Proteasome activator complex subunit 3 OS=Homo sapiens GN=PSME3 PE=1 SV=1;tr|V9HWJ8|V9HWJ8_HUMAN Epididymis secretory protein Li 283 OS=Homo sapiens GN=HEL-S-283 PE=2 SV=1;tr|A0A024R203|A0A024R203_HUMAN Proteasome (Prosome, macropain	14	9	9	9	5	4	5	7	8	7	5	4	5	7	8	7	5	4	5	7	8	7	54.1	54.1	54.1	26.867	231	231;254;265;254;179;254;193;198;96;110;118;170;170;130	0	71.24	26.8	22.5	21.2	32.5	49.4	32.5	488580000	56382000	38344000	39321000	118510000	114610000
K7EIY6;A8K0Q1;A0A024R206;Q9BV68;O60372;Q9NPN4;U3KQF4	K7EIY6;A8K0Q1;A0A024R206;Q9BV68;O60372;Q9NPN4	3;3;3;3;2;2;1	3;3;3;3;2;2;1	3;3;3;3;2;2;1	E3 ubiquitin-protein ligase RNF126	RNF126	tr|K7EIY6|K7EIY6_HUMAN E3 ubiquitin-protein ligase RNF126 (Fragment) OS=Homo sapiens GN=RNF126 PE=1 SV=7;tr|A8K0Q1|A8K0Q1_HUMAN cDNA FLJ77001, highly similar to Homo sapiens ring finger protein 126 (RNF126), transcript variant 2, mRNA OS=Homo sapiens PE=2	7	3	3	3	0	0	2	0	1	0	0	0	2	0	1	0	0	0	2	0	1	0	14.5	14.5	14.5	30.785	283	283;311;311;326;103;163;74	0	21.639	0	0	6	0	8.5	0	19352000	0	0	11359000	0	7993000
A0A024R216;Q9Y3E1;H3BPM9;H3BPQ6	A0A024R216;Q9Y3E1;H3BPM9	4;4;2;1	4;4;2;1	4;4;2;1	Hepatoma-derived growth factor-related protein 3	HDGFRP3	tr|A0A024R216|A0A024R216_HUMAN Hepatoma-derived growth factor, related protein 3, isoform CRA_a OS=Homo sapiens GN=HDGFRP3 PE=1 SV=1;sp|Q9Y3E1|HDGR3_HUMAN Hepatoma-derived growth factor-related protein 3 OS=Homo sapiens GN=HDGFL3 PE=1 SV=1;tr|H3BPM9|H3BPM9	4	4	4	4	1	1	1	2	2	3	1	1	1	2	2	3	1	1	1	2	2	3	19.7	19.7	19.7	22.619	203	203;203;141;44	0	27.657	8.4	7.9	7.4	15.3	11.8	19.2	91236000	0	4377300	18637000	33518000	6063700
A0A024R219;O76080;Q5QPB1	A0A024R219;O76080;Q5QPB1	2;2;1	2;2;1	2;2;1	AN1-type zinc finger protein 5	ZA20D2;ZFAND5	tr|A0A024R219|A0A024R219_HUMAN Zinc finger, A20 domain containing 2, isoform CRA_a OS=Homo sapiens GN=ZA20D2 PE=4 SV=1;sp|O76080|ZFAN5_HUMAN AN1-type zinc finger protein 5 OS=Homo sapiens GN=ZFAND5 PE=1 SV=1;tr|Q5QPB1|Q5QPB1_HUMAN AN1-type zinc finger prot	3	2	2	2	1	0	1	1	0	0	1	0	1	1	0	0	1	0	1	1	0	0	12.7	12.7	12.7	23.132	213	213;213;211	0.00059934	12.401	8.5	0	8.5	4.2	0	0	1955400	0	0	0	1955400	0
A0A024R222;B4DHQ3;Q9Y617;A0A024R280;B4DHX7;A9LS35	A0A024R222;B4DHQ3;Q9Y617;A0A024R280	18;18;18;16;7;1	18;18;18;16;7;1	18;18;18;16;7;1	Phosphoserine aminotransferase	PSAT1	tr|A0A024R222|A0A024R222_HUMAN Phosphoserine aminotransferase OS=Homo sapiens GN=PSAT1 PE=3 SV=1;tr|B4DHQ3|B4DHQ3_HUMAN Phosphoserine aminotransferase OS=Homo sapiens PE=2 SV=1;sp|Q9Y617|SERC_HUMAN Phosphoserine aminotransferase OS=Homo sapiens GN=PSAT1 PE	6	18	18	18	17	14	14	7	7	7	17	14	14	7	7	7	17	14	14	7	7	7	62.2	62.2	62.2	40.422	370	370;415;370;324;194;20	0	153.47	59.5	43.2	46.2	26.2	26.5	26.8	2443200000	876500000	552490000	691730000	67156000	134570000
A0A024R223;A0A024R238;Q96RL7;H0Y7P8	A0A024R223;A0A024R238;Q96RL7	3;3;3;1	3;3;3;1	3;3;3;1	Vacuolar protein sorting-associated protein 13A	VPS13A	tr|A0A024R223|A0A024R223_HUMAN Vacuolar protein sorting 13A (Yeast), isoform CRA_c OS=Homo sapiens GN=VPS13A PE=4 SV=1;tr|A0A024R238|A0A024R238_HUMAN Vacuolar protein sorting 13A (Yeast), isoform CRA_a OS=Homo sapiens GN=VPS13A PE=4 SV=1;sp|Q96RL7|VP13A_HU	4	3	3	3	2	1	0	1	2	1	2	1	0	1	2	1	2	1	0	1	2	1	1.3	1.3	1.3	339.18	2986	2986;2995;3174;383	0	19.186	1	0.4	0	0.5	1	0.5	18485000	3074200	9643100	0	1724000	4043600
A0A024R229;Q9UHN6;B4DTX3;F5H6B2;B4E1B9;H3BLX9;H3BLY0;B3KNL9	A0A024R229;Q9UHN6;B4DTX3;F5H6B2	13;13;8;7;3;2;2;1	13;13;8;7;3;2;2;1	13;13;8;7;3;2;2;1	Transmembrane protein 2	TMEM2	tr|A0A024R229|A0A024R229_HUMAN Transmembrane protein 2, isoform CRA_b OS=Homo sapiens GN=TMEM2 PE=4 SV=1;sp|Q9UHN6|TMEM2_HUMAN Cell surface hyaluronidase OS=Homo sapiens GN=TMEM2 PE=1 SV=1;tr|B4DTX3|B4DTX3_HUMAN cDNA FLJ61402, highly similar to Homo sapien	8	13	13	13	11	8	4	0	0	0	11	8	4	0	0	0	11	8	4	0	0	0	12.7	12.7	12.7	154.37	1383	1383;1383;657;580;376;176;178;217	0	90.204	11.1	7	3.6	0	0	0	122570000	62669000	40712000	19193000	0	0
A0A024R233;A0A1B0GTW1;Q9UDY2;B7Z954;B7Z2R3;A0A024R225;U3KQJ2;B1AN86	A0A024R233;A0A1B0GTW1;Q9UDY2;B7Z954;B7Z2R3;A0A024R225	35;34;34;31;30;30;4;4	35;34;34;31;30;30;4;4	35;34;34;31;30;30;4;4	Tight junction protein ZO-2	TJP2	tr|A0A024R233|A0A024R233_HUMAN Tight junction protein 2 (Zona occludens 2), isoform CRA_a OS=Homo sapiens GN=TJP2 PE=3 SV=1;tr|A0A1B0GTW1|A0A1B0GTW1_HUMAN Tight junction protein ZO-2 OS=Homo sapiens GN=TJP2 PE=1 SV=1;sp|Q9UDY2|ZO2_HUMAN Tight junction prot	8	35	35	35	28	27	30	23	23	19	28	27	30	23	23	19	28	27	30	23	23	19	43.5	43.5	43.5	133.97	1190	1190;1249;1190;1108;1020;1043;134;161	0	323.31	35.8	35	37.4	28.3	28.1	24.3	2840200000	680790000	488050000	553470000	318380000	423480000
A0A024R235;Q5VYS8;Q5VYT0;A0A0C4DFW3;X6R3Q3	A0A024R235;Q5VYS8;Q5VYT0	3;3;2;1;1	3;3;2;1;1	3;3;2;1;1	Terminal uridylyltransferase 7	ZCCHC6	tr|A0A024R235|A0A024R235_HUMAN Zinc finger, CCHC domain containing 6, isoform CRA_b OS=Homo sapiens GN=ZCCHC6 PE=4 SV=1;sp|Q5VYS8|TUT7_HUMAN Terminal uridylyltransferase 7 OS=Homo sapiens GN=ZCCHC6 PE=1 SV=1;tr|Q5VYT0|Q5VYT0_HUMAN Terminal uridylyltransfer	5	3	3	3	2	1	1	0	0	2	2	1	1	0	0	2	2	1	1	0	0	2	2	2	2	166.97	1457	1457;1495;124;395;784	0	18.525	1.5	0.9	0.9	0	0	1.4	86795000	3667700	2512300	2505700	0	0
G9FP35;A0A024R240;P50148;B1AM21;G3V1P7;B7Z581	G9FP35;A0A024R240;P50148	9;9;9;4;3;3	4;4;4;3;0;0	4;4;4;3;0;0	Guanine nucleotide-binding protein G(q) subunit alpha	GNAQ	tr|G9FP35|G9FP35_HUMAN Guanine nucleotide binding protein OS=Homo sapiens GN=GNAQ PE=2 SV=1;tr|A0A024R240|A0A024R240_HUMAN Guanine nucleotide binding protein (G protein), q polypeptide, isoform CRA_c OS=Homo sapiens GN=GNAQ PE=4 SV=1;sp|P50148|GNAQ_HUMAN G	6	9	4	4	4	3	3	2	3	3	2	1	1	0	1	2	2	1	1	0	1	2	33.1	15.9	15.9	42.111	359	359;359;359;170;157;157	0	26.283	16.4	11.1	10.6	7.5	10.9	12.3	166300000	8412800	6716100	6558600	0	3556500
A0A087WXM6;J3QQT2;J3KRX5;A0A024R261;A0A0A6YYL6;P18621;J3QLC8;A0A0A0MRF8;J3KRB3;A0A087WWH0;J3QS96;A0A087WY81;J3KSJ0;A4D1R6;A4D1R5	A0A087WXM6;J3QQT2;J3KRX5;A0A024R261;A0A0A6YYL6;P18621;J3QLC8;A0A0A0MRF8;J3KRB3;A0A087WWH0;J3QS96;A0A087WY81	7;7;7;7;7;7;6;6;5;5;5;4;1;1;1	7;7;7;7;7;7;6;6;5;5;5;4;1;1;1	7;7;7;7;7;7;6;6;5;5;5;4;1;1;1	60S ribosomal protein L17	RPL17;hCG_24487;RPL17-C18orf32	tr|A0A087WXM6|A0A087WXM6_HUMAN 60S ribosomal protein L17 (Fragment) OS=Homo sapiens GN=RPL17 PE=3 SV=1;tr|J3QQT2|J3QQT2_HUMAN 60S ribosomal protein L17 (Fragment) OS=Homo sapiens GN=RPL17 PE=3 SV=1;tr|J3KRX5|J3KRX5_HUMAN 60S ribosomal protein L17 (Fragment	15	7	7	7	5	6	6	6	6	6	5	6	6	6	6	6	5	6	6	6	6	6	45.6	45.6	45.6	19.586	169	169;171;174;184;228;184;174;190;129;131;138;97;56;102;282	0	62.606	40.8	45.6	45.6	45.6	45.6	34.9	1362200000	260010000	223410000	293130000	111040000	305540000
B2RDZ2;A0A024R275;Q969G6;H7C4G0	B2RDZ2;A0A024R275;Q969G6	5;5;5;2	5;5;5;2	5;5;5;2	Riboflavin kinase	RFK	tr|B2RDZ2|B2RDZ2_HUMAN cDNA, FLJ96841 OS=Homo sapiens PE=2 SV=1;tr|A0A024R275|A0A024R275_HUMAN Riboflavin kinase, isoform CRA_a OS=Homo sapiens GN=RFK PE=1 SV=1;sp|Q969G6|RIFK_HUMAN Riboflavin kinase OS=Homo sapiens GN=RFK PE=1 SV=2	4	5	5	5	2	0	0	2	1	0	2	0	0	2	1	0	2	0	0	2	1	0	48.8	48.8	48.8	18.376	162	162;162;155;120	0	29.874	17.3	0	0	36.4	7.4	0	15297000	9966900	0	0	2039300	3291000
A0A024R277;O15269;Q6NUL7;Q59EQ4;B4DR90	A0A024R277;O15269;Q6NUL7;Q59EQ4	8;8;6;5;2	8;8;6;5;2	8;8;6;5;2	Serine palmitoyltransferase 1	SPTLC1	tr|A0A024R277|A0A024R277_HUMAN Serine palmitoyltransferase, long chain base subunit 1, isoform CRA_a OS=Homo sapiens GN=SPTLC1 PE=4 SV=1;sp|O15269|SPTC1_HUMAN Serine palmitoyltransferase 1 OS=Homo sapiens GN=SPTLC1 PE=1 SV=1;tr|Q6NUL7|Q6NUL7_HUMAN SPTLC1 p	5	8	8	8	3	3	4	3	2	3	3	3	4	3	2	3	3	3	4	3	2	3	17.5	17.5	17.5	52.743	473	473;473;513;262;181	0	50.702	6.8	6.1	7.2	8.5	4.9	6.6	112840000	17406000	11762000	51970000	15668000	8043600
A0A024R2A7;P49257;B2R774;Q53FS4;A0PJ85;B4DVV0	A0A024R2A7;P49257;B2R774;Q53FS4	14;14;13;13;5;2	14;14;13;13;5;2	14;14;13;13;5;2	Protein ERGIC-53	LMAN1	tr|A0A024R2A7|A0A024R2A7_HUMAN Lectin, mannose-binding, 1, isoform CRA_b OS=Homo sapiens GN=LMAN1 PE=4 SV=1;sp|P49257|LMAN1_HUMAN Protein ERGIC-53 OS=Homo sapiens GN=LMAN1 PE=1 SV=2;tr|B2R774|B2R774_HUMAN cDNA, FLJ93313, highly similar to Homo sapiens lect	6	14	14	14	13	10	10	7	12	13	13	10	10	7	12	13	13	10	10	7	12	13	35.7	35.7	35.7	57.548	510	510;510;510;510;311;223	0	141.77	30.2	23.5	26.1	18.8	29.8	35.3	2112200000	475890000	216730000	385550000	188030000	392110000
A8K5D8;A8K4G7;A0A024R2C5;O75351;K7EL71;K7EKZ3	A8K5D8;A8K4G7;A0A024R2C5;O75351	5;5;5;5;1;1	4;4;4;4;1;1	4;4;4;4;1;1	Vacuolar protein sorting-associated protein 4B	VPS4B	tr|A8K5D8|A8K5D8_HUMAN cDNA FLJ75934, highly similar to Homo sapiens vacuolar protein sorting 4B (yeast) (VPS4B), mRNA OS=Homo sapiens PE=2 SV=1;tr|A8K4G7|A8K4G7_HUMAN cDNA FLJ78528, highly similar to Homo sapiens vacuolar protein sorting 4B (yeast) (VPS4B	6	5	4	4	4	4	2	1	2	3	3	3	1	0	1	2	3	3	1	0	1	2	19.6	16.9	16.9	49.23	444	444;444;444;444;111;128	0	30.876	17.3	12.2	5.6	2.7	7	9.2	39484000	12934000	8989400	7024600	0	5539800
B4DQT8;A0A024R2D4;Q9NVJ2;B4E1J8	B4DQT8;A0A024R2D4;Q9NVJ2;B4E1J8	7;7;7;6	7;7;7;6	4;4;4;3	ADP-ribosylation factor-like protein 8B	ARL8B	tr|B4DQT8|B4DQT8_HUMAN cDNA FLJ61158, highly similar to ADP-ribosylation factor-like protein 8B OS=Homo sapiens PE=2 SV=1;tr|A0A024R2D4|A0A024R2D4_HUMAN ADP-ribosylation factor-like 8B, isoform CRA_b OS=Homo sapiens GN=ARL8B PE=3 SV=1;sp|Q9NVJ2|ARL8B_HUMAN	4	7	7	4	4	6	3	2	2	3	4	6	3	2	2	3	3	4	2	1	2	2	41.8	41.8	18.1	20.598	177	177;186;186;238	0	46.263	26	28.8	14.1	14.1	9	18.1	100310000	25588000	33079000	25705000	2886900	7273000
A0A024R2F4;Q9BV44;H7C0R6;H7C3J3	A0A024R2F4;Q9BV44;H7C0R6;H7C3J3	2;2;1;1	2;2;1;1	2;2;1;1	THUMP domain-containing protein 3	THUMPD3	tr|A0A024R2F4|A0A024R2F4_HUMAN THUMP domain containing 3, isoform CRA_a OS=Homo sapiens GN=THUMPD3 PE=4 SV=1;sp|Q9BV44|THUM3_HUMAN THUMP domain-containing protein 3 OS=Homo sapiens GN=THUMPD3 PE=1 SV=1;tr|H7C0R6|H7C0R6_HUMAN THUMP domain-containing protein	4	2	2	2	0	0	0	1	1	1	0	0	0	1	1	1	0	0	0	1	1	1	9.3	9.3	9.3	57.002	507	507;507;232;269	0.0028466	10.841	0	0	0	3	6.3	6.3	27385000	0	0	0	5219000	12993000
A0A024R2I5;A0A024R2F8;Q8N4Q1	A0A024R2I5;A0A024R2F8;Q8N4Q1	2;2;2	2;2;2	2;2;2	Mitochondrial intermembrane space import and assembly protein 40	CHCHD4	tr|A0A024R2I5|A0A024R2I5_HUMAN Coiled-coil-helix-coiled-coil-helix domain containing 4, isoform CRA_a OS=Homo sapiens GN=CHCHD4 PE=4 SV=1;tr|A0A024R2F8|A0A024R2F8_HUMAN Coiled-coil-helix-coiled-coil-helix domain containing 4, isoform CRA_b OS=Homo sapiens	3	2	2	2	1	2	2	1	1	1	1	2	2	1	1	1	1	2	2	1	1	1	29.6	29.6	29.6	15.996	142	142;155;142	0	31.926	16.9	29.6	29.6	16.9	16.9	16.9	83759000	17485000	15078000	23525000	6930400	9322700
A0A024R2F9;Q9BTV4;Q8TEP9;A0A0S2Z5N2	A0A024R2F9;Q9BTV4;Q8TEP9;A0A0S2Z5N2	4;4;3;3	4;4;3;3	4;4;3;3	Transmembrane protein 43	TMEM43;FLJ00144	tr|A0A024R2F9|A0A024R2F9_HUMAN Transmembrane protein 43 isoform 1 OS=Homo sapiens GN=TMEM43 PE=2 SV=1;sp|Q9BTV4|TMM43_HUMAN Transmembrane protein 43 OS=Homo sapiens GN=TMEM43 PE=1 SV=1;tr|Q8TEP9|Q8TEP9_HUMAN FLJ00144 protein (Fragment) OS=Homo sapiens GN=F	4	4	4	4	3	1	2	0	0	0	3	1	2	0	0	0	3	1	2	0	0	0	18	18	18	44.875	400	400;400;255;269	0	29.184	11.5	2.5	9	0	0	0	54943000	22704000	11140000	21099000	0	0
A0A024R2G1;Q96HD1;H7C2L3	A0A024R2G1;Q96HD1	4;4;1	4;4;1	4;4;1	Cysteine-rich with EGF-like domain protein 1	CRELD1	tr|A0A024R2G1|A0A024R2G1_HUMAN Cysteine-rich with EGF-like domains 1, isoform CRA_b OS=Homo sapiens GN=CRELD1 PE=4 SV=1;sp|Q96HD1|CREL1_HUMAN Cysteine-rich with EGF-like domain protein 1 OS=Homo sapiens GN=CRELD1 PE=1 SV=3	3	4	4	4	4	3	2	3	3	3	4	3	2	3	3	3	4	3	2	3	3	3	11.2	11.2	11.2	45.407	420	420;420;100	0	26.75	11.2	8.6	6	8.3	8.6	8.6	265230000	75377000	55439000	6082900	24905000	53944000
A0A024R2G2;Q9BXW9;H7BZJ7	A0A024R2G2;Q9BXW9;H7BZJ7	2;2;1	2;2;1	2;2;1	Fanconi anemia group D2 protein	FANCD2	tr|A0A024R2G2|A0A024R2G2_HUMAN Fanconi anemia, complementation group D2, isoform CRA_b OS=Homo sapiens GN=FANCD2 PE=4 SV=1;sp|Q9BXW9|FACD2_HUMAN Fanconi anemia group D2 protein OS=Homo sapiens GN=FANCD2 PE=1 SV=2;tr|H7BZJ7|H7BZJ7_HUMAN Fanconi anemia group	3	2	2	2	1	1	1	2	1	1	1	1	1	2	1	1	1	1	1	2	1	1	2.5	2.5	2.5	164.13	1451	1451;1451;749	0.00031095	13.515	0.9	0.9	0.9	2.5	0.9	0.9	9362300	1531600	1381900	0	2619000	1999700
D3YTB1;A0A024R2G7;F8W727;P62910;A0A090N8E7	D3YTB1;A0A024R2G7;F8W727;P62910	6;6;6;6;1	6;6;6;6;1	6;6;6;6;1	60S ribosomal protein L32	RPL32	tr|D3YTB1|D3YTB1_HUMAN 60S ribosomal protein L32 (Fragment) OS=Homo sapiens GN=RPL32 PE=1 SV=1;tr|A0A024R2G7|A0A024R2G7_HUMAN Ribosomal protein L32, isoform CRA_a OS=Homo sapiens GN=RPL32 PE=4 SV=1;tr|F8W727|F8W727_HUMAN 60S ribosomal protein L32 OS=Homo s	5	6	6	6	6	2	5	5	5	3	6	2	5	5	5	3	6	2	5	5	5	3	35.3	35.3	35.3	15.616	133	133;135;153;135;132	0	52.497	35.3	17.3	30.1	30.1	35.3	28.6	1033800000	220620000	98592000	181800000	144930000	263810000
A0A024R2H7;Q96Q11	A0A024R2H7;Q96Q11	2;2	2;2	2;2	CCA tRNA nucleotidyltransferase 1, mitochondrial	TRNT1	tr|A0A024R2H7|A0A024R2H7_HUMAN tRNA nucleotidyl transferase, CCA-adding, 1, isoform CRA_b OS=Homo sapiens GN=TRNT1 PE=3 SV=1;sp|Q96Q11|TRNT1_HUMAN CCA tRNA nucleotidyltransferase 1, mitochondrial OS=Homo sapiens GN=TRNT1 PE=1 SV=2	2	2	2	2	2	0	0	0	1	0	2	0	0	0	1	0	2	0	0	0	1	0	4.1	4.1	4.1	50.143	434	434;434	0.00059067	11.992	4.1	0	0	0	1.8	0	8635900	5931400	0	0	0	2704400
A0A024R2K1;P20339;A0A0A1HAN9;F8VVZ0;F8VUA5;F8WCY6;F8WD79;F8VPW9;F8VWZ7	A0A024R2K1;P20339;A0A0A1HAN9	7;7;5;3;3;1;1;1;1	4;4;4;0;0;0;0;0;0	4;4;4;0;0;0;0;0;0	Ras-related protein Rab-5A	RAB5A	tr|A0A024R2K1|A0A024R2K1_HUMAN RAB5A, member RAS oncogene family, isoform CRA_a OS=Homo sapiens GN=RAB5A PE=4 SV=1;sp|P20339|RAB5A_HUMAN Ras-related protein Rab-5A OS=Homo sapiens GN=RAB5A PE=1 SV=2;tr|A0A0A1HAN9|A0A0A1HAN9_HUMAN H.sapiens ras-related Hrab	9	7	4	4	6	4	6	6	3	3	3	3	4	3	2	2	3	3	4	3	2	2	47	32.1	32.1	23.658	215	215;215;215;100;115;62;65;73;79	0	29.004	35.8	31.6	41.9	38.1	19.5	21.9	77984000	18897000	18480000	23222000	9751200	6376200
C9J2P0;H7C061;B7Z306;A0A024R2K3;P51965	C9J2P0;H7C061;B7Z306;A0A024R2K3;P51965	2;2;2;2;2	1;1;1;1;1	1;1;1;1;1	Ubiquitin-conjugating enzyme E2 E1	UBE2E1	tr|C9J2P0|C9J2P0_HUMAN Ubiquitin-conjugating enzyme E2 E1 (Fragment) OS=Homo sapiens GN=UBE2E1 PE=1 SV=1;tr|H7C061|H7C061_HUMAN Ubiquitin-conjugating enzyme E2 E1 (Fragment) OS=Homo sapiens GN=UBE2E1 PE=1 SV=1;tr|B7Z306|B7Z306_HUMAN Ubiquitin-conjugating e	5	2	1	1	0	0	0	0	2	1	0	0	0	0	1	0	0	0	0	0	1	0	19.7	12.2	12.2	16.21	147	147;151;167;193;193	0.0072122	8.0228	0	0	0	0	19.7	7.5	0	0	0	0	0	0
A0A1S5UZ17;A0A024R2K4;Q9Y608;H7C3N9	A0A1S5UZ17;A0A024R2K4;Q9Y608;H7C3N9	2;2;2;1	1;1;1;1	1;1;1;1	Leucine-rich repeat flightless-interacting protein 2	LRRFIP2	tr|A0A1S5UZ17|A0A1S5UZ17_HUMAN Leucine-rich repeat flightless-interacting protein 2 OS=Homo sapiens GN=LRRFIP2 PE=2 SV=1;tr|A0A024R2K4|A0A024R2K4_HUMAN Leucine rich repeat (In FLII) interacting protein 2, isoform CRA_b OS=Homo sapiens GN=LRRFIP2 PE=4 SV=1;	4	2	1	1	2	2	2	2	2	1	1	1	1	1	1	0	1	1	1	1	1	0	4.6	1.8	1.8	49.343	434	434;742;721;182	0.0071077	6.3755	4.6	4.6	4.6	4.6	4.6	2.8	11661000	0	6297100	5364000	0	0
A0A024R2M6;P09110;B4DEN6;C9JDE9;Q8NCW8;H7C131;A0A140VJX0;H0Y4D4;B4E072;O43203;B4DVF4;F2Z2Q6;F2Z3P7	A0A024R2M6;P09110;B4DEN6;C9JDE9;Q8NCW8;H7C131;A0A140VJX0	12;12;11;11;10;8;6;5;4;3;3;1;1	12;12;11;11;10;8;6;5;4;3;3;1;1	12;12;11;11;10;8;6;5;4;3;3;1;1	3-ketoacyl-CoA thiolase, peroxisomal	ACAA1	tr|A0A024R2M6|A0A024R2M6_HUMAN Acetyl-Coenzyme A acyltransferase 1 (Peroxisomal 3-oxoacyl-Coenzyme A thiolase), isoform CRA_a OS=Homo sapiens GN=ACAA1 PE=3 SV=1;sp|P09110|THIK_HUMAN 3-ketoacyl-CoA thiolase, peroxisomal OS=Homo sapiens GN=ACAA1 PE=1 SV=2;tr	13	12	12	12	9	9	10	5	8	8	9	9	10	5	8	8	9	9	10	5	8	8	48.1	48.1	48.1	44.292	424	424;424;356;383;326;290;331;237;126;132;153;113;121	0	90.548	36.8	33.3	42.9	21.5	31.1	36.1	580440000	159010000	92485000	128480000	41467000	86904000
A0A024R2M7;O95747;C9JIG9;F8WBK9	A0A024R2M7;O95747;C9JIG9	9;9;6;2	4;4;1;0	4;4;1;0	Serine/threonine-protein kinase OSR1	OXSR1	tr|A0A024R2M7|A0A024R2M7_HUMAN Oxidative-stress responsive 1, isoform CRA_a OS=Homo sapiens GN=OXSR1 PE=4 SV=1;sp|O95747|OXSR1_HUMAN Serine/threonine-protein kinase OSR1 OS=Homo sapiens GN=OXSR1 PE=1 SV=1;tr|C9JIG9|C9JIG9_HUMAN Serine/threonine-protein kin	4	9	4	4	6	6	4	5	6	3	3	2	3	2	2	1	3	2	3	2	2	1	19.4	11	11	58.022	527	527;527;468;113	0	46.756	14.8	12.5	9.3	11.2	11.6	8.2	102040000	29704000	12402000	24285000	4876400	23247000
C9JAW5;B2R4G1;A0A024R2M9;C9JNU6;Q9Y241	C9JAW5;B2R4G1;A0A024R2M9;C9JNU6;Q9Y241	2;2;2;2;2	2;2;2;2;2	2;2;2;2;2	HIG1 domain family member 1A, mitochondrial	HIGD1A	tr|C9JAW5|C9JAW5_HUMAN Uncharacterized protein OS=Homo sapiens PE=4 SV=1;tr|B2R4G1|B2R4G1_HUMAN cDNA, FLJ92076, Homo sapiens likely ortholog of mouse hypoxia induced gene 1(HIG1), mRNA OS=Homo sapiens PE=2 SV=1;tr|A0A024R2M9|A0A024R2M9_HUMAN HIG1 domain fa	5	2	2	2	1	1	2	2	2	1	1	1	2	2	2	1	1	1	2	2	2	1	48.2	48.2	48.2	8.8131	83	83;93;93;96;93	0	53.948	21.7	21.7	48.2	48.2	48.2	21.7	185400000	42208000	18073000	27904000	27315000	38007000
C9J9K3;A0A024R2P0;A0A0C4DG17;P08865;Q96RS2;A0A024R7P5;F8WD59;A0A024RCF2	C9J9K3;A0A024R2P0;A0A0C4DG17;P08865;Q96RS2;A0A024R7P5	20;20;20;20;15;11;9;3	20;20;20;20;15;11;9;3	20;20;20;20;15;11;9;3	40S ribosomal protein SA	RPSA;LOC388524	tr|C9J9K3|C9J9K3_HUMAN 40S ribosomal protein SA (Fragment) OS=Homo sapiens GN=RPSA PE=1 SV=8;tr|A0A024R2P0|A0A024R2P0_HUMAN 40S ribosomal protein SA OS=Homo sapiens GN=RPSA PE=3 SV=1;tr|A0A0C4DG17|A0A0C4DG17_HUMAN 40S ribosomal protein SA OS=Homo sapiens G	8	20	20	20	14	17	16	15	18	15	14	17	16	15	18	15	14	17	16	15	18	15	75.3	75.3	75.3	29.404	263	263;295;300;295;295;199;116;161	0	323.31	56.3	66.5	65.8	66.2	74.1	56.3	9824500000	1810100000	1141200000	1811000000	1267600000	2478200000
B2RDZ9;A0A024R2P7;Q15024;B4DIU0	B2RDZ9;A0A024R2P7;Q15024	5;5;5;2	5;5;5;2	5;5;5;2	Exosome complex component RRP42	EXOSC7	tr|B2RDZ9|B2RDZ9_HUMAN cDNA, FLJ96850 OS=Homo sapiens PE=2 SV=1;tr|A0A024R2P7|A0A024R2P7_HUMAN Exosome component 7, isoform CRA_a OS=Homo sapiens GN=EXOSC7 PE=4 SV=1;sp|Q15024|EXOS7_HUMAN Exosome complex component RRP42 OS=Homo sapiens GN=EXOSC7 PE=1 SV=3	4	5	5	5	4	1	0	2	1	0	4	1	0	2	1	0	4	1	0	2	1	0	30.9	30.9	30.9	31.874	291	291;291;291;164	0	41.454	26.8	7.6	0	13.4	4.1	0	80229000	50549000	8723900	0	8290500	12665000
B4DL06;A0A024R2Q3;P35222;B4DGU4;B5BU28;B4DSW9;G9GAG7;E9PDF9;E7EV28;E7EMJ5;C9IZ65	B4DL06;A0A024R2Q3;P35222;B4DGU4;B5BU28;B4DSW9	14;14;14;13;13;12;2;2;2;2;1	9;9;9;8;8;7;2;2;2;2;1	9;9;9;8;8;7;2;2;2;2;1	Catenin beta-1	CTNNB1	tr|B4DL06|B4DL06_HUMAN cDNA FLJ59565, highly similar to Beta-catenin OS=Homo sapiens PE=2 SV=1;tr|A0A024R2Q3|A0A024R2Q3_HUMAN Catenin (Cadherin-associated protein), beta 1, 88kDa, isoform CRA_a OS=Homo sapiens GN=CTNNB1 PE=4 SV=1;sp|P35222|CTNB1_HUMAN Cate	11	14	9	9	13	12	9	7	11	11	9	7	5	4	7	7	9	7	5	4	7	7	27.3	21.7	21.7	80.826	739	739;781;781;774;781;709;71;100;108;149;59	0	91.211	26	21.5	18.1	12.3	22.6	22.6	913330000	231370000	135590000	118870000	96839000	173780000
A0A024R2Q4;P61313;E7EQV9;E7ENU7;E7EX53;B4DLP4;B4DEN1;E7ERA2;Q96S84;A4D1Q5	A0A024R2Q4;P61313;E7EQV9;E7ENU7;E7EX53;B4DLP4	8;8;7;6;5;5;3;1;1;1	8;8;7;6;5;5;3;1;1;1	8;8;7;6;5;5;3;1;1;1	Ribosomal protein L15;60S ribosomal protein L15	RPL15	tr|A0A024R2Q4|A0A024R2Q4_HUMAN Ribosomal protein L15 OS=Homo sapiens GN=RPL15 PE=3 SV=1;sp|P61313|RL15_HUMAN 60S ribosomal protein L15 OS=Homo sapiens GN=RPL15 PE=1 SV=2;tr|E7EQV9|E7EQV9_HUMAN Ribosomal protein L15 (Fragment) OS=Homo sapiens GN=RPL15 PE=1	10	8	8	8	7	6	7	5	7	5	7	6	7	5	7	5	7	6	7	5	7	5	42.2	42.2	42.2	24.146	204	204;204;174;175;133;164;108;59;204;204	0	76.63	38.7	31.9	35.3	28.4	38.7	27.5	3057200000	679620000	431790000	654420000	421370000	672010000
Q53R15;A0A024R2Q5;P05976;P08590	Q53R15;A0A024R2Q5;P05976;P08590	2;2;2;2	2;2;2;2	2;2;2;2	Myosin light chain 1/3, skeletal muscle isoform;Myosin light chain 3	MYL1;MYL3	tr|Q53R15|Q53R15_HUMAN Uncharacterized protein MYL1 (Fragment) OS=Homo sapiens GN=MYL1 PE=4 SV=1;tr|A0A024R2Q5|A0A024R2Q5_HUMAN Myosin, light polypeptide 3, alkali ventricular, skeletal, slow, isoform CRA_a OS=Homo sapiens GN=MYL3 PE=4 SV=1;sp|P05976|MYL1_	4	2	2	2	2	2	2	2	2	2	2	2	2	2	2	2	2	2	2	2	2	2	11.4	11.4	11.4	15.603	140	140;195;194;195	0.0003268	16.034	11.4	11.4	11.4	11.4	11.4	11.4	570950000	93723000	79512000	96298000	72353000	127190000
A0A172Q398;A0A0Y0BS51;A0A024R2T5;Q9H5V8	A0A172Q398;A0A0Y0BS51;A0A024R2T5;Q9H5V8	6;6;6;6	6;6;6;6	6;6;6;6	CUB domain-containing protein 1	CDCP1	tr|A0A172Q398|A0A172Q398_HUMAN CUB domain-containing protein 1 (Fragment) OS=Homo sapiens GN=CDCP1 PE=2 SV=1;tr|A0A0Y0BS51|A0A0Y0BS51_HUMAN CUB domain containing protein 1 (Fragment) OS=Homo sapiens PE=2 SV=1;tr|A0A024R2T5|A0A024R2T5_HUMAN CUB domain conta	4	6	6	6	3	4	2	2	2	1	3	4	2	2	2	1	3	4	2	2	2	1	10.7	10.7	10.7	71.678	637	637;638;836;836	0	35.174	6.1	6.1	3.1	3.1	3.1	1.6	90687000	34103000	18851000	20548000	1884100	10341000
H7BXY3;A0A024R2T6;Q7L2E3	H7BXY3;A0A024R2T6;Q7L2E3	8;8;8	8;8;8	8;8;8	Putative ATP-dependent RNA helicase DHX30	DHX30	tr|H7BXY3|H7BXY3_HUMAN Putative ATP-dependent RNA helicase DHX30 OS=Homo sapiens GN=DHX30 PE=1 SV=1;tr|A0A024R2T6|A0A024R2T6_HUMAN DEAH (Asp-Glu-Ala-His) box polypeptide 30, isoform CRA_b OS=Homo sapiens GN=DHX30 PE=4 SV=1;sp|Q7L2E3|DHX30_HUMAN Putative AT	3	8	8	8	4	5	4	2	4	4	4	5	4	2	4	4	4	5	4	2	4	4	10.9	10.9	10.9	130.55	1166	1166;1194;1194	0	63.42	5.9	7.3	5.8	3.3	5.5	6.6	118700000	19419000	21742000	15829000	10908000	25750000
A0A024R307;A0A024R2U4;Q8WXE1;A0A0U1RQR9;A0A0U1RRM7;A0A0U1RQW3;A0A0U1RQJ8	A0A024R307;A0A024R2U4;Q8WXE1;A0A0U1RQR9;A0A0U1RRM7;A0A0U1RQW3;A0A0U1RQJ8	2;2;2;1;1;1;1	2;2;2;1;1;1;1	2;2;2;1;1;1;1	ATR-interacting protein	TREX1;ATRIP	tr|A0A024R307|A0A024R307_HUMAN Three prime repair exonuclease 1, isoform CRA_d OS=Homo sapiens GN=TREX1 PE=4 SV=1;tr|A0A024R2U4|A0A024R2U4_HUMAN Three prime repair exonuclease 1, isoform CRA_b OS=Homo sapiens GN=TREX1 PE=4 SV=1;sp|Q8WXE1|ATRIP_HUMAN ATR-in	7	2	2	2	0	0	1	0	2	1	0	0	1	0	2	1	0	0	1	0	2	1	2.9	2.9	2.9	83.003	764	764;791;791;131;196;464;604	0.0042301	10.576	0	0	1.4	0	2.9	1.4	54063000	0	0	18291000	0	20292000
A0A024R2U9;C9JIF9;P13798;H7C393;H7C1U0;C9JLK2;F8WEH5;H0YFE5	A0A024R2U9;C9JIF9;P13798	19;19;19;9;9;6;2;1	19;19;19;9;9;6;2;1	19;19;19;9;9;6;2;1	Acylamino-acid-releasing enzyme	APEH	tr|A0A024R2U9|A0A024R2U9_HUMAN N-acylaminoacyl-peptide hydrolase, isoform CRA_b OS=Homo sapiens GN=APEH PE=4 SV=1;tr|C9JIF9|C9JIF9_HUMAN Acylamino-acid-releasing enzyme OS=Homo sapiens GN=APEH PE=1 SV=1;sp|P13798|ACPH_HUMAN Acylamino-acid-releasing enzyme	8	19	19	19	18	14	16	13	16	16	18	14	16	13	16	16	18	14	16	13	16	16	39.9	39.9	39.9	81.224	732	732;737;732;284;308;232;50;47	0	203.76	38.7	29.8	31	27.2	32.1	36.3	3052800000	689720000	359790000	474410000	411420000	628760000
A0A024R2V4;Q96ER9;C9JSW8	A0A024R2V4;Q96ER9;C9JSW8	2;2;1	2;2;1	2;2;1	Coiled-coil domain-containing protein 51	CCDC51	tr|A0A024R2V4|A0A024R2V4_HUMAN Coiled-coil domain containing 51, isoform CRA_a OS=Homo sapiens GN=CCDC51 PE=4 SV=1;sp|Q96ER9|CCD51_HUMAN Coiled-coil domain-containing protein 51 OS=Homo sapiens GN=CCDC51 PE=1 SV=2;tr|C9JSW8|C9JSW8_HUMAN Coiled-coil domain-	3	2	2	2	1	0	0	0	1	2	1	0	0	0	1	2	1	0	0	0	1	2	7.9	7.9	7.9	33.657	302	302;411;159	0.00060514	12.675	3.3	0	0	0	3.3	7.9	14409000	1948900	0	0	0	3750800
A0A0S2Z472;A8KAH7;A0A024R2W3;P13861;H7C330;H7C1L0;H7C4A9;O60380;C9J830;A0A0K0K1I3;B3KY43;Q6DHZ2;A0A024R712;P31323	A0A0S2Z472;A8KAH7;A0A024R2W3;P13861;H7C330	10;10;10;10;5;2;1;1;1;1;1;1;1;1	10;10;10;10;5;2;1;1;1;1;1;1;1;1	10;10;10;10;5;2;1;1;1;1;1;1;1;1	cAMP-dependent protein kinase type II-alpha regulatory subunit	PRKAR2A	tr|A0A0S2Z472|A0A0S2Z472_HUMAN Protein kinase cAMP-dependent regulatory type II alpha isoform 1 (Fragment) OS=Homo sapiens GN=PRKAR2A PE=2 SV=1;tr|A8KAH7|A8KAH7_HUMAN cDNA FLJ75444, highly similar to Homo sapiens protein kinase, cAMP-dependent, regulatory,	14	10	10	10	8	6	4	5	5	4	8	6	4	5	5	4	8	6	4	5	5	4	36.4	36.4	36.4	43.066	382	382;404;404;404;92;200;99;112;114;161;405;418;418;418	0	84.15	28	23.8	17.5	19.9	18.3	18.1	440310000	129440000	67730000	52099000	53249000	76067000
A0A024R2W4;Q14118;B4DN78	A0A024R2W4;Q14118;B4DN78	2;2;1	2;2;1	2;2;1	Dystroglycan;Alpha-dystroglycan;Beta-dystroglycan	DAG1	tr|A0A024R2W4|A0A024R2W4_HUMAN Dystroglycan 1 (Dystrophin-associated glycoprotein 1), isoform CRA_a OS=Homo sapiens GN=DAG1 PE=4 SV=1;sp|Q14118|DAG1_HUMAN Dystroglycan OS=Homo sapiens GN=DAG1 PE=1 SV=2;tr|B4DN78|B4DN78_HUMAN cDNA FLJ51254, highly similar t	3	2	2	2	0	0	0	1	2	2	0	0	0	1	2	2	0	0	0	1	2	2	5.6	5.6	5.6	97.539	895	895;895;142	0.00033333	17.156	0	0	0	2.3	5.6	5.6	30182000	0	0	0	7280600	11829000
A0A024R2X1;A0A024R329;Q9Y5P6	A0A024R2X1;A0A024R329;Q9Y5P6	6;6;6	6;6;6	6;6;6	Mannose-1-phosphate guanyltransferase beta	GMPPB	tr|A0A024R2X1|A0A024R2X1_HUMAN GDP-mannose pyrophosphorylase B, isoform CRA_b OS=Homo sapiens GN=GMPPB PE=4 SV=1;tr|A0A024R329|A0A024R329_HUMAN GDP-mannose pyrophosphorylase B, isoform CRA_a OS=Homo sapiens GN=GMPPB PE=4 SV=1;sp|Q9Y5P6|GMPPB_HUMAN Mannose-	3	6	6	6	3	3	4	2	4	3	3	3	4	2	4	3	3	3	4	2	4	3	21.7	21.7	21.7	39.834	360	360;387;360	0	46.709	13.3	8.3	14.4	5.6	16.7	11.7	260530000	48778000	30992000	45189000	21180000	60754000
C9J0A4;A0A024R320;P57723;C9JZY3;Q9HCU2;C9JTY5;B3KM64;Q7Z4Y9;Q9GZT1;C9J5V4;H3BSP4;C9K0A2;F8WC71;C9IZV9;C9J7A9;C9JSA6;Q9C064	C9J0A4;A0A024R320;P57723;C9JZY3;Q9HCU2;C9JTY5;B3KM64;Q7Z4Y9;Q9GZT1	5;5;5;4;4;3;3;3;3;2;1;1;1;1;1;1;1	4;4;4;3;4;2;3;2;3;1;0;0;0;0;0;0;1	4;4;4;3;4;2;3;2;3;1;0;0;0;0;0;0;1	Poly(rC)-binding protein 4	PCBP4	tr|C9J0A4|C9J0A4_HUMAN Poly(rC)-binding protein 4 OS=Homo sapiens GN=PCBP4 PE=1 SV=1;tr|A0A024R320|A0A024R320_HUMAN Poly(RC) binding protein 4, isoform CRA_c OS=Homo sapiens GN=PCBP4 PE=4 SV=1;sp|P57723|PCBP4_HUMAN Poly(rC)-binding protein 4 OS=Homo sapien	17	5	4	4	2	2	1	3	3	4	1	1	0	2	2	3	1	1	0	2	2	3	23.5	21.1	21.1	33.406	323	323;403;403;168;369;124;243;397;424;106;36;46;57;74;86;91;276	0	29.314	5.9	5.9	2.5	10.2	13	16.4	116070000	6229000	6219200	0	29787000	22431000
A0A024R324;P61586;B4DKN9;C9JNR4;C9JX21;Q9BVT0;C9JRM1;P62745	A0A024R324;P61586;B4DKN9;C9JNR4;C9JX21;Q9BVT0	11;11;9;7;7;6;3;2	11;11;9;7;7;6;3;2	1;1;1;0;0;1;0;0	Transforming protein RhoA	RHOA;ARHA	tr|A0A024R324|A0A024R324_HUMAN Ras homolog gene family, member A, isoform CRA_a OS=Homo sapiens GN=RHOA PE=3 SV=1;sp|P61586|RHOA_HUMAN Transforming protein RhoA OS=Homo sapiens GN=RHOA PE=1 SV=1;tr|B4DKN9|B4DKN9_HUMAN cDNA FLJ57740, highly similar to Trans	8	11	11	1	10	8	9	9	8	9	10	8	9	9	8	9	1	1	1	1	0	1	71.5	71.5	6.2	21.768	193	193;193;173;129;187;101;90;196	0	118.45	71.5	51.3	56	56	49.7	51.3	3853400000	917480000	542970000	613650000	496180000	610020000
A0A024R325;Q96I99;Q3ZCW5;E9PDQ8;B7Z2D5;Q9Y436;H0Y852	A0A024R325;Q96I99;Q3ZCW5;E9PDQ8;B7Z2D5;Q9Y436	16;16;15;13;12;8;7	16;16;15;13;12;8;7	16;16;15;13;12;8;7	Succinyl-CoA ligase subunit beta;Succinyl-CoA ligase [GDP-forming] subunit beta, mitochondrial	SUCLG2;DKFZp586M2023	tr|A0A024R325|A0A024R325_HUMAN Succinate--CoA ligase [GDP-forming] subunit beta, mitochondrial OS=Homo sapiens GN=SUCLG2 PE=3 SV=1;sp|Q96I99|SUCB2_HUMAN Succinate--CoA ligase [GDP-forming] subunit beta, mitochondrial OS=Homo sapiens GN=SUCLG2 PE=1 SV=2;tr|	7	16	16	16	8	7	9	9	8	8	8	7	9	9	8	8	8	7	9	9	8	8	45.8	45.8	45.8	46.51	432	432;432;362;379;379;192;190	0	126.23	30.3	25.7	28.5	25.5	22.5	24.3	486250000	96454000	41807000	75964000	100680000	85198000
A0A024R326;Q6IPI1;P47914	A0A024R326;Q6IPI1;P47914	2;2;2	2;2;2	2;2;2	60S ribosomal protein L29	RPL29	tr|A0A024R326|A0A024R326_HUMAN 60S ribosomal protein L29 OS=Homo sapiens GN=RPL29 PE=1 SV=1;tr|Q6IPI1|Q6IPI1_HUMAN 60S ribosomal protein L29 OS=Homo sapiens GN=RPL29 PE=2 SV=1;sp|P47914|RL29_HUMAN 60S ribosomal protein L29 OS=Homo sapiens GN=RPL29 PE=1 SV=	3	2	2	2	1	1	2	1	1	1	1	1	2	1	1	1	1	1	2	1	1	1	14.6	14.6	14.6	17.553	157	157;161;159	0	29.677	9.6	9.6	14.6	9.6	9.6	9.6	561930000	113810000	75716000	118150000	78557000	105050000
A0A024R328;Q05655;B4DFV1;C9JZU8;C9J9P1;C9K0E3	A0A024R328;Q05655;B4DFV1	8;8;6;2;2;2	8;8;6;2;2;2	8;8;6;2;2;2	Protein kinase C delta type;Protein kinase C delta type;Protein kinase C delta type regulatory subunit;Protein kinase C delta type catalytic subunit;Protein kinase C	PRKCD	tr|A0A024R328|A0A024R328_HUMAN Protein kinase C delta type OS=Homo sapiens GN=PRKCD PE=3 SV=1;sp|Q05655|KPCD_HUMAN Protein kinase C delta type OS=Homo sapiens GN=PRKCD PE=1 SV=2;tr|B4DFV1|B4DFV1_HUMAN Protein kinase C OS=Homo sapiens PE=2 SV=1	6	8	8	8	5	3	4	2	5	3	5	3	4	2	5	3	5	3	4	2	5	3	19.1	19.1	19.1	77.504	676	676;676;603;77;125;223	0	59.263	11.2	8.1	9.8	4.4	11.7	7.1	112070000	43527000	10495000	21100000	7641800	17009000
A0A024R332;Q6I9Y2;H7C5E3;A0A024R341	A0A024R332;Q6I9Y2;H7C5E3;A0A024R341	2;2;1;1	2;2;1;1	2;2;1;1	THO complex subunit 7 homolog	NIF3L1BP1;THOC7	tr|A0A024R332|A0A024R332_HUMAN Ngg1 interacting factor 3 like 1 binding protein 1, isoform CRA_a OS=Homo sapiens GN=NIF3L1BP1 PE=4 SV=1;sp|Q6I9Y2|THOC7_HUMAN THO complex subunit 7 homolog OS=Homo sapiens GN=THOC7 PE=1 SV=3;tr|H7C5E3|H7C5E3_HUMAN THO comple	4	2	2	2	0	0	0	2	1	0	0	0	0	2	1	0	0	0	0	2	1	0	11.3	11.3	11.3	23.743	204	204;204;30;152	0.0022851	10.955	0	0	0	11.3	6.4	0	18868000	0	0	0	11439000	7429200
B4DQY7;A0A024R370;P82094;F8WF45;Q6PII6	B4DQY7;A0A024R370;P82094;F8WF45;Q6PII6	4;4;4;3;2	4;4;4;3;2	4;4;4;3;2	TATA element modulatory factor	TMF1	tr|B4DQY7|B4DQY7_HUMAN cDNA FLJ51280, highly similar to TATA element modulatory factor (Fragment) OS=Homo sapiens PE=2 SV=1;tr|A0A024R370|A0A024R370_HUMAN TATA element modulatory factor 1, isoform CRA_a OS=Homo sapiens GN=TMF1 PE=4 SV=1;sp|P82094|TMF1_HUMA	5	4	4	4	2	1	1	2	1	1	2	1	1	2	1	1	2	1	1	2	1	1	5.7	5.7	5.7	111.78	992	992;1093;1093;775;533	0	25.455	3.4	2.3	2.3	3.4	1.2	1.1	25969000	8172800	0	6446500	6998900	0
B4DZZ0;B3KQB4;A0A024R371;O75915;F8WF90;C9JQU6;F8WF33;B4DWQ6	B4DZZ0;B3KQB4;A0A024R371;O75915;F8WF90;C9JQU6;F8WF33;B4DWQ6	4;4;4;4;2;2;2;2	4;4;4;4;2;2;2;2	4;4;4;4;2;2;2;2	PRA1 family protein 3	ARL6IP5	tr|B4DZZ0|B4DZZ0_HUMAN PRA1 family protein OS=Homo sapiens PE=2 SV=1;tr|B3KQB4|B3KQB4_HUMAN PRA1 family protein OS=Homo sapiens PE=2 SV=1;tr|A0A024R371|A0A024R371_HUMAN PRA1 family protein OS=Homo sapiens GN=ARL6IP5 PE=3 SV=1;sp|O75915|PRAF3_HUMAN PRA1 fam	8	4	4	4	3	3	3	4	4	3	3	3	3	4	4	3	3	3	3	4	4	3	27.9	27.9	27.9	19.206	165	165;188;188;188;59;88;93;136	0	39.813	21.2	23.6	23.6	27.9	27.9	21.2	419610000	117330000	69341000	38156000	53158000	60375000
B4DL49;A8K2H4;A0A024R374;P07858;B4DMY4;B3KUJ8;Q6LAF9;R4GMQ5;E9PR54;E9PJ67;Q5HYG5;E9PCB3;E9PKQ7;E9PNL5;E9PHZ5;E9PLY3;E9PSG5;E9PQM1	B4DL49;A8K2H4;A0A024R374;P07858;B4DMY4;B3KUJ8;Q6LAF9	5;5;5;5;4;4;3;1;1;1;1;1;1;1;1;1;1;1	5;5;5;5;4;4;3;1;1;1;1;1;1;1;1;1;1;1	5;5;5;5;4;4;3;1;1;1;1;1;1;1;1;1;1;1	Cathepsin B;Cathepsin B light chain;Cathepsin B heavy chain	CTSB	tr|B4DL49|B4DL49_HUMAN cDNA FLJ58073, moderately similar to Cathepsin B (EC 3.4.22.1) OS=Homo sapiens PE=2 SV=1;tr|A8K2H4|A8K2H4_HUMAN cDNA FLJ78235 OS=Homo sapiens PE=2 SV=1;tr|A0A024R374|A0A024R374_HUMAN Cathepsin B, isoform CRA_a OS=Homo sapiens GN=CTSB	18	5	5	5	3	3	2	5	4	3	3	3	2	5	4	3	3	3	2	5	4	3	22.3	22.3	22.3	30.767	273	273;339;339;339;245;276;195;76;98;101;110;110;136;143;148;165;170;175	0	33.556	10.6	10.6	7.7	22.3	18.3	13.2	317780000	65753000	39241000	40254000	66733000	56113000
A0A024R388;Q9NXG2;B4DFY9;O60362;Q6MZT3;H3BNW0	A0A024R388;Q9NXG2;B4DFY9;O60362;Q6MZT3	5;5;4;4;4;1	5;5;4;4;4;1	5;5;4;4;4;1	THUMP domain-containing protein 1	THUMPD1;44M2.1;DKFZp686C1054	tr|A0A024R388|A0A024R388_HUMAN THUMP domain containing 1, isoform CRA_a OS=Homo sapiens GN=THUMPD1 PE=4 SV=1;sp|Q9NXG2|THUM1_HUMAN THUMP domain-containing protein 1 OS=Homo sapiens GN=THUMPD1 PE=1 SV=2;tr|B4DFY9|B4DFY9_HUMAN cDNA FLJ57359, highly similar t	6	5	5	5	4	4	3	3	3	4	4	4	3	3	3	4	4	4	3	3	3	4	25.8	25.8	25.8	39.315	353	353;353;206;242;439;145	0	44.506	23.5	23.5	20.4	11.6	20.4	22.7	193050000	41379000	29163000	24642000	12837000	36070000
A0A024R3C3;A0A024R394;Q9UHD1;E9PHZ2;Q9NZ93;E9PPQ5;E9PIZ4;E9PSD5;E9PL00	A0A024R3C3;A0A024R394;Q9UHD1;E9PHZ2	8;8;8;4;3;3;2;2;1	8;8;8;4;3;3;2;2;1	8;8;8;4;3;3;2;2;1	Cysteine and histidine-rich domain-containing protein 1	CHORDC1	tr|A0A024R3C3|A0A024R3C3_HUMAN Cysteine and histidine-rich domain (CHORD)-containing 1, isoform CRA_b OS=Homo sapiens GN=CHORDC1 PE=4 SV=1;tr|A0A024R394|A0A024R394_HUMAN Cysteine and histidine-rich domain (CHORD)-containing 1, isoform CRA_c OS=Homo sapiens	9	8	8	8	6	6	5	6	5	3	6	6	5	6	5	3	6	6	5	6	5	3	39.3	39.3	39.3	35.33	313	313;332;332;144;116;184;116;120;39	0	91.957	28.4	28.8	31.9	28.8	29.4	18.5	679880000	142030000	75567000	99819000	97257000	147580000
A0A024R395;P49959;F8W7U8;Q05D78;Q9BS79;F5GXT0	A0A024R395;P49959;F8W7U8;Q05D78	7;7;6;4;1;1	7;7;6;4;1;1	7;7;6;4;1;1	Double-strand break repair protein MRE11A	MRE11A	tr|A0A024R395|A0A024R395_HUMAN MRE11 meiotic recombination 11 homolog A (S. cerevisiae), isoform CRA_a OS=Homo sapiens GN=MRE11A PE=3 SV=1;sp|P49959|MRE11_HUMAN Double-strand break repair protein MRE11 OS=Homo sapiens GN=MRE11 PE=1 SV=3;tr|F8W7U8|F8W7U8_HU	6	7	7	7	4	4	3	4	3	2	4	4	3	4	3	2	4	4	3	4	3	2	12.4	12.4	12.4	80.592	708	708;708;707;517;206;221	0	45.092	8.1	7.2	4.4	5.5	4.1	2.8	88264000	24336000	17557000	14347000	12172000	14259000
E9PPB5;E9PQS1;A0A087WT99;A8K718;A0A024R396;A0A1W2PRB8;Q9H0W9;E9PR95;E9PSC3;E9PLC5;E9PLB3;E9PIP1;E9PJU8;A0A024R3B0	E9PPB5;E9PQS1;A0A087WT99;A8K718;A0A024R396;A0A1W2PRB8;Q9H0W9;E9PR95;E9PSC3;E9PLC5;E9PLB3;E9PIP1;E9PJU8;A0A024R3B0	2;2;2;2;2;2;2;1;1;1;1;1;1;1	2;2;2;2;2;2;2;1;1;1;1;1;1;1	2;2;2;2;2;2;2;1;1;1;1;1;1;1	Ester hydrolase C11orf54	C11orf54	tr|E9PPB5|E9PPB5_HUMAN Ester hydrolase C11orf54 (Fragment) OS=Homo sapiens GN=C11orf54 PE=1 SV=1;tr|E9PQS1|E9PQS1_HUMAN Ester hydrolase C11orf54 (Fragment) OS=Homo sapiens GN=C11orf54 PE=1 SV=1;tr|A0A087WT99|A0A087WT99_HUMAN Ester hydrolase C11orf54 OS=Hom	14	2	2	2	0	0	1	0	1	2	0	0	1	0	1	2	0	0	1	0	1	2	20.5	20.5	20.5	20.424	185	185;239;256;315;315;838;315;76;95;100;149;171;187;265	0	20.834	0	0	11.4	0	11.4	20.5	42039000	0	0	11658000	0	12790000
A0A024R3A2;Q9BTE7;E9PM04;B4DP84;H0YCN4;H0Y9C5;E9PLH8;E9PM78;H0YD80;E9PLS2;E9PQV9;H0Y907;B4DH26;Q92564	A0A024R3A2;Q9BTE7;E9PM04;B4DP84;H0YCN4	4;4;3;3;3;1;1;1;1;1;1;1;1;1	4;4;3;3;3;1;1;1;1;1;1;1;1;1	4;4;3;3;3;1;1;1;1;1;1;1;1;1	DCN1-like protein;DCN1-like protein 5	DCUN1D5	tr|A0A024R3A2|A0A024R3A2_HUMAN DCN1-like protein OS=Homo sapiens GN=DCUN1D5 PE=4 SV=1;sp|Q9BTE7|DCNL5_HUMAN DCN1-like protein 5 OS=Homo sapiens GN=DCUN1D5 PE=1 SV=1;tr|E9PM04|E9PM04_HUMAN DCN1-like protein OS=Homo sapiens GN=DCUN1D5 PE=1 SV=1;tr|B4DP84|B4D	14	4	4	4	3	1	0	2	3	2	3	1	0	2	3	2	3	1	0	2	3	2	18.1	18.1	18.1	27.508	237	237;237;152;168;195;21;30;67;68;71;84;116;232;292	0	28.772	15.2	3.8	0	8.9	11.8	8.9	77168000	43261000	1560900	0	7045000	13587000
A0A024R3A8;Q9BRL6;A4D2F7;A4D2F6	A0A024R3A8;Q9BRL6	3;3;1;1	1;1;0;0	1;1;0;0	Serine/arginine-rich splicing factor 8	SRP46;SRSF8	tr|A0A024R3A8|A0A024R3A8_HUMAN Splicing factor, arginine/serine-rich, 46kD, isoform CRA_a OS=Homo sapiens GN=SRP46 PE=4 SV=1;sp|Q9BRL6|SRSF8_HUMAN Serine/arginine-rich splicing factor 8 OS=Homo sapiens GN=SRSF8 PE=1 SV=1	4	3	1	1	2	2	2	2	2	3	0	0	0	0	0	1	0	0	0	0	0	1	11.3	6	6	32.287	282	282;282;293;549	0.0042254	10.544	5.3	5.3	5.3	5.3	5.3	11.3	2729100	0	0	0	0	0
A0A024R3D4;Q8ND24;E9PN76	A0A024R3D4;Q8ND24;E9PN76	2;2;1	2;2;1	2;2;1	RING finger protein 214	DKFZp547C195;RNF214	tr|A0A024R3D4|A0A024R3D4_HUMAN Uncharacterized protein OS=Homo sapiens GN=DKFZp547C195 PE=4 SV=1;sp|Q8ND24|RN214_HUMAN RING finger protein 214 OS=Homo sapiens GN=RNF214 PE=1 SV=2;tr|E9PN76|E9PN76_HUMAN RING finger protein 214 OS=Homo sapiens GN=RNF214 PE=1	3	2	2	2	0	0	2	1	0	1	0	0	2	1	0	1	0	0	2	1	0	1	3.8	3.8	3.8	77.667	703	703;703;513	0.00059809	12.312	0	0	3.8	2	0	2	2445900	0	0	2445900	0	0
H0YDD4;B4DJX1;Q86YI5;A0A024R3D8;P10515;B4DS43;E9PEJ4;Q01991;B4DLQ2;Q16791;B4E1P6	H0YDD4;B4DJX1;Q86YI5;A0A024R3D8;P10515;B4DS43;E9PEJ4;Q01991;B4DLQ2	11;11;11;11;11;10;9;7;7;2;1	11;11;11;11;11;10;9;7;7;2;1	11;11;11;11;11;10;9;7;7;2;1	Acetyltransferase component of pyruvate dehydrogenase complex;Dihydrolipoyllysine-residue acetyltransferase component of pyruvate dehydrogenase complex, mitochondrial	DLAT	tr|H0YDD4|H0YDD4_HUMAN Acetyltransferase component of pyruvate dehydrogenase complex (Fragment) OS=Homo sapiens GN=DLAT PE=1 SV=1;tr|B4DJX1|B4DJX1_HUMAN Acetyltransferase component of pyruvate dehydrogenase complex OS=Homo sapiens PE=2 SV=1;tr|Q86YI5|Q86YI	11	11	11	11	8	5	2	6	7	9	8	5	2	6	7	9	8	5	2	6	7	9	29	29	29	51.201	479	479;591;647;647;647;418;542;220;428;273;225	0	77.635	23.8	15.7	8.6	18.2	21.1	22.5	656250000	136000000	125030000	32756000	76963000	131670000
A8K6N3;A0A024R3H3;O00534;B4DHS6	A8K6N3;A0A024R3H3;O00534;B4DHS6	2;2;2;1	2;2;2;1	2;2;2;1	von Willebrand factor A domain-containing protein 5A	LOH11CR2A;VWA5A	tr|A8K6N3|A8K6N3_HUMAN cDNA FLJ76886, highly similar to Homo sapiens loss of heterozygosity, 11, chromosomal region 2, gene A (LOH11CR2A), transcript variant 1, mRNA OS=Homo sapiens PE=2 SV=1;tr|A0A024R3H3|A0A024R3H3_HUMAN Loss of heterozygosity, 11, chrom	4	2	2	2	0	0	0	1	2	1	0	0	0	1	2	1	0	0	0	1	2	1	3.3	3.3	3.3	86.514	786	786;786;786;431	0.0008726	11.462	0	0	0	1.4	3.3	1.4	14380000	0	0	0	2769600	8594800
A0A024R3J7;P46977;A0A0C4DH80;E9PN73;E9PI32;H0YET6	A0A024R3J7;P46977	11;11;2;2;2;1	11;11;2;2;2;1	10;10;1;1;1;1	Dolichyl-diphosphooligosaccharide--protein glycosyltransferase subunit STT3A	hCG_2032701;STT3A	tr|A0A024R3J7|A0A024R3J7_HUMAN HCG2032701, isoform CRA_a OS=Homo sapiens GN=hCG_2032701 PE=4 SV=1;sp|P46977|STT3A_HUMAN Dolichyl-diphosphooligosaccharide--protein glycosyltransferase subunit STT3A OS=Homo sapiens GN=STT3A PE=1 SV=2	6	11	11	10	7	8	7	7	7	9	7	8	7	7	7	9	7	8	6	7	7	9	14.5	14.5	13.5	80.428	703	703;705;102;117;119;194	0	76.582	8.7	11.2	9.1	10.2	9.4	12.5	1132400000	212310000	181960000	119340000	173740000	209350000
A0A024R3L9;Q4G0F5	A0A024R3L9;Q4G0F5	5;5	4;4	4;4	Vacuolar protein sorting-associated protein 26B	VPS26B	tr|A0A024R3L9|A0A024R3L9_HUMAN Vacuolar protein sorting 26 homolog B (Yeast), isoform CRA_a OS=Homo sapiens GN=VPS26B PE=4 SV=1;sp|Q4G0F5|VP26B_HUMAN Vacuolar protein sorting-associated protein 26B OS=Homo sapiens GN=VPS26B PE=1 SV=2	2	5	4	4	4	2	2	4	1	2	3	1	1	3	1	1	3	1	1	3	1	1	19.6	17.6	17.6	39.154	336	336;336	0	27.891	16.4	7.4	5.4	14.6	5.4	7.4	115890000	33390000	11945000	11457000	27046000	14836000
A0A024R3M1;Q9P016	A0A024R3M1;Q9P016	6;6	6;6	6;6	Thymocyte nuclear protein 1	THYN1	tr|A0A024R3M1|A0A024R3M1_HUMAN Thymocyte nuclear protein 1, isoform CRA_a OS=Homo sapiens GN=THYN1 PE=4 SV=1;sp|Q9P016|THYN1_HUMAN Thymocyte nuclear protein 1 OS=Homo sapiens GN=THYN1 PE=1 SV=1	2	6	6	6	3	3	1	4	1	2	3	3	1	4	1	2	3	3	1	4	1	2	22.2	22.2	22.2	25.697	225	225;225	0	35.239	12.4	8.4	3.1	16.9	3.1	6.2	129270000	30078000	13033000	5939800	45789000	9970500
B4DTV1;B4E3I5;A0A024R3N3;A0A140VJE9;Q06481;B4DKY3	B4DTV1;B4E3I5;A0A024R3N3;A0A140VJE9;Q06481;B4DKY3	2;2;2;2;2;1	1;1;1;1;1;1	1;1;1;1;1;1	Amyloid-like protein 2	APLP2	tr|B4DTV1|B4DTV1_HUMAN cDNA FLJ55927, highly similar to Amyloid-like protein 2 (CDEIbox-binding protein) (CDEBP) OS=Homo sapiens PE=2 SV=1;tr|B4E3I5|B4E3I5_HUMAN cDNA FLJ56216, highly similar to Amyloid-like protein 2 (CDEIbox-binding protein) (CDEBP) OS=H	6	2	1	1	1	0	0	1	0	0	1	0	0	0	0	0	1	0	0	0	0	0	3.6	2.2	2.2	63.547	551	551;689;710;751;763;396	0.0076842	5.1255	2.2	0	0	1.5	0	0	4756800	4756800	0	0	0	0
A0A024R3P9;Q9H3P7	A0A024R3P9;Q9H3P7	11;11	11;11	11;11	Golgi resident protein GCP60	ACBD3	tr|A0A024R3P9|A0A024R3P9_HUMAN Acyl-Coenzyme A binding domain containing 3, isoform CRA_a OS=Homo sapiens GN=ACBD3 PE=4 SV=1;sp|Q9H3P7|GCP60_HUMAN Golgi resident protein GCP60 OS=Homo sapiens GN=ACBD3 PE=1 SV=4	2	11	11	11	10	5	7	7	8	6	10	5	7	7	8	6	10	5	7	7	8	6	36.7	36.7	36.7	60.593	528	528;528	0	126.76	35	15.5	22.5	20.1	30.1	20.1	653370000	163270000	69659000	76273000	97205000	140560000
A0A024R3Q3;P84077;A0A024R0Y6;P61204;F5H423;B4DN70;B4DEB9;B4E190;B4DJC8;F5H0C7;H0YGG7	A0A024R3Q3;P84077;A0A024R0Y6;P61204;F5H423;B4DN70;B4DEB9;B4E190;B4DJC8	11;11;10;10;8;7;7;6;6;5;2	11;11;10;10;8;7;7;6;6;5;2	6;6;5;5;3;4;2;4;2;1;2	ADP-ribosylation factor 1;ADP-ribosylation factor 3	ARF1;ARF3	tr|A0A024R3Q3|A0A024R3Q3_HUMAN ADP-ribosylation factor 1, isoform CRA_a OS=Homo sapiens GN=ARF1 PE=3 SV=1;sp|P84077|ARF1_HUMAN ADP-ribosylation factor 1 OS=Homo sapiens GN=ARF1 PE=1 SV=2;tr|A0A024R0Y6|A0A024R0Y6_HUMAN ADP-ribosylation factor 3, isoform CRA	11	11	11	6	9	8	7	9	10	10	9	8	7	9	10	10	5	3	3	5	5	5	63.5	63.5	34.8	20.697	181	181;181;181;181;210;170;173;144;156;102;62	0	218.34	55.8	47	45.9	57.5	55.8	55.8	6500600000	1374600000	847970000	1167200000	940730000	1038200000
A0A024R3R5;Q14739;C9JXK0;B4E0Z3	A0A024R3R5;Q14739	7;6;2;1	7;6;2;1	7;6;2;1	Lamin-B receptor	LBR	tr|A0A024R3R5|A0A024R3R5_HUMAN Lamin B receptor, isoform CRA_a OS=Homo sapiens GN=LBR PE=4 SV=1;sp|Q14739|LBR_HUMAN Lamin-B receptor OS=Homo sapiens GN=LBR PE=1 SV=2	4	7	7	7	4	5	5	7	3	5	4	5	5	7	3	5	4	5	5	7	3	5	16.6	16.6	16.6	70.729	615	615;615;213;150	0	46.78	8	11.1	11.1	16.6	7	11.4	516900000	131960000	72398000	64623000	101810000	54575000
A0A024R3R6;B4E3T7;B4E206;Q8WUM0	A0A024R3R6;B4E3T7;B4E206;Q8WUM0	7;7;7;7	7;7;7;7	7;7;7;7	Nuclear pore complex protein Nup133	NUP133	tr|A0A024R3R6|A0A024R3R6_HUMAN Nucleoporin 133kDa, isoform CRA_a OS=Homo sapiens GN=NUP133 PE=4 SV=1;tr|B4E3T7|B4E3T7_HUMAN cDNA FLJ55448, highly similar to Nuclear pore complex protein Nup133 OS=Homo sapiens PE=2 SV=1;tr|B4E206|B4E206_HUMAN cDNA FLJ55441,	4	7	7	7	5	5	3	3	6	4	5	5	3	3	6	4	5	5	3	3	6	4	11.9	11.9	11.9	110.51	981	981;1090;1140;1156	0	51.351	9.3	8.9	5.7	4.2	9.3	7.2	208490000	39410000	30410000	14222000	41266000	53482000
Q5T7A2;B4DVB7;A0A024R3S3;Q8NI60;B4DED1;B4DU83;B4DN23;A1L377	Q5T7A2;B4DVB7;A0A024R3S3;Q8NI60;B4DED1;B4DU83;B4DN23;A1L377	5;5;5;5;4;3;3;3	5;5;5;5;4;3;3;3	5;5;5;5;4;3;3;3	Atypical kinase ADCK3, mitochondrial	CABC1;ADCK3	tr|Q5T7A2|Q5T7A2_HUMAN cDNA FLJ33175 fis, clone ADRGL2002392, highly similar to Chaperone-activity of bc1 complex-like, mitochondrial OS=Homo sapiens PE=2 SV=1;tr|B4DVB7|B4DVB7_HUMAN cDNA FLJ55470, highly similar to Chaperone-activity of bc1 complex-like,	8	5	5	5	5	3	4	0	1	1	5	3	4	0	1	1	5	3	4	0	1	1	13.2	13.2	13.2	55.981	492	492;598;647;647;314;321;368;410	0	37.866	13.2	7.3	9.3	0	2	2	84253000	27036000	13546000	25443000	0	9262700
E9PN19;A0A024R3S4;Q59E97;A0A024R3X1;O00214;F6V2D4;B4DJG2;H7BXD8;Q96QS7;B1ANM0;Q5T3P9;E9PJ77;E9PRN3	E9PN19;A0A024R3S4;Q59E97;A0A024R3X1;O00214;F6V2D4;B4DJG2;H7BXD8;Q96QS7	5;5;5;5;5;4;3;3;3;2;2;1;1	5;5;5;5;5;4;3;3;3;2;2;1;1	5;5;5;5;5;4;3;3;3;2;2;1;1	Galectin;Galectin-8	LGALS8	tr|E9PN19|E9PN19_HUMAN Galectin OS=Homo sapiens GN=LGALS8 PE=1 SV=1;tr|A0A024R3S4|A0A024R3S4_HUMAN Galectin OS=Homo sapiens GN=LGALS8 PE=4 SV=1;tr|Q59E97|Q59E97_HUMAN Galectin (Fragment) OS=Homo sapiens PE=2 SV=1;tr|A0A024R3X1|A0A024R3X1_HUMAN Galectin OS=	13	5	5	5	1	2	2	5	1	3	1	2	2	5	1	3	1	2	2	5	1	3	18.6	18.6	18.6	32.632	290	290;317;338;359;317;300;162;175;300;167;208;106;121	0	33.396	4.5	7.6	7.6	18.6	4.5	10.7	87532000	4413100	14103000	14632000	22116000	10910000
B4E0E1;A0A024R3T8;P09874;B2R5W3;Q05D33;Q6PJL0;Q96P95;Q5VX84;Q5VX85	B4E0E1;A0A024R3T8;P09874;B2R5W3	41;41;41;39;8;8;3;2;2	41;41;41;39;8;8;3;2;2	41;41;41;39;8;8;3;2;2	Poly [ADP-ribose] polymerase 1	PARP1	tr|B4E0E1|B4E0E1_HUMAN Poly [ADP-ribose] polymerase OS=Homo sapiens PE=2 SV=1;tr|A0A024R3T8|A0A024R3T8_HUMAN Poly [ADP-ribose] polymerase OS=Homo sapiens GN=PARP1 PE=4 SV=1;sp|P09874|PARP1_HUMAN Poly [ADP-ribose] polymerase 1 OS=Homo sapiens GN=PARP1 PE=1	9	41	41	41	34	31	31	36	35	37	34	31	31	36	35	37	34	31	31	36	35	37	56.5	56.5	56.5	111.13	993	993;1014;1014;1014;232;250;49;108;155	0	323.31	48.4	38.3	42.2	46.5	49.2	50.9	6283500000	873250000	711600000	812610000	1147900000	1081000000
A0A024R3U8;Q8WWC4;H7C0V0	A0A024R3U8;Q8WWC4;H7C0V0	2;2;1	2;2;1	2;2;1	Uncharacterized protein C2orf47, mitochondrial	FLJ22555;C2orf47	tr|A0A024R3U8|A0A024R3U8_HUMAN Uncharacterized protein OS=Homo sapiens GN=FLJ22555 PE=4 SV=1;sp|Q8WWC4|MAIP1_HUMAN m-AAA protease-interacting protein 1, mitochondrial OS=Homo sapiens GN=MAIP1 PE=1 SV=1;tr|H7C0V0|H7C0V0_HUMAN m-AAA protease-interacting prot	3	2	2	2	2	2	2	0	1	1	2	2	2	0	1	1	2	2	2	0	1	1	6.5	6.5	6.5	32.544	291	291;291;225	0.00060624	12.745	6.5	6.5	6.5	0	3.4	3.4	58806000	16912000	11623000	10790000	0	7743500
A0A0A1HAV9;Q53GC2;A0A024R3U9;P20338;A0A087WYT5	A0A0A1HAV9;Q53GC2;A0A024R3U9;P20338;A0A087WYT5	3;3;3;3;2	3;3;3;3;2	2;2;2;2;2	Ras-related protein Rab-4A	RAB4A	tr|A0A0A1HAV9|A0A0A1HAV9_HUMAN H.sapiens ras-related Hrab4 protein OS=Homo sapiens PE=2 SV=1;tr|Q53GC2|Q53GC2_HUMAN RAB4A, member RAS oncogene family variant (Fragment) OS=Homo sapiens PE=2 SV=1;tr|A0A024R3U9|A0A024R3U9_HUMAN RAB4A, member RAS oncogene fam	5	3	3	2	1	0	1	2	2	2	1	0	1	2	2	2	1	0	1	2	1	2	15.5	15.5	10.8	23.902	213	213;218;218;218;113	0	17.796	6.1	0	6.1	10.8	10.8	10.8	126850000	10273000	0	5104300	12835000	11993000
A0A024R3V0;Q9NUQ6;B8ZZZ7;F8W6C2;C9JW67;C9JGM8;F8VZ02;C9JKE4;F8VT91;H7C2G5;F2Z2S1;C9IZC3;C9J8M7;Q4ZFW0;F8WAV0	A0A024R3V0;Q9NUQ6;B8ZZZ7;F8W6C2	19;19;16;11;9;7;6;5;5;4;4;3;3;1;1	19;19;16;11;9;7;6;5;5;4;4;3;3;1;1	19;19;16;11;9;7;6;5;5;4;4;3;3;1;1	SPATS2-like protein	DNAPTP6;SPATS2L	tr|A0A024R3V0|A0A024R3V0_HUMAN DNA polymerase-transactivated protein 6, isoform CRA_a OS=Homo sapiens GN=DNAPTP6 PE=4 SV=1;sp|Q9NUQ6|SPS2L_HUMAN SPATS2-like protein OS=Homo sapiens GN=SPATS2L PE=1 SV=2;tr|B8ZZZ7|B8ZZZ7_HUMAN DNA polymerase-transactivated p	15	19	19	19	12	10	11	9	9	8	12	10	11	9	9	8	12	10	11	9	9	8	44.6	44.6	44.6	61.728	558	558;558;498;265;238;193;173;154;188;117;139;94;115;13;23	0	139.26	31.2	24.2	25.6	24	24.6	21.3	1052600000	214420000	151410000	233320000	110280000	180820000
Q658J0;A0A024R3V5;A0A024R3V7;Q9GZT8;E7EXA3;Q6X734;C9JN42;B8ZZI0	Q658J0;A0A024R3V5;A0A024R3V7;Q9GZT8;E7EXA3;Q6X734	4;4;4;4;2;2;1;1	4;4;4;4;2;2;1;1	4;4;4;4;2;2;1;1	NIF3-like protein 1	DKFZp762L015;NIF3L1	tr|Q658J0|Q658J0_HUMAN Uncharacterized protein DKFZp762L015 (Fragment) OS=Homo sapiens GN=DKFZp762L015 PE=2 SV=1;tr|A0A024R3V5|A0A024R3V5_HUMAN NIF3-like protein 1 OS=Homo sapiens GN=NIF3L1 PE=3 SV=1;tr|A0A024R3V7|A0A024R3V7_HUMAN NIF3-like protein 1 OS=Ho	8	4	4	4	3	2	2	0	2	2	3	2	2	0	2	2	3	2	2	0	2	2	16.9	16.9	16.9	37.029	332	332;350;377;377;209;252;162;162	0	28.096	14.5	9	4.5	0	12.3	12.3	94885000	27203000	12895000	12704000	0	20010000
A0A024R3V8;Q99598;C4P0D6;C4P0D8;Q5VVQ1;Q7Z3N9;C4P0D4	A0A024R3V8;Q99598;C4P0D6;C4P0D8;Q5VVQ1	7;7;5;5;4;3;3	7;7;5;5;4;3;3	7;7;5;5;4;3;3	Translin-associated protein X	TSNAX;DISC1	tr|A0A024R3V8|A0A024R3V8_HUMAN Translin-associated factor X, isoform CRA_c OS=Homo sapiens GN=TSNAX PE=4 SV=1;sp|Q99598|TSNAX_HUMAN Translin-associated protein X OS=Homo sapiens GN=TSNAX PE=1 SV=1;tr|C4P0D6|C4P0D6_HUMAN Disrupted in schizophrenia 1 isoform	7	7	7	7	5	3	4	3	2	3	5	3	4	3	2	3	5	3	4	3	2	3	35.5	35.5	35.5	33.112	290	290;290;186;188;163;93;138	0	52.97	29	15.5	21.7	15.9	10	15.9	166100000	53145000	20157000	33823000	22317000	13395000
A0A024R3W2;Q15388	A0A024R3W2;Q15388	2;2	2;2	2;2	Mitochondrial import receptor subunit TOM20 homolog	TOMM20	tr|A0A024R3W2|A0A024R3W2_HUMAN Translocase of outer mitochondrial membrane 20 homolog (Yeast), isoform CRA_a OS=Homo sapiens GN=TOMM20 PE=3 SV=1;sp|Q15388|TOM20_HUMAN Mitochondrial import receptor subunit TOM20 homolog OS=Homo sapiens GN=TOMM20 PE=1 SV=1	2	2	2	2	1	0	1	2	0	0	1	0	1	2	0	0	1	0	1	2	0	0	22.8	22.8	22.8	16.298	145	145;145	0.0006015	12.515	13.8	0	13.8	22.8	0	0	51231000	1434900	0	884820	48911000	0
A0A024R3W7;P24534;A4D1M6;C9JZW3;F2Z2G2;F8WF65	A0A024R3W7;P24534;A4D1M6	11;11;9;3;2;1	11;11;9;3;2;1	9;9;7;3;2;1	Elongation factor 1-beta	EEF1B2;LOC392793	tr|A0A024R3W7|A0A024R3W7_HUMAN Eukaryotic translation elongation factor 1 beta 2, isoform CRA_a OS=Homo sapiens GN=EEF1B2 PE=3 SV=1;sp|P24534|EF1B_HUMAN Elongation factor 1-beta OS=Homo sapiens GN=EEF1B2 PE=1 SV=3;tr|A4D1M6|A4D1M6_HUMAN HCG19809 OS=Homo sa	6	11	11	9	5	6	7	9	9	7	5	6	7	9	9	7	5	6	6	8	7	6	64	64	64	24.763	225	225;225;225;123;68;29	0	207.46	43.6	46.7	51.6	58.2	64	51.6	2828800000	325790000	296950000	652580000	434410000	659030000
A0A024R3X4;P10809;B7Z597;B3GQS7;B7Z4F6;B7Z5E7;B7Z532;Q53SE2;E7ESH4;E7EXB4;B9VPB4;B9VP19;Q53QD5;A0A0S2Z415;C9JL25;C9JL19;C9JCQ4;C9J0S9;B9VP24	A0A024R3X4;P10809;B7Z597;B3GQS7;B7Z4F6;B7Z5E7	45;45;41;40;37;36;16;15;15;14;7;7;4;4;3;2;2;1;1	45;45;41;40;37;36;16;15;15;14;7;7;4;4;3;2;2;1;1	45;45;41;40;37;36;16;15;15;14;7;7;4;4;3;2;2;1;1	60 kDa heat shock protein, mitochondrial	HSPD1	tr|A0A024R3X4|A0A024R3X4_HUMAN Heat shock 60kDa protein 1 (Chaperonin), isoform CRA_a OS=Homo sapiens GN=HSPD1 PE=2 SV=1;sp|P10809|CH60_HUMAN 60 kDa heat shock protein, mitochondrial OS=Homo sapiens GN=HSPD1 PE=1 SV=2;tr|B7Z597|B7Z597_HUMAN cDNA FLJ54373,	19	45	45	45	37	35	42	39	40	38	37	35	42	39	40	38	37	35	42	39	40	38	76.3	76.3	76.3	61.054	573	573;573;564;569;550;517;245;233;234;221;184;184;55;169;175;83;94;58;185	0	323.31	72.8	68.9	76.1	75.9	74.3	74.2	47017000000	8539000000	5798400000	9022400000	6394000000	9406300000
A0A024R3X9;Q9Y3A3	A0A024R3X9;Q9Y3A3	6;6	6;6	1;1	MOB-like protein phocein	PREI3;MOB4	tr|A0A024R3X9|A0A024R3X9_HUMAN Preimplantation protein 3, isoform CRA_a OS=Homo sapiens GN=PREI3 PE=4 SV=1;sp|Q9Y3A3|PHOCN_HUMAN MOB-like protein phocein OS=Homo sapiens GN=MOB4 PE=1 SV=1	2	6	6	1	4	5	4	3	4	3	4	5	4	3	4	3	0	0	0	0	1	0	54.2	54.2	13.3	26.032	225	225;225	0	47.727	34.7	40.9	28.9	22.7	41.3	22.7	232530000	59686000	36799000	48900000	20218000	34428000
A0A024R3Z2;B8ZZN6;P63165;B8ZZJ0;B9A032;B8ZZ67;G2XKQ0	A0A024R3Z2;B8ZZN6;P63165;B8ZZJ0;B9A032	5;5;5;3;3;2;2	5;5;5;3;3;2;2	5;5;5;3;3;2;2	Small ubiquitin-related modifier 1	SUMO1	tr|A0A024R3Z2|A0A024R3Z2_HUMAN Small ubiquitin-related modifier OS=Homo sapiens GN=SUMO1 PE=3 SV=1;tr|B8ZZN6|B8ZZN6_HUMAN Small ubiquitin-related modifier 1 OS=Homo sapiens GN=SUMO1 PE=1 SV=1;sp|P63165|SUMO1_HUMAN Small ubiquitin-related modifier 1 OS=Homo	7	5	5	5	3	4	5	3	3	3	3	4	5	3	3	3	3	4	5	3	3	3	43.6	43.6	43.6	11.557	101	101;146;101;58;77;62;101	0	55.701	34.7	43.6	43.6	34.7	34.7	34.7	819250000	160940000	127140000	182040000	132920000	109080000
A0A024R3Z6;Q53FN7;Q7L1Q6;D3DN77;C9IZ80;B3KU41;C9JFN4;C9J188;C9JWF5;H0Y503;C9JV57;Q3LIC9	A0A024R3Z6;Q53FN7;Q7L1Q6;D3DN77;C9IZ80	16;16;16;11;11;7;6;5;5;4;3;1	16;16;16;11;11;7;6;5;5;4;3;1	15;15;15;10;11;7;6;5;5;4;3;1	Basic leucine zipper and W2 domain-containing protein 1	BZW1;hCG_2022736	tr|A0A024R3Z6|A0A024R3Z6_HUMAN Basic leucine zipper and W2 domains 1, isoform CRA_a OS=Homo sapiens GN=BZW1 PE=4 SV=1;tr|Q53FN7|Q53FN7_HUMAN BZW1 protein variant (Fragment) OS=Homo sapiens PE=2 SV=1;sp|Q7L1Q6|BZW1_HUMAN Basic leucine zipper and W2 domain-c	12	16	16	15	13	13	15	14	11	13	13	13	15	14	11	13	12	12	14	13	10	12	49.9	49.9	48.2	48.043	419	419;424;419;268;294;211;216;154;161;135;116;37	0	124.78	36.5	36.5	47.3	42.2	35.3	40.3	2851700000	608900000	468400000	599740000	291640000	453900000
C3S3G0;E7EQ01;E7EVN1;E7ETB7;E7EQ06;A0A024R3Z9;Q6NVI2;A0A0A0MS31;B6CGU5;B5BU46;A0A024R3Z8;Q14790	C3S3G0;E7EQ01;E7EVN1;E7ETB7;E7EQ06;A0A024R3Z9;Q6NVI2;A0A0A0MS31;B6CGU5;B5BU46;A0A024R3Z8;Q14790	2;2;2;2;2;2;2;2;2;2;2;2	2;2;2;2;2;2;2;2;2;2;2;2	2;2;2;2;2;2;2;2;2;2;2;2	Caspase-8;Caspase-8 subunit p18;Caspase-8 subunit p10	CASP8;hCG_16983	tr|C3S3G0|C3S3G0_HUMAN Caspase 8 short isoform OS=Homo sapiens PE=2 SV=1;tr|E7EQ01|E7EQ01_HUMAN Caspase-8 (Fragment) OS=Homo sapiens GN=CASP8 PE=1 SV=1;tr|E7EVN1|E7EVN1_HUMAN Caspase-8 (Fragment) OS=Homo sapiens GN=CASP8 PE=1 SV=1;tr|E7ETB7|E7ETB7_HUMAN Ca	12	2	2	2	2	1	1	0	1	1	2	1	1	0	1	1	2	1	1	0	1	1	25.9	25.9	25.9	13.011	108	108;116;124;198;209;276;278;278;395;464;464;479	0.00032415	15.501	25.9	9.3	9.3	0	9.3	9.3	16221000	6118600	2655500	1097500	0	4055800
A0A024R413;O43676;C9JKQ2	A0A024R413;O43676;C9JKQ2	2;2;1	2;2;1	2;2;1	NADH dehydrogenase [ubiquinone] 1 beta subcomplex subunit 3	NDUFB3	tr|A0A024R413|A0A024R413_HUMAN NADH dehydrogenase (Ubiquinone) 1 beta subcomplex, 3, 12kDa, isoform CRA_a OS=Homo sapiens GN=NDUFB3 PE=4 SV=1;sp|O43676|NDUB3_HUMAN NADH dehydrogenase [ubiquinone] 1 beta subcomplex subunit 3 OS=Homo sapiens GN=NDUFB3 PE=1 S	3	2	2	2	2	2	2	2	2	2	2	2	2	2	2	2	2	2	2	2	2	2	21.4	21.4	21.4	11.402	98	98;98;65	0.00031576	14.069	21.4	21.4	21.4	21.4	21.4	21.4	126670000	27244000	20022000	12612000	19885000	26115000
B3KPP7;A8K140;A0A024R438;Q7Z3C6;B4DYN3;H7C1G6;H7C152;C9JS65;C9JFV2;F2Z3I6;C9JX27;C9IYZ9;C9JKV7;C9JDK4;C9JXG2	B3KPP7;A8K140;A0A024R438;Q7Z3C6;B4DYN3;H7C1G6	8;8;8;8;7;4;3;1;1;1;1;1;1;1;1	8;8;8;8;7;4;3;1;1;1;1;1;1;1;1	8;8;8;8;7;4;3;1;1;1;1;1;1;1;1	Autophagy-related protein 9A	ATG9A	tr|B3KPP7|B3KPP7_HUMAN Autophagy-related protein 9 OS=Homo sapiens PE=2 SV=1;tr|A8K140|A8K140_HUMAN Autophagy-related protein 9 OS=Homo sapiens PE=2 SV=1;tr|A0A024R438|A0A024R438_HUMAN Autophagy-related protein 9 OS=Homo sapiens GN=ATG9A PE=3 SV=1;sp|Q7Z3C	15	8	8	8	4	6	3	3	5	3	4	6	3	3	5	3	4	6	3	3	5	3	17.4	17.4	17.4	94.474	839	839;839;839;839;778;244;255;93;97;98;131;144;169;172;187	0	55.872	9.7	10.8	4.8	8.5	8.7	3.8	84154000	13768000	17562000	7793500	4922200	32528000
Q9BSS9;E7EMB6;A0A024R443;A0A024R442;Q53SB6;E7ETB3;B7Z7F0;Q9ULA0;C9JBE1;Q9HAC6;F8WAN0;B7Z822;C9J1E2;B9ZVU2;C9JRG3;E7EPX3	Q9BSS9;E7EMB6;A0A024R443;A0A024R442;Q53SB6;E7ETB3;B7Z7F0;Q9ULA0;C9JBE1	8;8;8;8;8;8;8;8;4;3;3;3;2;2;1;1	8;8;8;8;8;8;8;8;4;3;3;3;2;2;1;1	8;8;8;8;8;8;8;8;4;3;3;3;2;2;1;1	Aspartyl aminopeptidase	DNPEP	tr|Q9BSS9|Q9BSS9_HUMAN DNPEP protein (Fragment) OS=Homo sapiens GN=DNPEP PE=2 SV=2;tr|E7EMB6|E7EMB6_HUMAN Aspartyl aminopeptidase OS=Homo sapiens GN=DNPEP PE=1 SV=2;tr|A0A024R443|A0A024R443_HUMAN Aspartyl aminopeptidase, isoform CRA_a OS=Homo sapiens GN=DN	16	8	8	8	8	3	1	1	3	3	8	3	1	1	3	3	8	3	1	1	3	3	41.8	41.8	41.8	41.397	378	378;410;432;471;485;493;493;475;331;267;273;277;137;270;117;224	0	55.622	41.8	10.8	3.7	3.7	15.3	10.8	158740000	58493000	25018000	23377000	10475000	22464000
B4DHC5;A0A024R458;A0A0S2Z444;A0A0S2Z3Y3;A0A0S2Z3Z1;A0A0S2Z462;P52594;C9J2I0;B8ZZY2	B4DHC5;A0A024R458;A0A0S2Z444;A0A0S2Z3Y3;A0A0S2Z3Z1;A0A0S2Z462;P52594;C9J2I0;B8ZZY2	4;4;4;4;4;4;4;2;2	4;4;4;4;4;4;4;2;2	4;4;4;4;4;4;4;2;2	Arf-GAP domain and FG repeat-containing protein 1	HRB;AGFG1	tr|B4DHC5|B4DHC5_HUMAN cDNA FLJ57927, highly similar to Nucleoporin-like protein RIP OS=Homo sapiens PE=2 SV=1;tr|A0A024R458|A0A024R458_HUMAN HIV-1 Rev binding protein, isoform CRA_a OS=Homo sapiens GN=HRB PE=4 SV=1;tr|A0A0S2Z444|A0A0S2Z444_HUMAN ArfGAP wi	9	4	4	4	3	3	1	3	2	2	3	3	1	3	2	2	3	3	1	3	2	2	17.9	17.9	17.9	46.506	453	453;493;562;578;586;602;562;237;541	0	52.169	13.7	15.5	2.4	11.7	11.3	11.3	89288000	13220000	8597600	6682200	16644000	20055000
B7ZLE5;A0A024R462;P02751;Q6MZM7;Q6MZF4;B4DU16;Q59G22;B4DTK1;Q6N084;H0Y7Z1;Q68CX6;Q53S27;Q9H382;Q7L553;Q6PJE5;B4DN21;B4DTH2;Q5CZ99	B7ZLE5;A0A024R462;P02751;Q6MZM7;Q6MZF4	8;8;8;7;4;2;2;2;2;2;2;1;1;1;1;1;1;1	8;8;8;7;4;2;2;2;2;2;2;1;1;1;1;1;1;1	8;8;8;7;4;2;2;2;2;2;2;1;1;1;1;1;1;1	Fibronectin;Anastellin;Ugl-Y1;Ugl-Y2;Ugl-Y3	FN1;DKFZp686O12165;DKFZp686K139	tr|B7ZLE5|B7ZLE5_HUMAN FN1 protein OS=Homo sapiens GN=FN1 PE=2 SV=1;tr|A0A024R462|A0A024R462_HUMAN Fibronectin 1, isoform CRA_n OS=Homo sapiens GN=FN1 PE=4 SV=1;sp|P02751|FINC_HUMAN Fibronectin OS=Homo sapiens GN=FN1 PE=1 SV=4;tr|Q6MZM7|Q6MZM7_HUMAN Unchar	18	8	8	8	2	1	0	3	2	5	2	1	0	3	2	5	2	1	0	3	2	5	5.5	5.5	5.5	246.7	2240	2240;2355;2386;2193;1103;894;1011;1014;1034;1103;2146;137;163;211;268;306;337;787	0	49.695	1.3	0.6	0	2.1	1.9	3.6	75649000	15515000	4749100	0	12165000	11059000
A0A024R464;Q9H8Y5;C9JQZ3;C9JS61;C9K022;B8ZZS4	A0A024R464;Q9H8Y5;C9JQZ3;C9JS61;C9K022;B8ZZS4	2;2;1;1;1;1	2;2;1;1;1;1	2;2;1;1;1;1	Ankyrin repeat and zinc finger domain-containing protein 1	ANKZF1	tr|A0A024R464|A0A024R464_HUMAN Ankyrin repeat and zinc finger domain containing 1, isoform CRA_b OS=Homo sapiens GN=ANKZF1 PE=4 SV=1;sp|Q9H8Y5|ANKZ1_HUMAN Ankyrin repeat and zinc finger domain-containing protein 1 OS=Homo sapiens GN=ANKZF1 PE=1 SV=1;tr|C9J	6	2	2	2	0	1	0	0	0	1	0	1	0	0	0	1	0	1	0	0	0	1	4.4	4.4	4.4	80.926	726	726;726;90;115;140;516	0.00030931	13.37	0	2.3	0	0	0	2.1	2349300	0	2349300	0	0	0
Q53EX1;A8JZZ8;A0A024R467;Q9Y276;H7BZF6;H7C492;C9J8G3;Q53RT4;A8BSR7;C9J4Q9;C9JAS4;A0A0S2Z3G6;C9J1S9	Q53EX1;A8JZZ8;A0A024R467;Q9Y276;H7BZF6;H7C492;C9J8G3;Q53RT4	4;4;4;4;2;2;2;2;1;1;1;1;1	4;4;4;4;2;2;2;2;1;1;1;1;1	4;4;4;4;2;2;2;2;1;1;1;1;1	Mitochondrial chaperone BCS1	BCS1L	tr|Q53EX1|Q53EX1_HUMAN BCS1-like variant (Fragment) OS=Homo sapiens PE=2 SV=1;tr|A8JZZ8|A8JZZ8_HUMAN cDNA FLJ77826, highly similar to Homo sapiens BCS1-like (yeast), mRNA OS=Homo sapiens PE=2 SV=1;tr|A0A024R467|A0A024R467_HUMAN BCS1-like (Yeast), isoform C	13	4	4	4	2	1	1	0	2	2	2	1	1	0	2	2	2	1	1	0	2	2	11.5	11.5	11.5	47.535	419	419;419;419;419;121;201;206;218;15;76;110;127;150	0	25.203	6.9	2.1	4.5	0	4.8	4.8	19945000	4849400	4240500	752610	0	5310500
A0A024R471;Q9H9Q2;A0A087X1P5;J3KQ34;Q53GQ2;B3KW51;B3KV02;A0A024R478;J3QT73;J3KQ41;J3QT95;J3KQV6;J3QT67;J3QT66;J3QT69;J3QT50;J3QT43;Q6ZTQ7	A0A024R471;Q9H9Q2;A0A087X1P5;J3KQ34;Q53GQ2;B3KW51;B3KV02;A0A024R478;J3QT73;J3KQ41	6;6;5;5;5;4;4;4;3;3;2;1;1;1;1;1;1;1	6;6;5;5;5;4;4;4;3;3;2;1;1;1;1;1;1;1	6;6;5;5;5;4;4;4;3;3;2;1;1;1;1;1;1;1	COP9 signalosome complex subunit 7b	COPS7B	tr|A0A024R471|A0A024R471_HUMAN COP9 constitutive photomorphogenic homolog subunit 7B (Arabidopsis), isoform CRA_b OS=Homo sapiens GN=COPS7B PE=4 SV=1;sp|Q9H9Q2|CSN7B_HUMAN COP9 signalosome complex subunit 7b OS=Homo sapiens GN=COPS7B PE=1 SV=1;tr|A0A087X1P	18	6	6	6	6	3	3	2	2	3	6	3	3	2	2	3	6	3	3	2	2	3	30.7	30.7	30.7	29.622	264	264;264;209;230;264;157;157;157;172;278;150;54;62;62;68;78;103;171	0	49.028	30.7	18.9	16.7	12.1	11.7	12.1	81063000	41594000	6643300	2422700	11067000	8981500
A0A024R473;Q9H9J2	A0A024R473;Q9H9J2	4;4	4;4	4;4	39S ribosomal protein L44, mitochondrial	MRPL44	tr|A0A024R473|A0A024R473_HUMAN Mitochondrial ribosomal protein L44, isoform CRA_a OS=Homo sapiens GN=MRPL44 PE=4 SV=1;sp|Q9H9J2|RM44_HUMAN 39S ribosomal protein L44, mitochondrial OS=Homo sapiens GN=MRPL44 PE=1 SV=1	2	4	4	4	2	0	0	0	0	3	2	0	0	0	0	3	2	0	0	0	0	3	25	25	25	37.535	332	332;332	0	29.266	15.4	0	0	0	0	19.9	29370000	19776000	0	0	0	0
Q53S54;A0A024R475;Q13618;B7Z600;H7C1L6;A0A087WTG3;A0A087X1R9;H7C399	Q53S54;A0A024R475;Q13618;B7Z600	13;13;13;8;4;4;2;1	13;13;13;8;4;4;2;1	13;13;13;8;4;4;2;1	Cullin-3	CUL3	tr|Q53S54|Q53S54_HUMAN Uncharacterized protein CUL3 (Fragment) OS=Homo sapiens GN=CUL3 PE=3 SV=1;tr|A0A024R475|A0A024R475_HUMAN Cullin 3, isoform CRA_a OS=Homo sapiens GN=CUL3 PE=3 SV=1;sp|Q13618|CUL3_HUMAN Cullin-3 OS=Homo sapiens GN=CUL3 PE=1 SV=2;tr|B7Z	8	13	13	13	7	7	6	8	7	8	7	7	6	8	7	8	7	7	6	8	7	8	22.8	22.8	22.8	86.465	746	746;768;768;550;192;342;55;111	0	109.35	13.7	13.7	12.5	14.1	12.7	15.4	333910000	69284000	26587000	65271000	50929000	58139000
A0A024R482;Q96IJ6;A0A087WUI8;F8WD54;C9J255;C9JAH0;A0A0U1RRC2;B4DJR0	A0A024R482;Q96IJ6;A0A087WUI8;F8WD54	9;9;6;5;3;3;2;2	9;9;6;5;3;3;2;2	9;9;6;5;3;3;2;2	Mannose-1-phosphate guanyltransferase alpha	GMPPA	tr|A0A024R482|A0A024R482_HUMAN GDP-mannose pyrophosphorylase A, isoform CRA_a OS=Homo sapiens GN=GMPPA PE=4 SV=1;sp|Q96IJ6|GMPPA_HUMAN Mannose-1-phosphate guanyltransferase alpha OS=Homo sapiens GN=GMPPA PE=1 SV=1;tr|A0A087WUI8|A0A087WUI8_HUMAN Mannose-1-p	8	9	9	9	7	5	6	5	6	8	7	5	6	5	6	8	7	5	6	5	6	8	27.9	27.9	27.9	46.291	420	420;420;399;290;179;249;114;124	0	65.309	20.5	14.3	16.2	15.2	19.3	23.6	289790000	72212000	37233000	40389000	28049000	57418000
A0A024R488;Q8IWB7;C9JJ54;Q9H8N9	A0A024R488;Q8IWB7;C9JJ54;Q9H8N9	3;3;2;2	3;3;2;2	3;3;2;2	WD repeat and FYVE domain-containing protein 1	WDFY1	tr|A0A024R488|A0A024R488_HUMAN WD repeat and FYVE domain containing 1, isoform CRA_a OS=Homo sapiens GN=WDFY1 PE=4 SV=1;sp|Q8IWB7|WDFY1_HUMAN WD repeat and FYVE domain-containing protein 1 OS=Homo sapiens GN=WDFY1 PE=1 SV=1;tr|C9JJ54|C9JJ54_HUMAN WD repeat	4	3	3	3	1	2	2	1	2	2	1	2	2	1	2	2	1	2	2	1	2	2	9.3	9.3	9.3	46.323	410	410;410;215;367	0	19.627	3.2	6.6	6.1	3.4	6.6	6.6	69761000	7948000	8585700	13670000	7217400	16753000
A0A0A0MS29;A0A024R491;Q9GZY8;C9JHF5;E9PPW6;H7C433	A0A0A0MS29;A0A024R491;Q9GZY8;C9JHF5	3;3;3;2;1;1	3;3;3;2;1;1	3;3;3;2;1;1	Mitochondrial fission factor	MFF;C2orf33	tr|A0A0A0MS29|A0A0A0MS29_HUMAN Mitochondrial fission factor OS=Homo sapiens GN=MFF PE=1 SV=1;tr|A0A024R491|A0A024R491_HUMAN Chromosome 2 open reading frame 33, isoform CRA_a OS=Homo sapiens GN=C2orf33 PE=4 SV=1;sp|Q9GZY8|MFF_HUMAN Mitochondrial fission fac	6	3	3	3	1	2	2	1	0	2	1	2	2	1	0	2	1	2	2	1	0	2	23.5	23.5	23.5	25.302	221	221;342;342;138;89;154	0	25.975	5	11.3	17.2	5	0	11.3	90259000	14943000	19896000	25496000	7072200	0
A0A024R493;Q9BUP0;Q53S38	A0A024R493;Q9BUP0;Q53S38	2;2;1	1;1;1	1;1;1	EF-hand domain-containing protein D1	EFHD1;FLJ13612	tr|A0A024R493|A0A024R493_HUMAN EF-hand domain family, member D1, isoform CRA_a OS=Homo sapiens GN=EFHD1 PE=4 SV=1;sp|Q9BUP0|EFHD1_HUMAN EF-hand domain-containing protein D1 OS=Homo sapiens GN=EFHD1 PE=1 SV=1;tr|Q53S38|Q53S38_HUMAN Uncharacterized protein F	3	2	1	1	1	1	1	0	2	1	0	0	0	0	1	0	0	0	0	0	1	0	9.2	5	5	26.955	239	239;239;101	0.0077478	5.2978	4.2	4.2	4.2	0	9.2	4.2	5980500	0	0	0	0	5980500
Q53SV2;B7ZLM5;Q17RG0;L7UQD0;A5YM60;A0A024R494;E7EVC7;Q676U5;Q9H7M5;Q8TCI4;A0A024R4B6	Q53SV2;B7ZLM5;Q17RG0;L7UQD0;A5YM60;A0A024R494;E7EVC7;Q676U5;Q9H7M5	3;3;3;3;3;3;3;3;2;1;1	3;3;3;3;3;3;3;3;2;1;1	3;3;3;3;3;3;3;3;2;1;1	Autophagy-related protein 16-1	FLJ10035;ATG16L1;FLJ00045	tr|Q53SV2|Q53SV2_HUMAN Uncharacterized protein FLJ10035 OS=Homo sapiens GN=FLJ10035 PE=4 SV=1;tr|B7ZLM5|B7ZLM5_HUMAN ATG16L1 protein (Fragment) OS=Homo sapiens GN=ATG16L1 PE=2 SV=1;tr|Q17RG0|Q17RG0_HUMAN ATG16L1 protein (Fragment) OS=Homo sapiens GN=ATG16L	11	3	3	3	1	0	2	1	1	1	1	0	2	1	1	1	1	0	2	1	1	1	7.6	7.6	7.6	58.271	523	523;561;580;588;588;588;624;607;272;293;463	0	20.007	2.1	0	5.5	2.1	2.1	2.1	18660000	3053300	0	6270500	3705700	2759400
A0A087X0K1;Q7Z4X0;A0A024R496;Q9Y376	A0A087X0K1;Q7Z4X0;A0A024R496;Q9Y376	6;6;6;6	6;6;6;6	6;6;6;6	Calcium-binding protein 39	CAB39	tr|A0A087X0K1|A0A087X0K1_HUMAN Calcium-binding protein 39 OS=Homo sapiens GN=CAB39 PE=1 SV=1;tr|Q7Z4X0|Q7Z4X0_HUMAN MO25-like protein OS=Homo sapiens PE=2 SV=1;tr|A0A024R496|A0A024R496_HUMAN Calcium binding protein 39, isoform CRA_a OS=Homo sapiens GN=CAB3	4	6	6	6	4	5	3	4	5	5	4	5	3	4	5	5	4	5	3	4	5	5	18.3	18.3	18.3	39.452	339	339;341;341;341	0	39.277	13.3	15.6	10	12.4	15.6	15.9	178620000	29314000	29683000	20973000	27414000	40918000
B2RBE0;A0A024R497;O95573;B3KN05;B3KMA6;Q6PIM8;F5H062;F5GWH2;C9JC11	B2RBE0;A0A024R497;O95573;B3KN05;B3KMA6	27;27;27;26;19;7;3;3;2	27;27;27;26;19;7;3;3;2	25;25;25;24;17;5;3;3;2	Long-chain-fatty-acid--CoA ligase 3	ACSL3	tr|B2RBE0|B2RBE0_HUMAN cDNA, FLJ95462, highly similar to Homo sapiens fatty-acid-Coenzyme A ligase, long-chain 3 (FACL3),mRNA OS=Homo sapiens PE=2 SV=1;tr|A0A024R497|A0A024R497_HUMAN Acyl-CoA synthetase long-chain family member 3, isoform CRA_a OS=Homo sap	9	27	27	25	19	22	23	17	21	17	19	22	23	17	21	17	18	21	21	16	20	16	48.3	48.3	44.3	80.347	720	720;720;720;709;465;164;95;141;88	0	319.07	35.8	40.8	42.4	31.5	39.7	35	3395700000	723460000	563330000	751120000	341400000	538370000
B3KM80;Q6ZS99;B3KTP9;A0A024R4A0;P19338;H7BY16;Q9BQ02	B3KM80;Q6ZS99;B3KTP9;A0A024R4A0;P19338;H7BY16;Q9BQ02	32;32;32;32;32;22;20	32;32;32;32;32;22;20	32;32;32;32;32;22;20	Nucleolin	NCL	tr|B3KM80|B3KM80_HUMAN Nucleolin, isoform CRA_c OS=Homo sapiens GN=NCL PE=2 SV=1;tr|Q6ZS99|Q6ZS99_HUMAN cDNA FLJ45706 fis, clone FEBRA2028457, highly similar to Nucleolin OS=Homo sapiens PE=2 SV=1;tr|B3KTP9|B3KTP9_HUMAN cDNA FLJ38578 fis, clone HCHON200767	7	32	32	32	29	28	26	28	29	29	29	28	26	28	29	29	29	28	26	28	29	29	47.8	47.8	47.8	58.554	536	536;603;633;710;710;296;482	0	323.31	45.7	46.3	43.7	46.8	45.7	45.9	36665000000	6942900000	4851600000	6919300000	5305700000	6871800000
A0A024R4A5;Q6Y7W6;I1E4Y6;E7ESB6;B4DZM1;C9JHW1;B4DRT8;C9JH18;C9JW88;F8WCD5;C9JPV7;C9JXQ0;C9J0V6;C9JHT0;C9JRZ2;B4DLU7;C9J7G1;B8ZZD2	A0A024R4A5;Q6Y7W6;I1E4Y6;E7ESB6;B4DZM1	12;12;11;6;6;5;5;2;1;1;1;1;1;1;1;1;1;1	12;12;11;6;6;5;5;2;1;1;1;1;1;1;1;1;1;1	12;12;11;6;6;5;5;2;1;1;1;1;1;1;1;1;1;1	PERQ amino acid-rich with GYF domain-containing protein 2	TNRC15;GIGYF2	tr|A0A024R4A5|A0A024R4A5_HUMAN Trinucleotide repeat containing 15, isoform CRA_a OS=Homo sapiens GN=TNRC15 PE=4 SV=1;sp|Q6Y7W6|GGYF2_HUMAN GRB10-interacting GYF protein 2 OS=Homo sapiens GN=GIGYF2 PE=1 SV=1;tr|I1E4Y6|I1E4Y6_HUMAN GRB10-interacting GYF prot	18	12	12	12	7	7	6	6	9	8	7	7	6	6	9	8	7	7	6	6	9	8	11.6	11.6	11.6	149.94	1298	1298;1299;1321;836;872;720;786;149;68;92;93;99;106;112;115;140;143;176	0	109.16	7.3	7.2	5.9	6.5	8.3	8.2	321020000	53973000	29815000	63968000	48027000	70932000
Q53SW4;Q7Z518;A0A087WXC5;A0A024R4B3;E7ESZ7;O95299;A8K413;Q8N1B9;Q59FM0;C9J6X0;H7C2W5;H7C1Y7;H7C2X4	Q53SW4;Q7Z518;A0A087WXC5;A0A024R4B3;E7ESZ7;O95299;A8K413;Q8N1B9;Q59FM0;C9J6X0	6;6;6;6;6;6;5;3;3;3;2;2;2	6;6;6;6;6;6;5;3;3;3;2;2;2	6;6;6;6;6;6;5;3;3;3;2;2;2	NADH dehydrogenase [ubiquinone] 1 alpha subcomplex subunit 10, mitochondrial	NDUFA10	tr|Q53SW4|Q53SW4_HUMAN Uncharacterized protein NDUFA10 (Fragment) OS=Homo sapiens GN=NDUFA10 PE=4 SV=1;tr|Q7Z518|Q7Z518_HUMAN NADH dehydrogenase [ubiquinone] 1 alpha subcomplex subunit 10, mitochondrial OS=Homo sapiens PE=2 SV=1;tr|A0A087WXC5|A0A087WXC5_HU	13	6	6	6	5	4	1	2	2	2	5	4	1	2	2	2	5	4	1	2	2	2	23.4	23.4	23.4	38.16	333	333;354;355;355;390;355;355;201;241;244;129;133;138	0	44.592	20.7	12.3	2.7	10.2	8.1	8.1	177590000	104870000	42959000	0	7812900	14168000
E9PHH9;Q53F76;A0A024R4C1;Q9BUI4;Q9BT08	E9PHH9;Q53F76;A0A024R4C1;Q9BUI4;Q9BT08	3;3;3;3;2	3;3;3;3;2	3;3;3;3;2	DNA-directed RNA polymerase III subunit RPC3	POLR3C	tr|E9PHH9|E9PHH9_HUMAN DNA-directed RNA polymerase III subunit RPC3 OS=Homo sapiens GN=POLR3C PE=1 SV=1;tr|Q53F76|Q53F76_HUMAN Polymerase (RNA) III (DNA directed) polypeptide C (62kD) variant (Fragment) OS=Homo sapiens PE=2 SV=1;tr|A0A024R4C1|A0A024R4C1_HU	5	3	3	3	1	0	0	1	2	3	1	0	0	1	2	3	1	0	0	1	2	3	9.2	9.2	9.2	46.189	411	411;534;534;534;411	0	21.576	4.1	0	0	2.4	6.6	9.2	11083000	4701500	0	0	0	3161500
A0A024R4D1;Q99627;E9PGT6;B2R8N1;B4DFF9;H7C3S9	A0A024R4D1;Q99627;E9PGT6;B2R8N1;B4DFF9	4;4;3;3;2;1	4;4;3;3;2;1	4;4;3;3;2;1	COP9 signalosome complex subunit 8	COPS8	tr|A0A024R4D1|A0A024R4D1_HUMAN COP9 constitutive photomorphogenic homolog subunit 8 (Arabidopsis), isoform CRA_a OS=Homo sapiens GN=COPS8 PE=4 SV=1;sp|Q99627|CSN8_HUMAN COP9 signalosome complex subunit 8 OS=Homo sapiens GN=COPS8 PE=1 SV=1;tr|E9PGT6|E9PGT6_	6	4	4	4	2	1	1	2	3	3	2	1	1	2	3	3	2	1	1	2	3	3	50.2	50.2	50.2	23.225	209	209;209;173;209;115;83	0	30.791	28.7	10	10	24.4	35.9	35.9	144960000	16277000	15706000	16425000	26834000	37331000
A0A0A0N0L3;A0A024R4E2;Q13148;B1AKP7;G3V162;A0A087X260;A0A087WYY0;A0A0A0N0M3;A0A0A0N0N3;K7EN94;B4DRW3;A0A087WX29;A0A087WW61;A0A087WX67;A0A087WXV3;A0A087WXQ5;K7EJM5;A0A087WV68;A0A087WZC9;A0A1W2PNU8;A0A087WZM1;K7EJ99;A0A0A0MSV7;A0A087WYE7;A0A087WTZ4;K7EL26	A0A0A0N0L3;A0A024R4E2;Q13148;B1AKP7;G3V162;A0A087X260;A0A087WYY0;A0A0A0N0M3;A0A0A0N0N3;K7EN94;B4DRW3;A0A087WX29;A0A087WW61;A0A087WX67;A0A087WXV3;A0A087WXQ5;K7EJM5;A0A087WV68	13;13;13;12;12;12;12;11;10;10;9;8;7;7;7;7;7;7;6;6;4;3;3;3;1;1	13;13;13;12;12;12;12;11;10;10;9;8;7;7;7;7;7;7;6;6;4;3;3;3;1;1	13;13;13;12;12;12;12;11;10;10;9;8;7;7;7;7;7;7;6;6;4;3;3;3;1;1	TAR DNA-binding protein 43	TDP43;TARDBP	tr|A0A0A0N0L3|A0A0A0N0L3_HUMAN TDP43 isoform H OS=Homo sapiens GN=TDP43 PE=2 SV=1;tr|A0A024R4E2|A0A024R4E2_HUMAN TAR DNA binding protein, isoform CRA_b OS=Homo sapiens GN=TARDBP PE=4 SV=1;sp|Q13148|TADBP_HUMAN TAR DNA-binding protein 43 OS=Homo sapiens GN=	26	13	13	13	9	8	10	10	9	10	9	8	10	10	9	10	9	8	10	10	9	10	48.4	48.4	48.4	41.632	372	372;414;414;295;298;301;304;269;243;275;330;243;138;149;175;200;201;212;127;258;78;80;84;89;61;65	0	198.14	31.2	31.2	37.6	41.9	29.6	37.6	1509200000	345900000	212780000	253690000	149450000	210000000
A0A024R4E5;B2R5V9;Q00341;H0Y394;Q96CF6;B4DKR8;Q6ZS03;Q2HJC8;Q6ZN49;H7C0A4;C9JIZ1;Q5HYC5;C9J5E5;H7BZC3;H7C2D1;C9JHS7;C9JHZ8;C9JES8;C9JZI8;C9JT62;C9JK79;C9JBS3;C9JEJ8;C9JHN6;C9JMQ6;C9JQ82;C9JHS9;C9J739;H7C3D0	A0A024R4E5;B2R5V9;Q00341;H0Y394;Q96CF6;B4DKR8;Q6ZS03	36;35;35;27;23;22;22;13;12;10;8;8;7;7;6;5;5;5;5;4;4;3;3;3;2;2;1;1;1	36;35;35;27;23;22;22;13;12;10;8;8;7;7;6;5;5;5;5;4;4;3;3;3;2;2;1;1;1	36;35;35;27;23;22;22;13;12;10;8;8;7;7;6;5;5;5;5;4;4;3;3;3;2;2;1;1;1	Vigilin	HDLBP	tr|A0A024R4E5|A0A024R4E5_HUMAN High density lipoprotein binding protein (Vigilin), isoform CRA_a OS=Homo sapiens GN=HDLBP PE=1 SV=1;tr|B2R5V9|B2R5V9_HUMAN cDNA, FLJ92652, highly similar to Homo sapiens high density lipoprotein binding protein (vigilin)(HDL	29	36	36	36	22	17	20	20	23	23	22	17	20	20	23	23	22	17	20	20	23	23	38.5	38.5	38.5	141.44	1268	1268;1268;1268;973;898;757;847;589;577;332;224;248;221;267;308;126;141;147;164;96;128;69;79;81;46;53;17;19;126	0	323.31	25.7	17.7	23.4	21.5	27.8	25.6	2042100000	420450000	231500000	351650000	262050000	349980000
A0A024R4E7;O96011;B3KSS3;H7C3V6	A0A024R4E7;O96011;B3KSS3	4;4;3;1	4;4;3;1	4;4;3;1	Peroxisomal membrane protein 11B	PEX11B	tr|A0A024R4E7|A0A024R4E7_HUMAN Peroxisomal biogenesis factor 11B, isoform CRA_a OS=Homo sapiens GN=PEX11B PE=4 SV=1;sp|O96011|PX11B_HUMAN Peroxisomal membrane protein 11B OS=Homo sapiens GN=PEX11B PE=1 SV=1;tr|B3KSS3|B3KSS3_HUMAN cDNA FLJ36854 fis, clone A	4	4	4	4	2	2	2	1	4	4	2	2	2	1	4	4	2	2	2	1	4	4	25.9	25.9	25.9	28.431	259	259;259;127;81	0	25.286	8.9	9.7	9.7	4.6	25.9	25.9	2197300000	10026000	367760000	560040000	3532500	539310000
A0A024R4F1;P06733;E2DRY6;K7EM90;A4UCS8;A4QMW8;E5RI09;E5RG95;K7EPM1;K7EKN2;B4DUJ6;E5RGZ4	A0A024R4F1;P06733;E2DRY6	30;30;20;13;9;6;1;1;1;1;1;1	30;30;20;13;9;6;1;1;1;1;1;1	22;22;18;7;4;5;0;0;0;0;0;0	Alpha-enolase;Enolase	ENO1	tr|A0A024R4F1|A0A024R4F1_HUMAN Enolase 1, (Alpha), isoform CRA_a OS=Homo sapiens GN=ENO1 PE=2 SV=1;sp|P06733|ENOA_HUMAN Alpha-enolase OS=Homo sapiens GN=ENO1 PE=1 SV=2;tr|E2DRY6|E2DRY6_HUMAN C-myc promoter-binding protein 1 OS=Homo sapiens PE=2 SV=1	12	30	30	22	25	24	24	26	27	27	25	24	24	26	27	27	17	18	17	19	19	19	71.2	71.2	60.8	47.168	434	434;434;338;195;166;135;148;154;196;212;273;283	0	323.31	67.5	68.9	68.9	68.9	69.6	69.6	72288000000	13464000000	10313000000	13883000000	10488000000	12958000000
A0A024R4F4;M0R2B7;P28340;Q308M6;M0R3H8;M0QZR8;M0R2J2;M0QZB4;M0R2I8;M0QXE6;M0QXQ2;Q59FA0	A0A024R4F4;M0R2B7;P28340;Q308M6;M0R3H8;M0QZR8	4;4;4;3;2;2;1;1;1;1;1;1	4;4;4;3;2;2;1;1;1;1;1;1	4;4;4;3;2;2;1;1;1;1;1;1	DNA polymerase;DNA polymerase delta catalytic subunit	POLD1	tr|A0A024R4F4|A0A024R4F4_HUMAN DNA polymerase OS=Homo sapiens GN=POLD1 PE=3 SV=1;tr|M0R2B7|M0R2B7_HUMAN DNA polymerase OS=Homo sapiens GN=POLD1 PE=1 SV=1;sp|P28340|DPOD1_HUMAN DNA polymerase delta catalytic subunit OS=Homo sapiens GN=POLD1 PE=1 SV=2;tr|Q30	12	4	4	4	2	1	1	0	3	1	2	1	1	0	3	1	2	1	1	0	3	1	8	8	8	123.63	1107	1107;1133;1107;1133;397;1009;105;188;202;289;291;1011	0	53.677	3	1.4	1.4	0	6.5	1.4	46104000	11478000	3278200	4304800	0	18010000
A0A024R4G1;Q8N1G4	A0A024R4G1;Q8N1G4	18;18	18;18	18;18	Leucine-rich repeat-containing protein 47	LRRC47	tr|A0A024R4G1|A0A024R4G1_HUMAN Leucine rich repeat containing 47, isoform CRA_a OS=Homo sapiens GN=LRRC47 PE=4 SV=1;sp|Q8N1G4|LRC47_HUMAN Leucine-rich repeat-containing protein 47 OS=Homo sapiens GN=LRRC47 PE=1 SV=1	2	18	18	18	11	14	11	14	11	13	11	14	11	14	11	13	11	14	11	14	11	13	41.9	41.9	41.9	63.472	583	583;583	0	131.12	22.8	31	29.7	34.1	22.8	32.1	666150000	122780000	101000000	71122000	105070000	98499000
B4DGN8;B2R5M9;A0A024R4H0;Q02809;B4DHT1;Q5JXB8;Q5JXB7	B4DGN8;B2R5M9;A0A024R4H0;Q02809	9;9;9;9;4;2;2	9;9;9;9;4;2;2	9;9;9;9;4;2;2	Procollagen-lysine,2-oxoglutarate 5-dioxygenase 1	PLOD1	tr|B4DGN8|B4DGN8_HUMAN cDNA FLJ53377, highly similar to Procollagen-lysine, 2-oxoglutarate 5-dioxygenase 1 (EC 1.14.11.4) OS=Homo sapiens PE=2 SV=1;tr|B2R5M9|B2R5M9_HUMAN cDNA, FLJ92537, highly similar to Homo sapiens procollagen-lysine, 2-oxoglutarate 5-d	7	9	9	9	5	3	3	5	5	5	5	3	3	5	5	5	5	3	3	5	5	5	18.8	18.8	18.8	79.398	690	690;727;727;727;391;225;283	0	75.187	11.9	5.7	5.7	11.9	10.9	8.8	161430000	48264000	16301000	9818200	14741000	41356000
A0A024R4H4;Q4R9M7;A0A087WWA3;Q4R9M9;O60333;Q4R9M8	A0A024R4H4;Q4R9M7;A0A087WWA3;Q4R9M9;O60333;Q4R9M8	4;4;4;4;4;3	2;2;2;2;2;1	2;2;2;2;2;1	Kinesin-like protein;Kinesin-like protein KIF1B	KIF1B;KIF1Bbeta	tr|A0A024R4H4|A0A024R4H4_HUMAN Kinesin family member 1B, isoform CRA_b OS=Homo sapiens GN=KIF1B PE=3 SV=1;tr|Q4R9M7|Q4R9M7_HUMAN Kinesin family member 1Bbeta isoform IV OS=Homo sapiens GN=KIF1Bbeta PE=2 SV=1;tr|A0A087WWA3|A0A087WWA3_HUMAN Kinesin-like prot	6	4	2	2	2	2	2	2	1	2	0	0	0	1	0	1	0	0	0	1	0	1	3.6	1.5	1.5	183.9	1633	1633;1783;1797;1809;1816;1797	0.00059791	12.304	2	2	2	1.4	0.7	1.5	2913300	0	0	0	0	0
A0A024R4I7;Q8WZA0;K7ES95	A0A024R4I7;Q8WZA0	5;5;2	5;5;2	5;5;2	Protein LZIC	LZIC	tr|A0A024R4I7|A0A024R4I7_HUMAN Leucine zipper and CTNNBIP1 domain containing, isoform CRA_a OS=Homo sapiens GN=LZIC PE=4 SV=1;sp|Q8WZA0|LZIC_HUMAN Protein LZIC OS=Homo sapiens GN=LZIC PE=1 SV=1	3	5	5	5	3	1	2	3	3	3	3	1	2	3	3	3	3	1	2	3	3	3	38.9	38.9	38.9	21.494	190	190;190;169	0	40.781	29.5	4.2	15.8	23.2	30	21.6	152030000	38049000	3814100	13564000	33300000	40858000
Q0QF37;Q75MT9;Q6FHZ0;A0A024R4K3;P40926;G3XAL0;B3KTM1	Q0QF37;Q75MT9;Q6FHZ0;A0A024R4K3;P40926;G3XAL0;B3KTM1	16;16;16;16;16;12;11	16;16;16;16;16;12;11	16;16;16;16;16;12;11	Malate dehydrogenase;Malate dehydrogenase, mitochondrial	MDH2	tr|Q0QF37|Q0QF37_HUMAN Malate dehydrogenase (Fragment) OS=Homo sapiens GN=MDH2 PE=2 SV=1;tr|Q75MT9|Q75MT9_HUMAN Malate dehydrogenase (Fragment) OS=Homo sapiens GN=MDH2 PE=3 SV=1;tr|Q6FHZ0|Q6FHZ0_HUMAN Malate dehydrogenase OS=Homo sapiens GN=MDH2 PE=2 SV=1;	7	16	16	16	16	16	16	15	16	16	16	16	16	15	16	16	16	16	16	15	16	16	67.9	67.9	67.9	31.969	305	305;316;338;338;338;231;231	0	323.31	67.9	67.9	67.9	63.6	67.9	67.9	20638000000	4072400000	2550200000	2930300000	5067400000	2952500000
A0A024R4M0;P46781;A5D904;B5MCT8;C9JM19;B7Z732;F2Z3C0;A8MXK4	A0A024R4M0;P46781;A5D904;B5MCT8;C9JM19;B7Z732	13;13;10;9;9;9;2;2	13;13;10;9;9;9;2;2	13;13;10;9;9;9;2;2	40S ribosomal protein S9	RPS9	tr|A0A024R4M0|A0A024R4M0_HUMAN 40S ribosomal protein S9 OS=Homo sapiens GN=RPS9 PE=1 SV=1;sp|P46781|RS9_HUMAN 40S ribosomal protein S9 OS=Homo sapiens GN=RPS9 PE=1 SV=3;tr|A5D904|A5D904_HUMAN RPS9 protein (Fragment) OS=Homo sapiens GN=RPS9 PE=2 SV=1;tr|B5M	8	13	13	13	7	11	10	11	11	9	7	11	10	11	11	9	7	11	10	11	11	9	49	49	49	22.591	194	194;194;113;139;156;157;77;79	0	87.524	32	44.8	40.7	37.6	44.8	36.1	3404600000	602860000	371830000	436960000	627790000	867190000
A0A024R4M8;Q8NBN7;B2RDH1;G8JLA1;K7EMY5;B3KVA3;A8K6B4	A0A024R4M8;Q8NBN7;B2RDH1	5;5;3;2;1;1;1	5;5;3;2;1;1;1	5;5;3;2;1;1;1	Retinol dehydrogenase 13	RDH13	tr|A0A024R4M8|A0A024R4M8_HUMAN Retinol dehydrogenase 13 (All-trans and 9-cis), isoform CRA_a OS=Homo sapiens GN=RDH13 PE=3 SV=1;sp|Q8NBN7|RDH13_HUMAN Retinol dehydrogenase 13 OS=Homo sapiens GN=RDH13 PE=1 SV=2;tr|B2RDH1|B2RDH1_HUMAN cDNA, FLJ96605, highly	7	5	5	5	2	2	2	2	1	3	2	2	2	2	1	3	2	2	2	2	1	3	21.5	21.5	21.5	35.932	331	331;331;260;220;42;220;220	0	32.397	10.6	11.2	11.2	6.3	3.9	15.1	35194000	15319000	1425700	3388100	5258100	3016600
M0R0F0;A0A024R4Q8;P46782;Q53G25;M0R0R2;M0QZN2;Q59EK8	M0R0F0;A0A024R4Q8;P46782;Q53G25;M0R0R2;M0QZN2	12;12;12;11;11;7;2	12;12;12;11;11;7;2	12;12;12;11;11;7;2	40S ribosomal protein S5;40S ribosomal protein S5, N-terminally processed	RPS5	tr|M0R0F0|M0R0F0_HUMAN 40S ribosomal protein S5 (Fragment) OS=Homo sapiens GN=RPS5 PE=1 SV=1;tr|A0A024R4Q8|A0A024R4Q8_HUMAN Ribosomal protein S5, isoform CRA_a OS=Homo sapiens GN=RPS5 PE=3 SV=1;sp|P46782|RS5_HUMAN 40S ribosomal protein S5 OS=Homo sapiens G	7	12	12	12	11	9	10	9	10	9	11	9	10	9	10	9	11	9	10	9	10	9	69.5	69.5	69.5	22.391	200	200;204;204;204;225;134;107	0	190.52	55.5	50	50.5	59.5	50.5	40.5	5124700000	1021800000	824850000	777670000	765190000	1038000000
B7Z6J7;A0A024R4R3;O75175;H7C3F5;Q6ZMJ6;H7C148;H0Y5X7	B7Z6J7;A0A024R4R3;O75175;H7C3F5;Q6ZMJ6;H7C148	4;4;4;3;3;2;1	4;4;4;3;3;2;1	4;4;4;3;3;2;1	CCR4-NOT transcription complex subunit 3	CNOT3;FLJ00420	tr|B7Z6J7|B7Z6J7_HUMAN cDNA FLJ61662, highly similar to CCR4-NOT transcription complex subunit 3 OS=Homo sapiens PE=2 SV=1;tr|A0A024R4R3|A0A024R4R3_HUMAN CCR4-NOT transcription complex, subunit 3, isoform CRA_a OS=Homo sapiens GN=CNOT3 PE=4 SV=1;sp|O75175|	7	4	4	4	4	2	1	2	2	1	4	2	1	2	2	1	4	2	1	2	2	1	11.8	11.8	11.8	76.568	718	718;753;753;571;613;375;288	0	30.097	11.8	8.1	1.7	8.1	3.6	1.7	33824000	15128000	5247300	2133600	5981800	5333800
A0A024R4S0;M0R1T5;O43633;M0R1L7	A0A024R4S0;M0R1T5;O43633;M0R1L7	4;4;4;3	4;4;4;3	4;4;4;3	Charged multivesicular body protein 2a	CHMP2A	tr|A0A024R4S0|A0A024R4S0_HUMAN Chromatin modifying protein 2A, isoform CRA_b OS=Homo sapiens GN=CHMP2A PE=3 SV=1;tr|M0R1T5|M0R1T5_HUMAN Charged multivesicular body protein 2a (Fragment) OS=Homo sapiens GN=CHMP2A PE=1 SV=1;sp|O43633|CHM2A_HUMAN Charged mult	4	4	4	4	2	2	2	4	2	3	2	2	2	4	2	3	2	2	2	4	2	3	20.3	20.3	20.3	25.104	222	222;227;222;159	0	25.858	7.7	7.7	7.7	20.3	7.7	11.7	270150000	33490000	25309000	27966000	71106000	42798000
A0A024R4S1;Q9Y6I3;B4DU91;D6R907;D6RBI9	A0A024R4S1;Q9Y6I3;B4DU91	5;5;4;1;1	5;5;4;1;1	4;4;4;0;0	Epsin-1	EPN1	tr|A0A024R4S1|A0A024R4S1_HUMAN Epsin 1, isoform CRA_a OS=Homo sapiens GN=EPN1 PE=4 SV=1;sp|Q9Y6I3|EPN1_HUMAN Epsin-1 OS=Homo sapiens GN=EPN1 PE=1 SV=2;tr|B4DU91|B4DU91_HUMAN cDNA FLJ55368, highly similar to Epsin-1 OS=Homo sapiens PE=2 SV=1	5	5	5	4	1	1	2	3	5	3	1	1	2	3	5	3	1	1	2	2	4	2	21.2	21.2	19.1	60.293	576	576;576;536;50;51	0	30.076	1.7	1.7	9	7.8	21.2	11.1	59393000	2998500	2412600	3104900	9228000	23562000
B4DLW4;K7EL81;A0A024R4S2;Q9BZL4;K7ER83	B4DLW4;K7EL81;A0A024R4S2;Q9BZL4;K7ER83	2;2;2;2;1	2;2;2;2;1	2;2;2;2;1	Protein phosphatase 1 regulatory subunit 12C	PPP1R12C	tr|B4DLW4|B4DLW4_HUMAN cDNA FLJ60300, highly similar to Homo sapiens protein phosphatase 1, regulatory (inhibitor) subunit 12C (PPP1R12C), mRNA OS=Homo sapiens PE=2 SV=1;tr|K7EL81|K7EL81_HUMAN Protein phosphatase 1 regulatory subunit 12C (Fragment) OS=Homo	5	2	2	2	0	1	1	2	1	1	0	1	1	2	1	1	0	1	1	2	1	1	5	5	5	59.329	538	538;737;778;782;234	0.00031969	14.568	0	2.4	2.4	5	2.4	2.4	9229700	0	0	1329700	2560900	2569400
A0A024R4T4;P61081;M0QX69;M0QYI6	A0A024R4T4;P61081	6;6;2;1	6;6;2;1	6;6;2;1	NEDD8-conjugating enzyme Ubc12	UBE2M	tr|A0A024R4T4|A0A024R4T4_HUMAN Ubiquitin-conjugating enzyme E2M (UBC12 homolog, yeast), isoform CRA_a OS=Homo sapiens GN=UBE2M PE=3 SV=1;sp|P61081|UBC12_HUMAN NEDD8-conjugating enzyme Ubc12 OS=Homo sapiens GN=UBE2M PE=1 SV=1	4	6	6	6	2	4	5	5	5	6	2	4	5	5	5	6	2	4	5	5	5	6	35.5	35.5	35.5	20.9	183	183;183;69;114	0	64.706	14.2	24.6	29.5	29.5	29.5	35.5	1134100000	63466000	113880000	194540000	204330000	211280000
A0A024R4U0;Q9NP61;B7Z6L2;B0QYV8;B0QYV9	A0A024R4U0;Q9NP61;B7Z6L2	5;5;4;2;1	1;1;1;0;0	1;1;1;0;0	ADP-ribosylation factor GTPase-activating protein 3	ARFGAP3	tr|A0A024R4U0|A0A024R4U0_HUMAN ADP-ribosylation factor GTPase activating protein 3, isoform CRA_a OS=Homo sapiens GN=ARFGAP3 PE=4 SV=1;sp|Q9NP61|ARFG3_HUMAN ADP-ribosylation factor GTPase-activating protein 3 OS=Homo sapiens GN=ARFGAP3 PE=1 SV=1;tr|B7Z6L2|	5	5	1	1	1	2	0	1	1	3	0	0	0	0	0	1	0	0	0	0	0	1	13.4	1.6	1.6	56.928	516	516;516;443;152;92	0.007262	5.5753	2.1	7.4	0	1.7	2.7	9.5	6149800	0	0	0	0	0
A0A024R4U3;Q14166;Q9BR23	A0A024R4U3;Q14166	18;18;4	18;18;4	18;18;4	Tubulin--tyrosine ligase-like protein 12	TTLL12	tr|A0A024R4U3|A0A024R4U3_HUMAN Tubulin tyrosine ligase-like family, member 12, isoform CRA_a OS=Homo sapiens GN=TTLL12 PE=4 SV=1;sp|Q14166|TTL12_HUMAN Tubulin--tyrosine ligase-like protein 12 OS=Homo sapiens GN=TTLL12 PE=1 SV=2	3	18	18	18	14	11	11	10	13	11	14	11	11	10	13	11	14	11	11	10	13	11	48.6	48.6	48.6	74.403	644	644;644;210	0	175.4	39.4	27.6	28	23.6	32.6	30	871580000	205560000	123010000	117680000	107600000	150970000
A0A024R4V7;Q5R3I4;B4DUE0;H7C089;H7C2L7;A9UJP8	A0A024R4V7;Q5R3I4;B4DUE0;H7C089	5;5;4;3;1;1	5;5;4;3;1;1	5;5;4;3;1;1	Tetratricopeptide repeat protein 38	FLJ20699;TTC38	tr|A0A024R4V7|A0A024R4V7_HUMAN Uncharacterized protein OS=Homo sapiens GN=FLJ20699 PE=4 SV=1;sp|Q5R3I4|TTC38_HUMAN Tetratricopeptide repeat protein 38 OS=Homo sapiens GN=TTC38 PE=1 SV=1;tr|B4DUE0|B4DUE0_HUMAN cDNA FLJ58627 OS=Homo sapiens PE=2 SV=1;tr|H7C0	6	5	5	5	4	2	3	2	3	4	4	2	3	2	3	4	4	2	3	2	3	4	14.8	14.8	14.8	50.74	453	453;469;411;119;209;263	0	34.557	11.3	4.4	10.4	4.4	7.9	12.4	120060000	29662000	7525400	21558000	6734200	28889000
A0A024R4X0;P00387;Q6ZVI6;B1AHF3	A0A024R4X0;P00387;Q6ZVI6;B1AHF3	14;14;10;7	14;14;10;7	14;14;10;7	NADH-cytochrome b5 reductase;NADH-cytochrome b5 reductase 3;NADH-cytochrome b5 reductase 3 membrane-bound form;NADH-cytochrome b5 reductase 3 soluble form	CYB5R3	tr|A0A024R4X0|A0A024R4X0_HUMAN NADH-cytochrome b5 reductase OS=Homo sapiens GN=CYB5R3 PE=3 SV=1;sp|P00387|NB5R3_HUMAN NADH-cytochrome b5 reductase 3 OS=Homo sapiens GN=CYB5R3 PE=1 SV=3;tr|Q6ZVI6|Q6ZVI6_HUMAN NADH-cytochrome b5 reductase OS=Homo sapiens PE=	4	14	14	14	10	10	10	9	10	11	10	10	10	9	10	11	10	10	10	9	10	11	59.1	59.1	59.1	33.238	291	291;301;257;147	0	191.18	47.1	50.9	40.5	52.6	47.1	51.2	1503500000	397630000	170270000	293350000	124370000	243850000
A0A024R4X7;Q9UKX7	A0A024R4X7;Q9UKX7	2;2	2;2	2;2	Nuclear pore complex protein Nup50	hCG_1989366;NUP50	tr|A0A024R4X7|A0A024R4X7_HUMAN HCG1989366, isoform CRA_a OS=Homo sapiens GN=hCG_1989366 PE=4 SV=1;sp|Q9UKX7|NUP50_HUMAN Nuclear pore complex protein Nup50 OS=Homo sapiens GN=NUP50 PE=1 SV=2	2	2	2	2	0	0	0	1	1	0	0	0	0	1	1	0	0	0	0	1	1	0	6.2	6.2	6.2	50.144	468	468;468	0.0003123	13.623	0	0	0	3.2	3	0	11709000	0	0	0	4408000	7300700
A0A0A6YYC7;A0A024R4Z4;A0A024R4Z1;Q96JP5	A0A0A6YYC7;A0A024R4Z4;A0A024R4Z1;Q96JP5	2;2;2;2	2;2;2;2	2;2;2;2	E3 ubiquitin-protein ligase ZFP91	ZFP91-CNTF;hCG_2042749;ZFP91	tr|A0A0A6YYC7|A0A0A6YYC7_HUMAN HCG2042749, isoform CRA_d OS=Homo sapiens GN=ZFP91-CNTF PE=4 SV=1;tr|A0A024R4Z4|A0A024R4Z4_HUMAN HCG2039447, isoform CRA_d OS=Homo sapiens GN=hCG_2039447 PE=4 SV=1;tr|A0A024R4Z1|A0A024R4Z1_HUMAN HCG2042749, isoform CRA_b OS=H	4	2	2	2	2	2	2	2	2	2	2	2	2	2	2	2	2	2	2	2	2	2	8.9	8.9	8.9	59.57	529	529;569;570;570	0	20.266	8.9	8.9	8.9	8.9	8.9	8.9	56370000	12047000	7848600	9808000	10467000	4011600
A0A024R4Z6;Q08945;E9PMD4;A0A0U1RRK2;E9PPZ7;Q59GH7	A0A024R4Z6;Q08945	19;19;6;2;1;1	19;19;6;2;1;1	19;19;6;2;1;1	FACT complex subunit SSRP1	SSRP1	tr|A0A024R4Z6|A0A024R4Z6_HUMAN FACT complex subunit SSRP1 OS=Homo sapiens GN=SSRP1 PE=3 SV=1;sp|Q08945|SSRP1_HUMAN FACT complex subunit SSRP1 OS=Homo sapiens GN=SSRP1 PE=1 SV=1	6	19	19	19	13	12	15	15	15	15	13	12	15	15	15	15	13	12	15	15	15	15	33.1	33.1	33.1	81.074	709	709;709;173;225;89;547	0	188.71	26.1	22.1	26.4	29.2	26.5	28.5	2054400000	437310000	241490000	202230000	403450000	470330000
A0A0S2Z373;Q63HL5;A0A223PQI9;A0A0C4DFZ2;A0A024R509;P15289	A0A0S2Z373;Q63HL5;A0A223PQI9;A0A0C4DFZ2;A0A024R509;P15289	2;2;2;2;2;2	2;2;2;2;2;2	2;2;2;2;2;2	Arylsulfatase A;Arylsulfatase A component B;Arylsulfatase A component C	DKFZp686G12235;ARSA	tr|A0A0S2Z373|A0A0S2Z373_HUMAN Arylsulfatase A isoform 1 (Fragment) OS=Homo sapiens GN=ARSA PE=2 SV=1;tr|Q63HL5|Q63HL5_HUMAN Uncharacterized protein DKFZp686G12235 OS=Homo sapiens GN=DKFZp686G12235 PE=2 SV=1;tr|A0A223PQI9|A0A223PQI9_HUMAN ARSA OS=Homo sapi	6	2	2	2	2	2	1	1	2	2	2	2	1	1	2	2	2	2	1	1	2	2	8.1	8.1	8.1	53.588	507	507;509;509;509;509;507	0.00032798	16.319	8.1	8.1	3.4	3.4	8.1	8.1	65759000	13962000	8311900	8293900	9504000	10557000
A0A140VJH7;A0A024R529;Q3LXA3;I3L252;H0YCY6;Q9UFX5	A0A140VJH7;A0A024R529;Q3LXA3;I3L252;H0YCY6;Q9UFX5	6;6;6;5;5;4	6;6;6;5;5;4	6;6;6;5;5;4	Bifunctional ATP-dependent dihydroxyacetone kinase/FAD-AMP lyase (cyclizing);ATP-dependent dihydroxyacetone kinase;FAD-AMP lyase (cyclizing)	DAK;TKFC;DKFZp586B1621	tr|A0A140VJH7|A0A140VJH7_HUMAN Testis tissue sperm-binding protein Li 84P OS=Homo sapiens PE=2 SV=1;tr|A0A024R529|A0A024R529_HUMAN Dihydroxyacetone kinase 2 homolog (Yeast), isoform CRA_a OS=Homo sapiens GN=DAK PE=4 SV=1;sp|Q3LXA3|TKFC_HUMAN Triokinase/FMN	6	6	6	6	4	4	3	2	3	4	4	4	3	2	3	4	4	4	3	2	3	4	14.8	14.8	14.8	58.946	575	575;575;575;219;533;165	0	39.859	9.7	10.4	8	5	6.4	9.7	96187000	17048000	12660000	12928000	6966300	22738000
A0A024R534;O94776;E9PCS8;E7EQY4;D6W5A2;E7EV10;Q9BTC8;Q53RX8	A0A024R534;O94776	14;14;2;2;2;2;2;1	14;14;2;2;2;2;2;1	13;13;1;1;1;1;1;0	Metastasis-associated protein MTA2	MTA2	tr|A0A024R534|A0A024R534_HUMAN Metastasis associated 1 family, member 2, isoform CRA_a OS=Homo sapiens GN=MTA2 PE=4 SV=1;sp|O94776|MTA2_HUMAN Metastasis-associated protein MTA2 OS=Homo sapiens GN=MTA2 PE=1 SV=1	8	14	14	13	8	4	3	6	8	10	8	4	3	6	8	10	7	3	2	5	7	9	26.5	26.5	25	75.022	668	668;668;392;514;537;590;594;233	0	89.764	15.3	7.5	4.6	11.7	14.5	18.9	350930000	67151000	28078000	30349000	68964000	83213000
E9PJ81;E9PRQ7;A0A024R598;A0A024R539;Q04323;B4DNC6;A0A087WTZ5;B4DU88;Q05BV2;B4E0P8	E9PJ81;E9PRQ7;A0A024R598;A0A024R539;Q04323;B4DNC6;A0A087WTZ5;B4DU88;Q05BV2;B4E0P8	4;4;4;4;4;3;3;2;2;2	4;4;4;4;4;3;3;2;2;2	4;4;4;4;4;3;3;2;2;2	UBX domain-containing protein 1	UBXN1;LOC51035	tr|E9PJ81|E9PJ81_HUMAN UBX domain-containing protein 1 (Fragment) OS=Homo sapiens GN=UBXN1 PE=1 SV=1;tr|E9PRQ7|E9PRQ7_HUMAN UBX domain-containing protein 1 OS=Homo sapiens GN=UBXN1 PE=1 SV=1;tr|A0A024R598|A0A024R598_HUMAN Uncharacterized protein OS=Homo sa	10	4	4	4	3	2	2	4	3	2	3	2	2	4	3	2	3	2	2	4	3	2	25.2	25.2	25.2	32.611	290	290;293;297;312;297;181;238;136;146;200	0	63.141	18.6	13.1	13.1	25.2	18.6	13.1	144250000	32338000	20915000	24046000	39128000	16540000
A0A024R542;Q9C0C2;B3KXS7;E9PKK0;E9PKE7;Q86TK2	A0A024R542;Q9C0C2;B3KXS7	28;28;17;4;2;2	28;28;17;4;2;2	28;28;17;4;2;2	182 kDa tankyrase-1-binding protein	TNKS1BP1	tr|A0A024R542|A0A024R542_HUMAN Tankyrase 1 binding protein 1, 182kDa, isoform CRA_a OS=Homo sapiens GN=TNKS1BP1 PE=2 SV=1;sp|Q9C0C2|TB182_HUMAN 182 kDa tankyrase-1-binding protein OS=Homo sapiens GN=TNKS1BP1 PE=1 SV=4;tr|B3KXS7|B3KXS7_HUMAN cDNA FLJ45975 f	6	28	28	28	14	14	11	15	13	18	14	14	11	15	13	18	14	14	11	15	13	18	28.7	28.7	28.7	181.79	1729	1729;1729;1075;243;143;311	0	235.73	14.3	13.3	9.1	13.2	14.6	18.1	532950000	78328000	84375000	57835000	97543000	112960000
F5GYQ2;A0A024R565;Q9UI30;F5GX77	F5GYQ2;A0A024R565;Q9UI30;F5GX77	3;3;3;2	3;3;3;2	3;3;3;2	Multifunctional methyltransferase subunit TRM112-like protein	TRMT112;HSPC152	tr|F5GYQ2|F5GYQ2_HUMAN Multifunctional methyltransferase subunit TRM112-like protein OS=Homo sapiens GN=TRMT112 PE=1 SV=1;tr|A0A024R565|A0A024R565_HUMAN Uncharacterized protein OS=Homo sapiens GN=HSPC152 PE=4 SV=1;sp|Q9UI30|TR112_HUMAN Multifunctional meth	4	3	3	3	1	1	1	3	3	3	1	1	1	3	3	3	1	1	1	3	3	3	51.9	51.9	51.9	9.2555	81	81;125;125;106	0	30.264	17.3	17.3	17.3	51.9	51.9	51.9	145190000	15652000	9474900	24396000	26492000	37380000
A0A024R566;A0A024R5D9;A0A024R588;B4DJU4;A0A024R572;Q15637;B4DSE4;B4DX42;Q14820;F8WEV5;H7C561;C9J792	A0A024R566;A0A024R5D9;A0A024R588;B4DJU4;A0A024R572;Q15637;B4DSE4;B4DX42	12;12;11;11;11;11;9;8;2;2;2;1	12;12;11;11;11;11;9;8;2;2;2;1	12;12;11;11;11;11;9;8;2;2;2;1	Splicing factor 1	SF1	tr|A0A024R566|A0A024R566_HUMAN Splicing factor 1, isoform CRA_a OS=Homo sapiens GN=SF1 PE=4 SV=1;tr|A0A024R5D9|A0A024R5D9_HUMAN Splicing factor 1, isoform CRA_c OS=Homo sapiens GN=SF1 PE=4 SV=1;tr|A0A024R588|A0A024R588_HUMAN Splicing factor 1, isoform CRA_	12	12	12	12	7	7	7	8	7	11	7	7	7	8	7	11	7	7	7	8	7	11	35	35	35	61.888	571	571;638;548;630;639;639;452;433;80;110;291;62	0	109.54	20.1	19.8	19.8	26.3	16.3	30.5	755240000	110470000	69491000	123760000	102230000	156210000
A0A024R576;O95159;E9PQA5;E9PQ47;E9PNY1;B4DHV1;E9PMQ3;H0YCU8;E9PJX1;E9PJ47	A0A024R576;O95159;E9PQA5;E9PQ47;E9PNY1	5;5;3;3;3;2;2;1;1;1	5;5;3;3;3;2;2;1;1;1	5;5;3;3;3;2;2;1;1;1	Zinc finger protein-like 1	ZFPL1	tr|A0A024R576|A0A024R576_HUMAN Zinc finger protein-like 1, isoform CRA_a OS=Homo sapiens GN=ZFPL1 PE=4 SV=1;sp|O95159|ZFPL1_HUMAN Zinc finger protein-like 1 OS=Homo sapiens GN=ZFPL1 PE=1 SV=2;tr|E9PQA5|E9PQA5_HUMAN Zinc finger protein-like 1 (Fragment) OS=	10	5	5	5	3	1	1	1	2	3	3	1	1	1	2	3	3	1	1	1	2	3	22.6	22.6	22.6	34.114	310	310;310;172;188;207;101;109;53;65;80	0	32.171	14.5	2.9	2.9	5.8	7.7	11.9	69854000	32897000	7051300	0	8820800	8375200
A0A024R578;Q13405;H0YDP7;Q59GE9;E9PI78;E9PNF1	A0A024R578;Q13405;H0YDP7;Q59GE9	3;3;2;2;1;1	3;3;2;2;1;1	3;3;2;2;1;1	39S ribosomal protein L49, mitochondrial	MRPL49	tr|A0A024R578|A0A024R578_HUMAN Mitochondrial ribosomal protein L49, isoform CRA_b OS=Homo sapiens GN=MRPL49 PE=4 SV=1;sp|Q13405|RM49_HUMAN 39S ribosomal protein L49, mitochondrial OS=Homo sapiens GN=MRPL49 PE=1 SV=1;tr|H0YDP7|H0YDP7_HUMAN 39S ribosomal pro	6	3	3	3	0	0	2	2	3	3	0	0	2	2	3	3	0	0	2	2	3	3	23.5	23.5	23.5	19.198	166	166;166;127;143;99;140	0	28.62	0	0	16.3	16.3	23.5	23.5	54708000	0	0	11668000	5094600	18457000
A0A024R582;J3KMZ8;Q92785;E9PN04	A0A024R582;J3KMZ8;Q92785;E9PN04	4;4;4;2	4;4;4;2	4;4;4;2	Zinc finger protein ubi-d4	DPF2	tr|A0A024R582|A0A024R582_HUMAN D4, zinc and double PHD fingers family 2, isoform CRA_a OS=Homo sapiens GN=DPF2 PE=4 SV=1;tr|J3KMZ8|J3KMZ8_HUMAN Zinc finger protein ubi-d4 OS=Homo sapiens GN=DPF2 PE=1 SV=1;sp|Q92785|REQU_HUMAN Zinc finger protein ubi-d4 OS=	4	4	4	4	0	1	0	2	3	3	0	1	0	2	3	3	0	1	0	2	3	3	15.1	15.1	15.1	44.155	391	391;405;391;106	0	28.602	0	5.6	0	7.9	12	12.8	47794000	0	1115300	0	8706600	13222000
A0A024R5B2;E7ETY4;A9CP04;A0A140VJP1;A8K2S4;E9PC69;Q7KZI7;A0A024R555;K7EK17;K7EKG8;F5H6N2;H0YKJ3;F5H4F6;H0YNV4;O75271;A0A0A0MST9;A0A0A0MQR8;A0A0A0MSZ1;A0A0A0MT23;J3KNR0;X5DNR8;B4DIB3;X5D2M4;A0A087X0I6;Q96L34;P27448;Q9P0L2	A0A024R5B2;E7ETY4;A9CP04;A0A140VJP1;A8K2S4;E9PC69;Q7KZI7	6;6;6;6;6;6;6;2;1;1;1;1;1;1;1;1;1;1;1;1;1;1;1;1;1;1;1	6;6;6;6;6;6;6;2;1;1;1;1;1;1;1;1;1;1;1;1;1;1;1;1;1;1;1	6;6;6;6;6;6;6;2;1;1;1;1;1;1;1;1;1;1;1;1;1;1;1;1;1;1;1	Serine/threonine-protein kinase MARK2	MARK2;Par1b	tr|A0A024R5B2|A0A024R5B2_HUMAN Non-specific serine/threonine protein kinase OS=Homo sapiens GN=MARK2 PE=4 SV=1;tr|E7ETY4|E7ETY4_HUMAN Non-specific serine/threonine protein kinase OS=Homo sapiens GN=MARK2 PE=1 SV=1;tr|A9CP04|A9CP04_HUMAN Non-specific serine	27	6	6	6	1	2	4	1	3	1	1	2	4	1	3	1	1	2	4	1	3	1	13.3	13.3	13.3	77.63	691	691;699;699;719;745;778;788;551;62;74;111;129;161;178;462;659;713;752;753;776;780;780;781;796;752;753;795	0	34.362	2	4.9	7.4	2	6.8	2	65501000	0	14903000	16934000	0	28153000
E9PLI6;E9PS76;A0A024R5B9;Q8N9N8;E9PQD0;E9PS30;E9PNH5	E9PLI6;E9PS76;A0A024R5B9;Q8N9N8;E9PQD0;E9PS30;E9PNH5	2;2;2;2;1;1;1	2;2;2;2;1;1;1	2;2;2;2;1;1;1	Probable RNA-binding protein EIF1AD	EIF1AD;MGC11102	tr|E9PLI6|E9PLI6_HUMAN Probable RNA-binding protein EIF1AD (Fragment) OS=Homo sapiens GN=EIF1AD PE=1 SV=1;tr|E9PS76|E9PS76_HUMAN Probable RNA-binding protein EIF1AD (Fragment) OS=Homo sapiens GN=EIF1AD PE=1 SV=1;tr|A0A024R5B9|A0A024R5B9_HUMAN Uncharacteriz	7	2	2	2	1	2	1	1	2	1	1	2	1	1	2	1	1	2	1	1	2	1	27.4	27.4	27.4	13.062	113	113;114;165;165;64;78;113	0.00032563	15.776	15	27.4	15	15	27.4	15	73456000	9857000	11421000	6265200	9532300	23470000
A0A024R5C4;B7Z3E3;B7Z8W8;O95197;B7Z4M1;B7Z361;Q7RTN4;F5H891;F5GWG7;F5H617	A0A024R5C4;B7Z3E3;B7Z8W8;O95197;B7Z4M1;B7Z361	4;3;3;3;2;2;1;1;1;1	4;3;3;3;2;2;1;1;1;1	4;3;3;3;2;2;1;1;1;1	Reticulon;Reticulon-3	RTN3	tr|A0A024R5C4|A0A024R5C4_HUMAN Reticulon OS=Homo sapiens GN=RTN3 PE=4 SV=1;tr|B7Z3E3|B7Z3E3_HUMAN Reticulon OS=Homo sapiens PE=2 SV=1;tr|B7Z8W8|B7Z8W8_HUMAN Reticulon OS=Homo sapiens PE=2 SV=1;sp|O95197|RTN3_HUMAN Reticulon-3 OS=Homo sapiens GN=RTN3 PE=1 S	10	4	4	4	4	2	2	3	3	3	4	2	2	3	3	3	4	2	2	3	3	3	32.6	32.6	32.6	25.609	236	236;920;1032;1032;123;205;85;130;136;185	0	77.435	32.6	21.2	21.2	27.5	27.5	27.5	755630000	162330000	103960000	84127000	92184000	160740000
A0A024R5C5;P11498;E9PRE7;E9PS68	A0A024R5C5;P11498;E9PRE7	6;6;3;1	6;6;3;1	6;6;3;1	Pyruvate carboxylase;Pyruvate carboxylase, mitochondrial	PC	tr|A0A024R5C5|A0A024R5C5_HUMAN Pyruvate carboxylase OS=Homo sapiens GN=PC PE=4 SV=1;sp|P11498|PYC_HUMAN Pyruvate carboxylase, mitochondrial OS=Homo sapiens GN=PC PE=1 SV=2;tr|E9PRE7|E9PRE7_HUMAN Pyruvate carboxylase, mitochondrial OS=Homo sapiens GN=PC PE=	4	6	6	6	0	1	1	3	3	4	0	1	1	3	3	4	0	1	1	3	3	4	6.8	6.8	6.8	129.63	1178	1178;1178;489;298	0	38.18	0	1.3	1	3.4	3.6	4.8	56089000	0	3893500	5077400	11533000	14357000
A0A024R5E5;Q13488;H0YEL3;H0YCE3;E9PNA6	A0A024R5E5;Q13488;H0YEL3;H0YCE3;E9PNA6	2;2;1;1;1	2;2;1;1;1	2;2;1;1;1	V-type proton ATPase subunit a;V-type proton ATPase 116 kDa subunit a isoform 3	TCIRG1	tr|A0A024R5E5|A0A024R5E5_HUMAN V-type proton ATPase subunit a OS=Homo sapiens GN=TCIRG1 PE=3 SV=1;sp|Q13488|VPP3_HUMAN V-type proton ATPase 116 kDa subunit a isoform 3 OS=Homo sapiens GN=TCIRG1 PE=1 SV=3;tr|H0YEL3|H0YEL3_HUMAN V-type proton ATPase subunit	5	2	2	2	2	0	0	0	0	1	2	0	0	0	0	1	2	0	0	0	0	1	4.5	4.5	4.5	92.967	830	830;830;104;290;299	0	19.339	4.5	0	0	0	0	2.8	13979000	11327000	0	0	0	0
A0A024R5F3;H7BXH2;E9PKF6;Q5H9R7;Q7L294;B4DTT7;B4DYU6;H0YEN2;E9PQP7;B4E0C2;Q9H880;E9PKG4;E9PNN8;Q9NPQ7;E9PJD8;H0YDK9;H0YDW1;E9PK08;B4DP39	A0A024R5F3;H7BXH2;E9PKF6;Q5H9R7;Q7L294;B4DTT7;B4DYU6;H0YEN2;E9PQP7;B4E0C2;Q9H880	10;10;10;10;7;7;7;7;7;7;5;2;2;1;1;1;1;1;1	10;10;10;10;7;7;7;7;7;7;5;2;2;1;1;1;1;1;1	10;10;10;10;7;7;7;7;7;7;5;2;2;1;1;1;1;1;1	Serine/threonine-protein phosphatase 6 regulatory subunit 3	SAPS3;PPP6R3	tr|A0A024R5F3|A0A024R5F3_HUMAN SAPS domain family, member 3, isoform CRA_c OS=Homo sapiens GN=SAPS3 PE=4 SV=1;tr|H7BXH2|H7BXH2_HUMAN Serine/threonine-protein phosphatase 6 regulatory subunit 3 OS=Homo sapiens GN=PPP6R3 PE=1 SV=1;tr|E9PKF6|E9PKF6_HUMAN Seri	19	10	10	10	5	5	5	4	7	4	5	5	5	4	7	4	5	5	5	4	7	4	16.3	16.3	16.3	88.951	793	793;827;838;873;336;551;556;580;641;641;201;75;186;16;39;51;112;140;248	0	75.124	9.1	6.4	8.3	4.5	10.6	6.4	126400000	24098000	22064000	15660000	13401000	36169000
B2RAQ8;A0A024R5F4;P50416	B2RAQ8;A0A024R5F4;P50416	2;2;2	2;2;2	2;2;2	Carnitine O-palmitoyltransferase 1, liver isoform	CPT1A	tr|B2RAQ8|B2RAQ8_HUMAN cDNA, FLJ95058, highly similar to Homo sapiens carnitine palmitoyltransferase 1A (liver) (CPT1A),nuclear gene encoding mitochondrial protein, mRNA OS=Homo sapiens PE=2 SV=1;tr|A0A024R5F4|A0A024R5F4_HUMAN Carnitine palmitoyltransferas	3	2	2	2	2	2	2	0	0	1	2	2	2	0	0	1	2	2	2	0	0	1	3.2	3.2	3.2	88.339	773	773;773;773	0.00058789	11.793	3.2	3.2	3.2	0	0	1.4	18111000	6540400	6283200	5287300	0	0
A8K0D2;A0A1Y1B909;A0A024R5F7;Q9UBM7;X5DNI9;E9PM00;X5DRD7;E9PJ54;X5D9E1;A0A0S2Z3S3;B4E1K5;E9PRL8;E9PQ71;E9PIP9;A0A0S2Z3N8;A0A1Y1BG54;A0A1Y1BBN3;A0A0S2Z3U5;H0YE57;E9PLZ2	A8K0D2;A0A1Y1B909;A0A024R5F7;Q9UBM7;X5DNI9;E9PM00;X5DRD7;E9PJ54;X5D9E1;A0A0S2Z3S3;B4E1K5	8;8;8;8;7;5;5;4;4;4;4;3;3;3;3;3;3;2;2;1	8;8;8;8;7;5;5;4;4;4;4;3;3;3;3;3;3;2;2;1	8;8;8;8;7;5;5;4;4;4;4;3;3;3;3;3;3;2;2;1	7-dehydrocholesterol reductase	DHCR7	tr|A8K0D2|A8K0D2_HUMAN cDNA FLJ77740, highly similar to Homo sapiens 7-dehydrocholesterol reductase, mRNA OS=Homo sapiens PE=2 SV=1;tr|A0A1Y1B909|A0A1Y1B909_HUMAN 7-dehydrocholesterol reductase OS=Homo sapiens GN=DHCR7 PE=4 SV=1;tr|A0A024R5F7|A0A024R5F7_HU	20	8	8	8	5	5	5	7	3	5	5	5	5	7	3	5	5	5	5	7	3	5	18.5	18.5	18.5	54.469	475	475;475;475;475;475;258;335;164;201;263;280;91;105;107;165;198;198;73;221;73	0	72.927	13.3	12.8	12.6	16.8	9.3	13.1	817510000	167400000	141160000	166180000	138350000	88907000
A0A024R5H0;O75531;B2R4V4	A0A024R5H0;O75531;B2R4V4	6;6;4	6;6;4	6;6;4	Barrier-to-autointegration factor;Barrier-to-autointegration factor, N-terminally processed	BANF1	tr|A0A024R5H0|A0A024R5H0_HUMAN Barrier to autointegration factor 1, isoform CRA_a OS=Homo sapiens GN=BANF1 PE=4 SV=1;sp|O75531|BAF_HUMAN Barrier-to-autointegration factor OS=Homo sapiens GN=BANF1 PE=1 SV=1;tr|B2R4V4|B2R4V4_HUMAN cDNA, FLJ92232, highly simi	3	6	6	6	3	3	3	4	5	5	3	3	3	4	5	5	3	3	3	4	5	5	70.8	70.8	70.8	10.058	89	89;89;89	0	53.722	42.7	42.7	42.7	56.2	58.4	57.3	2131000000	210910000	156470000	267330000	218750000	792780000
Q6FGX3;A0A024R5J5;A0A024R5H8;P20340;Q53ET8;B7Z5Z9;Q9NRW1;F5H3K7;C9JU14;J3KR73;Q6AZ91;F5GX61;C9JB90;C9J0I2;Q53S08;Q14964	Q6FGX3;A0A024R5J5;A0A024R5H8;P20340;Q53ET8;B7Z5Z9;Q9NRW1	8;8;8;8;7;6;4;3;3;3;3;2;1;1;1;1	8;8;8;8;7;6;4;3;3;3;3;2;1;1;1;1	8;8;8;8;7;6;4;3;3;3;3;2;1;1;1;1	Ras-related protein Rab-6A;Ras-related protein Rab-6B	RAB6A;RAB6B	tr|Q6FGX3|Q6FGX3_HUMAN RAB6A protein OS=Homo sapiens GN=RAB6A PE=2 SV=1;tr|A0A024R5J5|A0A024R5J5_HUMAN H.sapiens ras-related Hrab6 protein OS=Homo sapiens GN=RAB6A PE=2 SV=1;tr|A0A024R5H8|A0A024R5H8_HUMAN RAB6A, member RAS oncogene family, isoform CRA_b OS	16	8	8	8	7	3	4	3	4	3	7	3	4	3	4	3	7	3	4	3	4	3	42.3	42.3	42.3	23.549	208	208;208;208;208;208;144;208;71;83;124;208;87;49;71;254;217	0	64.061	37	13.5	21.6	16.3	22.1	14.9	3016100000	787360000	374550000	759340000	215610000	426250000
A0A024R5J6;Q9NYJ1	A0A024R5J6;Q9NYJ1	2;2	2;2	2;2	Cytochrome c oxidase assembly factor 4 homolog, mitochondrial	CHCHD8;COA4	tr|A0A024R5J6|A0A024R5J6_HUMAN Coiled-coil-helix-coiled-coil-helix domain containing 8, isoform CRA_a OS=Homo sapiens GN=CHCHD8 PE=4 SV=1;sp|Q9NYJ1|COA4_HUMAN Cytochrome c oxidase assembly factor 4 homolog, mitochondrial OS=Homo sapiens GN=COA4 PE=1 SV=2	2	2	2	2	1	2	0	2	2	1	1	2	0	2	2	1	1	2	0	2	2	1	25.3	25.3	25.3	10.134	87	87;87	0.0003127	13.674	14.9	25.3	0	25.3	25.3	14.9	19247000	5137300	1960600	0	6077400	2811500
A0A024R5K1;Q9BR76;Q9NSK3;A0A087WW53;F5H390;Q59F81;B4DIU2;F5H0D2;Q2NNQ8;A9Z1Z3	A0A024R5K1;Q9BR76;Q9NSK3	15;15;11;6;6;6;6;3;1;1	15;15;11;6;6;6;6;3;1;1	15;15;11;6;6;6;6;3;1;1	Coronin;Coronin-1B	CORO1B;DKFZp762I166	tr|A0A024R5K1|A0A024R5K1_HUMAN Coronin OS=Homo sapiens GN=CORO1B PE=3 SV=1;sp|Q9BR76|COR1B_HUMAN Coronin-1B OS=Homo sapiens GN=CORO1B PE=1 SV=1;tr|Q9NSK3|Q9NSK3_HUMAN Uncharacterized protein DKFZp762I166 (Fragment) OS=Homo sapiens GN=DKFZp762I166 PE=2 SV=1	10	15	15	15	11	13	13	12	14	15	11	13	13	12	14	15	11	13	13	12	14	15	33.9	33.9	33.9	54.234	489	489;489;283;260;282;287;289;139;2055;1794	0	244.99	26.4	31.3	31.3	29.9	33.9	33.9	3080600000	604630000	421110000	468540000	317400000	642740000
A0A024R5K3;E9PPW7;O00217;E9PN51;F8W9K7;E9PKH6;B4DYI3;Q53G17	A0A024R5K3;E9PPW7;O00217;E9PN51;F8W9K7;E9PKH6;B4DYI3;Q53G17	3;3;3;2;2;2;2;2	3;3;3;2;2;2;2;2	3;3;3;2;2;2;2;2	NADH dehydrogenase [ubiquinone] iron-sulfur protein 8, mitochondrial	NDUFS8	tr|A0A024R5K3|A0A024R5K3_HUMAN NADH dehydrogenase (Ubiquinone) Fe-S protein 8, 23kDa (NADH-coenzyme Q reductase), isoform CRA_b OS=Homo sapiens GN=NDUFS8 PE=3 SV=1;tr|E9PPW7|E9PPW7_HUMAN NADH dehydrogenase [ubiquinone] iron-sulfur protein 8, mitochondrial	8	3	3	3	0	1	2	3	2	3	0	1	2	3	2	3	0	1	2	3	2	3	22.7	22.7	22.7	19.213	172	172;184;210;110;124;138;171;210	0	21.197	0	7	12.2	22.7	12.2	22.7	68325000	0	5294500	1677100	12091000	20313000
A0A024R5K8;P50454;B4DN87;A8K259;E9PKH2;E9PR70;E9PPV6;E9PNX1;E9PK86;E9PMI5;E9PJH8;E9PIG2;E9PRS3;Q9NPA9;H0YEP8;E9PLA6;E9PQ34	A0A024R5K8;P50454;B4DN87;A8K259;E9PKH2;E9PR70;E9PPV6	13;13;12;12;8;8;8;5;5;5;4;4;4;4;2;2;2	13;13;12;12;8;8;8;5;5;5;4;4;4;4;2;2;2	13;13;12;12;8;8;8;5;5;5;4;4;4;4;2;2;2	Serpin H1	SERPINH1	tr|A0A024R5K8|A0A024R5K8_HUMAN Serpin peptidase inhibitor, clade H (Heat shock protein 47), member 1, (Collagen binding protein 1), isoform CRA_a OS=Homo sapiens GN=SERPINH1 PE=3 SV=1;sp|P50454|SERPH_HUMAN Serpin H1 OS=Homo sapiens GN=SERPINH1 PE=1 SV=2;tr	17	13	13	13	9	9	8	10	12	8	9	9	8	10	12	8	9	9	8	10	12	8	45.9	45.9	45.9	46.44	418	418;418;397;418;201;295;324;203;247;249;150;165;166;172;56;85;142	0	111.68	37.1	34.2	30.4	38.3	39.7	30.6	924580000	141790000	108600000	143610000	195870000	198820000
B7Z7Q6;A0A024R5L0;P42785;B3KR26;E9PQB5;E9PL85;E9PQN3;E9PKN6;E9PIG4;E9PL49;E9PLY4;E9PNF7;E9PNJ1	B7Z7Q6;A0A024R5L0;P42785;B3KR26	5;5;5;3;2;2;2;2;2;1;1;1;1	5;5;5;3;2;2;2;2;2;1;1;1;1	5;5;5;3;2;2;2;2;2;1;1;1;1	Lysosomal Pro-X carboxypeptidase	PRCP	tr|B7Z7Q6|B7Z7Q6_HUMAN cDNA FLJ57232, highly similar to Lysosomal Pro-X carboxypeptidase (EC3.4.16.2) OS=Homo sapiens PE=2 SV=1;tr|A0A024R5L0|A0A024R5L0_HUMAN Prolylcarboxypeptidase (Angiotensinase C), isoform CRA_a OS=Homo sapiens GN=PRCP PE=4 SV=1;sp|P42	13	5	5	5	4	3	3	2	2	2	4	3	3	2	2	2	4	3	3	2	2	2	18.7	18.7	18.7	43.933	391	391;496;496;128;145;147;183;192;233;43;99;116;163	0	45.291	13.3	10.2	11.3	6.4	6.4	5.9	62050000	27255000	10386000	4931000	8870400	3369900
B5BU72;A0A024R5L7;A8K5U9;A0A024R5P1;Q13492;Q8N6B4;H0YCY1;H0YEF7;H0YEH1;E5RFU0;E5RHK9;H0YE97;E9PI56;E9PKP6;E5RFC6;E5RK51;E5RIJ5;E9PLJ8;H0YEY8;B4DLM1;H0YD48;E5RGY9;E9PDG8;H0UI15;O60641	B5BU72;A0A024R5L7;A8K5U9;A0A024R5P1;Q13492;Q8N6B4	5;5;5;5;5;3;2;2;2;1;1;1;1;1;1;1;1;1;1;1;1;1;1;1;1	5;5;5;5;5;3;2;2;2;1;1;1;1;1;1;1;1;1;1;1;1;1;1;1;1	5;5;5;5;5;3;2;2;2;1;1;1;1;1;1;1;1;1;1;1;1;1;1;1;1	Phosphatidylinositol-binding clathrin assembly protein	PICALM;MLL/CALM fusion	tr|B5BU72|B5BU72_HUMAN Phosphatidylinositol-binding clathrin assembly protein isoform 2 OS=Homo sapiens GN=PICALM PE=2 SV=1;tr|A0A024R5L7|A0A024R5L7_HUMAN Phosphatidylinositol binding clathrin assembly protein, isoform CRA_c OS=Homo sapiens GN=PICALM PE=4	25	5	5	5	2	2	2	2	3	2	2	2	2	2	3	2	2	2	2	2	3	2	13.6	13.6	13.6	66.393	610	610;610;652;652;652;599;244;302;308;116;120;134;147;148;149;150;152;185;215;237;264;581;902;905;907	0	31.124	6.4	3.6	5.7	3.1	5.1	3.6	68051000	7953400	9404500	7620100	10843000	18668000
F5H1Z6;F5H8H3;B3KTJ1;A0A024R5L8;Q9Y365;F5GY11;F5H8G1;F5GWK5;F5H0V7;A0A024R5G8;H0YFF3;H0YH17;H0YGA9;F5GY07;F5H5A8;H0YGN8;F5H3G8;R4S3H9	F5H1Z6;F5H8H3;B3KTJ1;A0A024R5L8;Q9Y365;F5GY11;F5H8G1;F5GWK5;F5H0V7;A0A024R5G8;H0YFF3;H0YH17;H0YGA9	9;9;9;9;9;8;7;6;6;6;6;5;5;3;3;3;3;1	9;9;9;9;9;8;7;6;6;6;6;5;5;3;3;3;3;1	9;9;9;9;9;8;7;6;6;6;6;5;5;3;3;3;3;1	PCTP-like protein	STARD10	tr|F5H1Z6|F5H1Z6_HUMAN START domain-containing protein 10 (Fragment) OS=Homo sapiens GN=STARD10 PE=1 SV=1;tr|F5H8H3|F5H8H3_HUMAN START domain-containing protein 10 OS=Homo sapiens GN=STARD10 PE=1 SV=1;tr|B3KTJ1|B3KTJ1_HUMAN cDNA FLJ38349 fis, clone FEBRA10	18	9	9	9	7	8	4	6	7	6	7	8	4	6	7	6	7	8	4	6	7	6	39.7	39.7	39.7	29.043	252	252;262;291;291;291;245;191;82;137;160;169;142;150;58;89;121;131;79	0	80.913	34.5	39.7	22.6	33.3	39.7	34.5	1409600000	323990000	170540000	260990000	214910000	223290000
A0A024R5M9;A0A087WY61;Q4LE64;Q14980;A0A024R5G4;Q59HB8;Q7Z757;F5H4J1;A8K394;Q3SYK8;F5H6Y5;Q96HN5;H0YFY6;K4DIE0;F5H763;Q86XH4;G1UI36;F5H2F3;Q9UPG3;F5H3L6;F5H0Z7;Q9UNL7;F5H1L0;F5GZW1;F5H7R5;F5H4Y4;F5GWA2;F5GWK2;F5H073;F5H068;F8W6T3	A0A024R5M9;A0A087WY61;Q4LE64;Q14980;A0A024R5G4;Q59HB8	43;42;42;42;34;31;21;20;19;16;16;16;16;7;4;4;3;3;3;3;3;3;2;2;1;1;1;1;1;1;1	43;42;42;42;34;31;21;20;19;16;16;16;16;7;4;4;3;3;3;3;3;3;2;2;1;1;1;1;1;1;1	43;42;42;42;34;31;21;20;19;16;16;16;16;7;4;4;3;3;3;3;3;3;2;2;1;1;1;1;1;1;1	Nuclear mitotic apparatus protein 1	NUMA1;NUMA1 variant protein	tr|A0A024R5M9|A0A024R5M9_HUMAN Nuclear mitotic apparatus protein 1, isoform CRA_a OS=Homo sapiens GN=NUMA1 PE=4 SV=1;tr|A0A087WY61|A0A087WY61_HUMAN Nuclear mitotic apparatus protein 1 OS=Homo sapiens GN=NUMA1 PE=1 SV=1;tr|Q4LE64|Q4LE64_HUMAN NUMA1 variant	31	43	43	43	28	20	23	18	26	24	28	20	23	18	26	24	28	20	23	18	26	24	29.8	29.8	29.8	236.51	2101	2101;2099;2121;2115;1536;1585;1193;851;852;691;691;963;964;353;220;235;158;159;173;174;201;294;109;146;56;59;61;72;75;82;91	0	323.31	19.8	13.9	14.7	11.7	18.4	17.1	1107500000	281890000	131320000	184990000	96572000	236360000
B3KNX7;A0A024R5P0;A8KAN3;Q13153;E9PM17;B7Z3K0;H0YCM0;H0YCG5;B7Z302;E9PRP6;E9PMP2;E9PQW5;E9PKH9;H7C1X3	B3KNX7;A0A024R5P0;A8KAN3;Q13153;E9PM17;B7Z3K0	11;11;11;11;10;10;4;4;4;1;1;1;1;1	8;8;8;8;7;7;4;2;2;1;1;1;1;0	5;5;5;5;4;4;4;0;0;1;1;1;1;0	Non-specific serine/threonine protein kinase;Serine/threonine-protein kinase PAK 1	PAK1	tr|B3KNX7|B3KNX7_HUMAN Serine/threonine-protein kinase PAK 1 OS=Homo sapiens GN=PAK1 PE=1 SV=1;tr|A0A024R5P0|A0A024R5P0_HUMAN p21/Cdc42/Rac1-activated kinase 1 (STE20 homolog, yeast), isoform CRA_a OS=Homo sapiens GN=PAK1 PE=4 SV=1;tr|A8KAN3|A8KAN3_HUMAN c	14	11	8	5	8	9	8	6	6	3	5	6	6	4	3	1	3	4	3	2	2	0	27.4	19	13	58.202	522	522;545;553;545;455;455;167;244;258;63;89;99;106;221	0	50.644	18.4	22.2	17.8	12.5	14.2	6.7	353090000	86789000	72670000	111940000	40823000	32045000
A0A024R5Q1;Q9NX55;J3QT56	A0A024R5Q1;Q9NX55	5;5;1	5;5;1	5;5;1	Huntingtin-interacting protein K	hCG_2003792;HYPK	tr|A0A024R5Q1|A0A024R5Q1_HUMAN HCG2003792, isoform CRA_b OS=Homo sapiens GN=hCG_2003792 PE=4 SV=1;sp|Q9NX55|HYPK_HUMAN Huntingtin-interacting protein K OS=Homo sapiens GN=HYPK PE=1 SV=2	3	5	5	5	5	2	1	3	4	2	5	2	1	3	4	2	5	2	1	3	4	2	43.4	43.4	43.4	14.665	129	129;129;82	0	43.865	43.4	17.8	11.6	36.4	43.4	17.8	142960000	45865000	13085000	2389900	17625000	38660000
A0A140VK19;A0A024R5Q4;P50440;H0YMX4;H0YKW9	A0A140VK19;A0A024R5Q4;P50440	11;11;11;4;2	11;11;11;4;2	11;11;11;4;2	Glycine amidinotransferase, mitochondrial	GATM	tr|A0A140VK19|A0A140VK19_HUMAN Testicular secretory protein Li 19 OS=Homo sapiens PE=2 SV=1;tr|A0A024R5Q4|A0A024R5Q4_HUMAN Glycine amidinotransferase (L-arginine:glycine amidinotransferase), isoform CRA_a OS=Homo sapiens GN=GATM PE=4 SV=1;sp|P50440|GATM_HU	5	11	11	11	8	8	8	5	7	7	8	8	8	5	7	7	8	8	8	5	7	7	39.2	39.2	39.2	48.455	423	423;476;423;167;96	0	124.13	31	30.5	30.3	19.9	29.6	27	690340000	172250000	116220000	110840000	58755000	112600000
A0A024R5Q7;P30520;B4E1L0	A0A024R5Q7;P30520;B4E1L0	12;12;11	12;12;11	11;11;10	Adenylosuccinate synthetase isozyme 2	ADSS	tr|A0A024R5Q7|A0A024R5Q7_HUMAN Adenylosuccinate synthetase isozyme 2 OS=Homo sapiens GN=ADSS PE=3 SV=1;sp|P30520|PURA2_HUMAN Adenylosuccinate synthetase isozyme 2 OS=Homo sapiens GN=ADSS PE=1 SV=3;tr|B4E1L0|B4E1L0_HUMAN Adenylosuccinate synthetase isozyme	3	12	12	11	9	8	4	8	8	9	9	8	4	8	8	9	8	8	4	8	8	9	33.8	33.8	32.2	50.097	456	456;456;435	0	97.43	25.7	24.8	9.6	25.9	25.9	26.3	665240000	120010000	77736000	36073000	108990000	154990000
A0A024R5R8;Q9H5Q4	A0A024R5R8;Q9H5Q4	2;2	2;2	2;2	Dimethyladenosine transferase 2, mitochondrial	TFB2M	tr|A0A024R5R8|A0A024R5R8_HUMAN rRNA adenine N(6)-methyltransferase OS=Homo sapiens GN=TFB2M PE=3 SV=1;sp|Q9H5Q4|TFB2M_HUMAN Dimethyladenosine transferase 2, mitochondrial OS=Homo sapiens GN=TFB2M PE=1 SV=1	2	2	2	2	1	1	0	1	2	1	1	1	0	1	2	1	1	1	0	1	2	1	10.9	10.9	10.9	27.151	230	230;396	0.00032103	14.87	7	7	0	3.9	10.9	7	8461100	0	0	0	0	6369200
A8K8N5;A0A024R5S4;P40818;B4DUC6;A0A075B720;Q05CD9;Q05DF5	A8K8N5;A0A024R5S4;P40818;B4DUC6	6;6;6;4;1;1;1	6;6;6;4;1;1;1	6;6;6;4;1;1;1	Ubiquitin carboxyl-terminal hydrolase;Ubiquitin carboxyl-terminal hydrolase 8	USP8	tr|A8K8N5|A8K8N5_HUMAN cDNA FLJ76940, highly similar to Homo sapiens ubiquitin specific peptidase 8 (USP8), mRNA OS=Homo sapiens PE=2 SV=1;tr|A0A024R5S4|A0A024R5S4_HUMAN Ubiquitin specific peptidase 8, isoform CRA_a OS=Homo sapiens GN=USP8 PE=3 SV=1;sp|P40	7	6	6	6	2	1	2	1	2	4	2	1	2	1	2	4	2	1	2	1	2	4	7.5	7.5	7.5	127.49	1118	1118;1118;1118;565;480;481;483	0	38.244	2.7	1.5	2	1.2	3	5.2	41004000	9440700	1717600	4388400	2029300	7934800
A0A024R5S5;O75822;H0YGJ7;H0YLP3	A0A024R5S5;O75822	12;12;3;3	12;12;3;3	12;12;3;3	Eukaryotic translation initiation factor 3 subunit J	EIF3S1;EIF3J	tr|A0A024R5S5|A0A024R5S5_HUMAN Eukaryotic translation initiation factor 3 subunit J OS=Homo sapiens GN=EIF3S1 PE=3 SV=1;sp|O75822|EIF3J_HUMAN Eukaryotic translation initiation factor 3 subunit J OS=Homo sapiens GN=EIF3J PE=1 SV=2	4	12	12	12	9	8	7	9	9	10	9	8	7	9	9	10	9	8	7	9	9	10	48.4	48.4	48.4	29.062	258	258;258;106;117	0	107.54	31	44.2	29.8	48.1	35.3	38.4	1343500000	269130000	159920000	213760000	152310000	289790000
A0A024R5S7;Q9ULG6;H3BN32;H3BNE2	A0A024R5S7;Q9ULG6;H3BN32;H3BNE2	2;2;1;1	2;2;1;1	2;2;1;1	Cell cycle progression protein 1	CCPG1	tr|A0A024R5S7|A0A024R5S7_HUMAN Cell cycle progression 1, isoform CRA_a OS=Homo sapiens GN=CCPG1 PE=4 SV=1;sp|Q9ULG6|CCPG1_HUMAN Cell cycle progression protein 1 OS=Homo sapiens GN=CCPG1 PE=1 SV=3;tr|H3BN32|H3BN32_HUMAN Cell cycle progression protein 1 (Fra	4	2	2	2	0	0	0	1	0	1	0	0	0	1	0	1	0	0	0	1	0	1	3	3	3	87.339	757	757;757;203;240	0.0044906	10.428	0	0	0	1.5	0	1.6	31931000	0	0	0	24266000	0
F5GY10;B4DH96;B4DGI9;B4DZH5;A0A024R5T1;A0A024R5Z0;Q99081;B4DZ50;B4DZP2;H0YNP8	F5GY10;B4DH96;B4DGI9;B4DZH5;A0A024R5T1;A0A024R5Z0;Q99081;B4DZ50;B4DZP2;H0YNP8	2;2;2;2;2;2;2;1;1;1	2;2;2;2;2;2;2;1;1;1	2;2;2;2;2;2;2;1;1;1	Transcription factor 12	TCF12	tr|F5GY10|F5GY10_HUMAN Transcription factor 12 OS=Homo sapiens GN=TCF12 PE=1 SV=1;tr|B4DH96|B4DH96_HUMAN cDNA FLJ50514, highly similar to Transcription factor 12 OS=Homo sapiens PE=2 SV=1;tr|B4DGI9|B4DGI9_HUMAN Transcription factor 12 (Fragment) OS=Homo sa	10	2	2	2	1	1	1	1	2	1	1	1	1	1	2	1	1	1	1	1	2	1	4.9	4.9	4.9	58.022	536	536;536;666;681;682;706;682;294;316;339	0.00061256	13.027	2.8	2.8	2.8	2.8	4.9	2.1	54280000	3960000	1642600	3390500	2689100	21665000
B2R758;A0A024R5T9;O95395	B2R758;A0A024R5T9;O95395	2;2;2	2;2;2	2;2;2	Beta-1,3-galactosyl-O-glycosyl-glycoprotein beta-1,6-N-acetylglucosaminyltransferase 3	GCNT3	tr|B2R758|B2R758_HUMAN cDNA, FLJ93295, highly similar to Homo sapiens glucosaminyl (N-acetyl) transferase 3, mucin type (GCNT3), mRNA OS=Homo sapiens PE=2 SV=1;tr|A0A024R5T9|A0A024R5T9_HUMAN Glucosaminyl (N-acetyl) transferase 3, mucin type, isoform CRA_a	3	2	2	2	1	1	0	0	1	1	1	1	0	0	1	1	1	1	0	0	1	1	6.6	6.6	6.6	50.891	438	438;438;438	0.00061444	13.121	4.3	2.3	0	0	4.3	2.3	19438000	2834700	6186600	0	0	4131400
A0A024R5U3;P56211;H3BQ52;H3BMD8;H3BTD3	A0A024R5U3;P56211;H3BQ52;H3BMD8	7;7;5;5;2	7;7;5;5;2	6;6;4;4;1	cAMP-regulated phosphoprotein 19	ARPP-19;ARPP19	tr|A0A024R5U3|A0A024R5U3_HUMAN Cyclic AMP phosphoprotein, 19 kD, isoform CRA_a OS=Homo sapiens GN=ARPP-19 PE=3 SV=1;sp|P56211|ARP19_HUMAN cAMP-regulated phosphoprotein 19 OS=Homo sapiens GN=ARPP19 PE=1 SV=2;tr|H3BQ52|H3BQ52_HUMAN cAMP-regulated phosphoprot	5	7	7	6	3	3	3	1	4	5	3	3	3	1	4	5	2	2	2	0	3	4	56.2	56.2	46.4	12.323	112	112;112;71;131;72	0	46.808	42.9	26.8	26.8	9.8	42	55.4	308430000	55248000	30733000	43017000	35995000	73009000
A0A024R5U5;O14672;A0AV88;H0YNC5;H3BS53;B5MC71	A0A024R5U5;O14672;A0AV88;H0YNC5	6;6;5;3;1;1	6;6;5;3;1;1	6;6;5;3;1;1	Disintegrin and metalloproteinase domain-containing protein 10	ADAM10	tr|A0A024R5U5|A0A024R5U5_HUMAN ADAM metallopeptidase domain 10, isoform CRA_b OS=Homo sapiens GN=ADAM10 PE=4 SV=1;sp|O14672|ADA10_HUMAN Disintegrin and metalloproteinase domain-containing protein 10 OS=Homo sapiens GN=ADAM10 PE=1 SV=1;tr|A0AV88|A0AV88_HUMA	6	6	6	6	4	2	0	0	2	2	4	2	0	0	2	2	4	2	0	0	2	2	13.2	13.2	13.2	84.141	748	748;748;512;148;58;71	0	46.722	8.2	5.3	0	0	5.1	5.3	94371000	34130000	5987700	0	0	40971000
A0A024R5V2;Q8TDJ6;H0YLM8	A0A024R5V2;Q8TDJ6	8;8;1	8;8;1	6;6;1	DmX-like protein 2	DMXL2	tr|A0A024R5V2|A0A024R5V2_HUMAN Dmx-like 2, isoform CRA_c OS=Homo sapiens GN=DMXL2 PE=4 SV=1;sp|Q8TDJ6|DMXL2_HUMAN DmX-like protein 2 OS=Homo sapiens GN=DMXL2 PE=1 SV=2	3	8	8	6	5	3	2	3	5	6	5	3	2	3	5	6	4	2	2	3	5	4	4.9	4.9	3.7	339.64	3036	3036;3036;1183	0	69.005	3	1.8	1.2	1.6	2.8	3.7	94049000	17580000	7235900	5076900	9417700	44329000
Q9UHS8;B2R7T6;A0A024R5X2;Q9Y6N5;Q53HW7;H3BNX3;H3BMS6;H3BNP9;A0A1B0GXB4;H3BV36	Q9UHS8;B2R7T6;A0A024R5X2;Q9Y6N5;Q53HW7;H3BNX3	22;22;22;22;21;11;8;7;5;5	22;22;22;22;21;11;8;7;5;5	22;22;22;22;21;11;8;7;5;5	Sulfide:quinone oxidoreductase, mitochondrial	hCG_2001986;SQRDL	tr|Q9UHS8|Q9UHS8_HUMAN PRO1975 OS=Homo sapiens PE=2 SV=1;tr|B2R7T6|B2R7T6_HUMAN cDNA, FLJ93596, highly similar to Homo sapiens sulfide quinone reductase-like (yeast) (SQRDL), mRNA OS=Homo sapiens PE=2 SV=1;tr|A0A024R5X2|A0A024R5X2_HUMAN HCG2001986, isoform	10	22	22	22	18	19	19	16	14	17	18	19	19	16	14	17	18	19	19	16	14	17	67.2	67.2	67.2	44.146	393	393;450;450;450;450;289;181;124;140;141	0	188.58	59.3	56.7	53.2	50.6	40.2	59	1850200000	450950000	266810000	392170000	186810000	237240000
A0A024R5X7;O76031;Q9H072	A0A024R5X7;O76031;Q9H072	7;7;5	7;7;5	7;7;5	ATP-dependent Clp protease ATP-binding subunit clpX-like, mitochondrial	CLPX;DKFZp586J151	tr|A0A024R5X7|A0A024R5X7_HUMAN ClpX caseinolytic peptidase X homolog (E. coli), isoform CRA_a OS=Homo sapiens GN=CLPX PE=4 SV=1;sp|O76031|CLPX_HUMAN ATP-dependent Clp protease ATP-binding subunit clpX-like, mitochondrial OS=Homo sapiens GN=CLPX PE=1 SV=2;t	3	7	7	7	2	2	2	6	3	2	2	2	2	6	3	2	2	2	2	6	3	2	11.5	11.5	11.5	69.223	633	633;633;533	0	43.211	3.3	4.1	4.1	9.8	5.1	3.3	90308000	9955000	11926000	6428700	32495000	16556000
H3BVD1;Q59F45;A0A024R5Z3;P84022;H0YMP2;H0YNV1;H0YL71;H0YKE2;H3BP09;B7Z725;K7EJX0;A0A024RDR3;B7Z5N5;Q53XR6;Q15796;O15198	H3BVD1;Q59F45;A0A024R5Z3;P84022;H0YMP2;H0YNV1;H0YL71;H0YKE2;H3BP09;B7Z725;K7EJX0;A0A024RDR3;B7Z5N5;Q53XR6;Q15796;O15198	2;2;2;2;1;1;1;1;1;1;1;1;1;1;1;1	2;2;2;2;1;1;1;1;1;1;1;1;1;1;1;1	2;2;2;2;1;1;1;1;1;1;1;1;1;1;1;1	Mothers against decapentaplegic homolog;Mothers against decapentaplegic homolog 3;Mothers against decapentaplegic homolog 2;Mothers against decapentaplegic homolog 9	SMAD3;SMAD2;SMAD9	tr|H3BVD1|H3BVD1_HUMAN Mothers against decapentaplegic homolog (Fragment) OS=Homo sapiens GN=SMAD3 PE=1 SV=1;tr|Q59F45|Q59F45_HUMAN Mothers against decapentaplegic homolog (Fragment) OS=Homo sapiens PE=2 SV=1;tr|A0A024R5Z3|A0A024R5Z3_HUMAN Mothers against	16	2	2	2	1	0	1	0	0	0	1	0	1	0	0	0	1	0	1	0	0	0	17.8	17.8	17.8	23.844	213	213;386;425;425;63;84;92;112;114;194;217;430;431;467;467;467	0.00032658	16.004	11.7	0	6.1	0	0	0	13236000	10105000	0	3130900	0	0
V9HW65;A0A024R5Z7;P07355;H0YN42;H0YMD0;H0YMU9;A6NMY6;H0YM50;H0YKS4;B4DNH8;B3KRQ1;H0YNP5;H0YN28;H0YMM1;H0YKZ7;H0YLV6;H0YMT9;H0YKX9;H0YKL9;H0YMW4;H0YNA0;H0YKV8;H0YMD9;H0YN52;H0YNB8;H0YKN4;H0YLE2	V9HW65;A0A024R5Z7;P07355;H0YN42;H0YMD0;H0YMU9;A6NMY6;H0YM50;H0YKS4;B4DNH8;B3KRQ1	28;28;28;22;20;20;20;17;16;16;15;13;12;12;10;10;10;10;9;9;8;8;7;6;5;5;2	28;28;28;22;20;20;20;17;16;16;15;13;12;12;10;10;10;10;9;9;8;8;7;6;5;5;2	16;16;16;10;10;10;11;5;10;14;3;3;0;10;10;10;10;10;9;9;0;8;7;0;5;5;0	Annexin;Annexin A2;Putative annexin A2-like protein	HEL-S-270;ANXA2;ANXA2P2	tr|V9HW65|V9HW65_HUMAN Annexin OS=Homo sapiens GN=HEL-S-270 PE=2 SV=1;tr|A0A024R5Z7|A0A024R5Z7_HUMAN Annexin OS=Homo sapiens GN=ANXA2 PE=3 SV=1;sp|P07355|ANXA2_HUMAN Annexin A2 OS=Homo sapiens GN=ANXA2 PE=1 SV=2;tr|H0YN42|H0YN42_HUMAN Annexin (Fragment) OS	27	28	28	16	27	22	25	21	24	23	27	22	25	21	24	23	15	10	13	10	13	12	72.3	72.3	45.7	38.576	339	339;339;339;256;227;230;339;248;176;194;181;175;139;149;119;132;133;134;110;146;79;81;65;59;47;69;45	0	323.31	72.3	61.1	63.1	54.9	66.1	61.7	11739000000	2749200000	1817900000	2236400000	1117800000	1893900000
A0A024R5Z8;P62491;H3BSC1;H3BMH2;B4DMN1;B4DQU5;H3BN38;M0R377	A0A024R5Z8;P62491;H3BSC1;H3BMH2;B4DMN1;B4DQU5	13;13;12;11;11;7;2;1	2;2;1;0;1;2;1;0	2;2;1;0;1;2;1;0	Ras-related protein Rab-11A	RAB11A	tr|A0A024R5Z8|A0A024R5Z8_HUMAN RAB11A, member RAS oncogene family, isoform CRA_a OS=Homo sapiens GN=RAB11A PE=4 SV=1;sp|P62491|RB11A_HUMAN Ras-related protein Rab-11A OS=Homo sapiens GN=RAB11A PE=1 SV=3;tr|H3BSC1|H3BSC1_HUMAN Ras-related protein Rab-11A OS	8	13	2	2	12	11	11	12	11	9	2	1	1	2	1	0	2	1	1	2	1	0	73.1	24.5	24.5	24.393	216	216;216;198;155;261;146;81;46	0	22.434	68.5	52.8	56	66.2	56	38	186440000	54424000	34638000	17493000	25271000	54613000
A0A024R608;P05386;Q7Z612;Q6ICQ4	A0A024R608;P05386;Q7Z612;Q6ICQ4	5;5;4;3	4;4;4;2	3;3;3;1	60S acidic ribosomal protein P1	RPLP1	tr|A0A024R608|A0A024R608_HUMAN Ribosomal protein, large, P1, isoform CRA_a OS=Homo sapiens GN=RPLP1 PE=3 SV=1;sp|P05386|RLA1_HUMAN 60S acidic ribosomal protein P1 OS=Homo sapiens GN=RPLP1 PE=1 SV=1;tr|Q7Z612|Q7Z612_HUMAN Acidic ribosomal phosphoprotein P1	4	5	4	3	4	3	4	4	4	3	4	3	4	4	3	3	3	2	3	3	2	2	94.7	79.8	65.8	11.514	114	114;114;113;114	0	167.95	79.8	74.6	79.8	79.8	89.5	74.6	4865000000	570290000	253590000	827010000	359530000	1793900000
A0A024R611;P31146;Q59G88;H3BRY3;H3BTU6;H3BRJ0;H3BNA2;H3BU76;B4DJS1;Q6ZW98;H3BSL1	A0A024R611;P31146;Q59G88;H3BRY3;H3BTU6	16;16;14;13;8;6;3;3;3;3;3	16;16;14;13;8;6;3;3;3;3;3	16;16;14;13;8;6;3;3;3;3;3	Coronin;Coronin-1A	CORO1A	tr|A0A024R611|A0A024R611_HUMAN Coronin OS=Homo sapiens GN=CORO1A PE=3 SV=1;sp|P31146|COR1A_HUMAN Coronin-1A OS=Homo sapiens GN=CORO1A PE=1 SV=4;tr|Q59G88|Q59G88_HUMAN Coronin (Fragment) OS=Homo sapiens PE=3 SV=1;tr|H3BRY3|H3BRY3_HUMAN Coronin OS=Homo sapie	11	16	16	16	15	13	13	12	10	10	15	13	13	12	10	10	15	13	13	12	10	10	40.3	40.3	40.3	51.026	461	461;461;558;389;246;249;148;165;166;193;218	0	176.44	40.1	31.2	36.9	34.7	27.1	27.1	1899500000	479220000	359840000	344500000	239220000	205200000
Q5U086;A0A024R625;P60510;H3BTA2;H3BV22;I3L4X0	Q5U086;A0A024R625;P60510;H3BTA2;H3BV22	7;7;7;6;4;2	5;5;5;4;2;2	5;5;5;4;2;2	Serine/threonine-protein phosphatase;Serine/threonine-protein phosphatase 4 catalytic subunit	PPP4C	tr|Q5U086|Q5U086_HUMAN Serine/threonine-protein phosphatase OS=Homo sapiens PE=2 SV=1;tr|A0A024R625|A0A024R625_HUMAN Serine/threonine-protein phosphatase OS=Homo sapiens GN=PPP4C PE=3 SV=1;sp|P60510|PP4C_HUMAN Serine/threonine-protein phosphatase 4 catalyt	6	7	5	5	6	5	2	5	7	5	5	3	1	3	5	3	5	3	1	3	5	3	36.2	31.3	31.3	35.079	307	307;307;307;267;203;120	0	54.698	35.8	24.8	14	24.8	36.2	26.7	208310000	66810000	18394000	8331200	17862000	52739000
A0A024R637;O60343	A0A024R637;O60343	4;4	4;4	4;4	TBC1 domain family member 4	TBC1D4	tr|A0A024R637|A0A024R637_HUMAN TBC1 domain family, member 4, isoform CRA_b OS=Homo sapiens GN=TBC1D4 PE=4 SV=1;sp|O60343|TBCD4_HUMAN TBC1 domain family member 4 OS=Homo sapiens GN=TBC1D4 PE=1 SV=2	2	4	4	4	2	3	2	1	0	1	2	3	2	1	0	1	2	3	2	1	0	1	4.5	4.5	4.5	146.55	1298	1298;1298	0	27.782	2.2	3.5	2.2	1.1	0	1.2	24150000	7749200	7361100	4106000	3178700	0
A0A024R642;P30793;Q8IZH8;Q8IZH9	A0A024R642;P30793;Q8IZH8;Q8IZH9	2;2;1;1	2;2;1;1	2;2;1;1	GTP cyclohydrolase 1	GCH1	tr|A0A024R642|A0A024R642_HUMAN GTP cyclohydrolase 1 (Dopa-responsive dystonia), isoform CRA_a OS=Homo sapiens GN=GCH1 PE=3 SV=1;sp|P30793|GCH1_HUMAN GTP cyclohydrolase 1 OS=Homo sapiens GN=GCH1 PE=1 SV=1;tr|Q8IZH8|Q8IZH8_HUMAN GTP cyclohydrolase I type V (	4	2	2	2	1	0	1	0	0	0	1	0	1	0	0	0	1	0	1	0	0	0	14.4	14.4	14.4	27.903	250	250;250;158;177	0.0045007	10.493	11.6	0	2.8	0	0	0	4686800	947200	0	3739600	0	0
A0A024R648;Q9Y5J7;G3V2F3;A0A1W2PRH9;A0A1W2PQS5;G3V502	A0A024R648;Q9Y5J7;G3V2F3;A0A1W2PRH9;A0A1W2PQS5;G3V502	4;4;2;2;2;2	4;4;2;2;2;2	4;4;2;2;2;2	Mitochondrial import inner membrane translocase subunit Tim9	TIMM9	tr|A0A024R648|A0A024R648_HUMAN Translocase of inner mitochondrial membrane 9 homolog (Yeast), isoform CRA_a OS=Homo sapiens GN=TIMM9 PE=3 SV=1;sp|Q9Y5J7|TIM9_HUMAN Mitochondrial import inner membrane translocase subunit Tim9 OS=Homo sapiens GN=TIMM9 PE=1 S	6	4	4	4	2	1	2	4	3	4	2	1	2	4	3	4	2	1	2	4	3	4	56.2	56.2	56.2	10.378	89	89;89;44;60;61;66	0	31.05	30.3	12.4	30.3	56.2	47.2	56.2	218250000	12729000	6145800	35024000	40985000	45729000
A0A024R649;Q96EK6;G3V4W4;G3V5E4	A0A024R649;Q96EK6;G3V4W4;G3V5E4	7;7;5;4	7;7;5;4	7;7;5;4	Glucosamine 6-phosphate N-acetyltransferase	GNPNAT1	tr|A0A024R649|A0A024R649_HUMAN Glucosamine-phosphate N-acetyltransferase 1, isoform CRA_a OS=Homo sapiens GN=GNPNAT1 PE=4 SV=1;sp|Q96EK6|GNA1_HUMAN Glucosamine 6-phosphate N-acetyltransferase OS=Homo sapiens GN=GNPNAT1 PE=1 SV=1;tr|G3V4W4|G3V4W4_HUMAN Gluc	4	7	7	7	6	7	5	4	6	5	6	7	5	4	6	5	6	7	5	4	6	5	64.1	64.1	64.1	20.749	184	184;184;163;113	0	125.13	56.5	64.1	48.4	39.1	56	48.9	671790000	201340000	86930000	91824000	41821000	92339000
A0A024R652;F5H2F4;P11586;B7Z809;V9GYY3;V9GY75	A0A024R652;F5H2F4;P11586;B7Z809	35;35;35;33;3;1	35;35;35;33;3;1	35;35;35;33;3;1	C-1-tetrahydrofolate synthase, cytoplasmic;Methylenetetrahydrofolate dehydrogenase;Methenyltetrahydrofolate cyclohydrolase;Formyltetrahydrofolate synthetase;C-1-tetrahydrofolate synthase, cytoplasmic, N-terminally processed	MTHFD1	tr|A0A024R652|A0A024R652_HUMAN Methylenetetrahydrofolate dehydrogenase (NADP+ dependent) 1, methenyltetrahydrofolate cyclohydrolase, formyltetrahydrofolate synthetase, isoform CRA_a OS=Homo sapiens GN=MTHFD1 PE=3 SV=1;tr|F5H2F4|F5H2F4_HUMAN C-1-tetrahydrof	6	35	35	35	25	23	26	23	21	21	25	23	26	23	21	21	25	23	26	23	21	21	51.7	51.7	51.7	101.53	935	935;1020;935;1020;107;68	0	323.31	40.2	32.4	41.3	27.6	30.9	34.3	3147500000	561990000	384690000	618410000	482550000	602130000
A0A024R663;Q86UP2;G3V4Y7;B3KWP6;B7Z6P3;H0YJZ8;G3V5P0;G3V5G2;H0YJP2;H0YJV5;Q6PDF7;Q3SWV9;B3KP76	A0A024R663;Q86UP2	30;30;13;6;6;5;4;3;2;1;1;1;1	30;30;13;6;6;5;4;3;2;1;1;1;1	30;30;13;6;6;5;4;3;2;1;1;1;1	Kinectin	KTN1	tr|A0A024R663|A0A024R663_HUMAN Kinectin 1 (Kinesin receptor), isoform CRA_a OS=Homo sapiens GN=KTN1 PE=4 SV=1;sp|Q86UP2|KTN1_HUMAN Kinectin OS=Homo sapiens GN=KTN1 PE=1 SV=1	13	30	30	30	20	16	18	13	16	17	20	16	18	13	16	17	20	16	18	13	16	17	31.2	31.2	31.2	156.27	1357	1357;1357;595;290;334;153;160;162;138;91;120;121;152	0	218.53	22.3	15.6	17.5	13.9	15.9	17.2	994440000	244080000	157160000	155990000	82859000	165370000
H0YJH8;G3V2S6;Q9H3H0;Q8N5Z9;Q6PJ05;A0A024R683;Q9Y5K8;G3V2V6;H0YJS0;G3V559	H0YJH8;G3V2S6;Q9H3H0;Q8N5Z9;Q6PJ05;A0A024R683;Q9Y5K8;G3V2V6	4;4;4;4;4;4;4;2;1;1	4;4;4;4;4;4;4;2;1;1	4;4;4;4;4;4;4;2;1;1	V-type proton ATPase subunit D	ATP6V1D;VATD	tr|H0YJH8|H0YJH8_HUMAN V-type proton ATPase subunit D (Fragment) OS=Homo sapiens GN=ATP6V1D PE=1 SV=1;tr|G3V2S6|G3V2S6_HUMAN V-type proton ATPase subunit D OS=Homo sapiens GN=ATP6V1D PE=1 SV=1;tr|Q9H3H0|Q9H3H0_HUMAN Vacuolar ATP synthase subunit D homolog	10	4	4	4	1	2	1	2	2	3	1	2	1	2	2	3	1	2	1	2	2	3	56.2	56.2	56.2	17.691	153	153;192;247;247;247;247;247;148;119;179	0	27.742	7.8	33.3	15	33.3	26.1	41.2	100220000	4051700	32577000	14601000	8895300	11037000
A0A024R687;Q96AC1;A0A0U1RRM8;H0YJ34	A0A024R687;Q96AC1;A0A0U1RRM8;H0YJ34	3;3;2;2	3;3;2;2	1;1;1;1	Fermitin family homolog 2	PLEKHC1;FERMT2	tr|A0A024R687|A0A024R687_HUMAN Pleckstrin homology domain containing, family C (With FERM domain) member 1, isoform CRA_b OS=Homo sapiens GN=PLEKHC1 PE=4 SV=1;sp|Q96AC1|FERM2_HUMAN Fermitin family homolog 2 OS=Homo sapiens GN=FERMT2 PE=1 SV=1;tr|A0A0U1RRM8	4	3	3	1	1	2	2	0	1	1	1	2	2	0	1	1	0	1	1	0	1	1	5.3	5.3	1.3	77.86	680	680;680;545;640	0	18.341	1.9	3.2	3.4	0	1.3	1.3	23811000	0	7878400	5813200	0	5184700
Q86TY5;Q6FGL0;A0A024R693;Q59FR8;P17931;G3V3R6;Q6NVH9	Q86TY5;Q6FGL0;A0A024R693;Q59FR8;P17931;G3V3R6;Q6NVH9	2;2;2;2;2;1;1	2;2;2;2;2;1;1	2;2;2;2;2;1;1	Galectin;Galectin-3	LGALS3;hCG_22119	tr|Q86TY5|Q86TY5_HUMAN Galectin OS=Homo sapiens PE=2 SV=1;tr|Q6FGL0|Q6FGL0_HUMAN Galectin (Fragment) OS=Homo sapiens GN=LGALS3 PE=2 SV=1;tr|A0A024R693|A0A024R693_HUMAN Galectin OS=Homo sapiens GN=hCG_22119 PE=4 SV=1;tr|Q59FR8|Q59FR8_HUMAN Galectin (Fragmen	7	2	2	2	1	2	2	0	0	0	1	2	2	0	0	0	1	2	2	0	0	0	19.8	19.8	19.8	13.897	121	121;250;250;258;250;233;250	0.00030998	13.439	10.7	19.8	19.8	0	0	0	24890000	0	11089000	13800000	0	0
A0A024R694;P12814;H9KV75;B7Z565;Q86TX4;B4DFY0;B3KUX9;B7Z2W3;G3V2N5;A1L0V1;G3V2W4;B4DRP5;H7C5W8;H0YJW3;P35609;B7Z2N5;H0YJ11;B2R8Y4;Q08043;G3V2X9;B7Z4V1;B7Z4P6;Q59FD9;B7Z4K1;F6THM6;G3V5M4;B4DZQ2;A0A087WSZ2;Q5ZEZ4;G3V380;G3V2E8;Q4VAM3;D6RH00;B3W6H3;B7Z4P8;Q4JCP9	A0A024R694;P12814;H9KV75;B7Z565;Q86TX4;B4DFY0	55;55;47;46;33;29;24;19;16;16;15;15;15;14;14;10;9;9;9;7;7;7;7;7;7;6;6;6;5;3;3;2;1;1;1;1	36;36;31;30;20;20;18;14;11;12;9;10;10;10;3;2;6;1;1;4;2;1;1;1;1;4;1;1;2;3;1;0;0;0;0;0	36;36;31;30;20;20;18;14;11;12;9;10;10;10;3;2;6;1;1;4;2;1;1;1;1;4;1;1;2;3;1;0;0;0;0;0	Alpha-actinin-1	ACTN1	tr|A0A024R694|A0A024R694_HUMAN Actinin, alpha 1, isoform CRA_a OS=Homo sapiens GN=ACTN1 PE=4 SV=1;sp|P12814|ACTN1_HUMAN Alpha-actinin-1 OS=Homo sapiens GN=ACTN1 PE=1 SV=2;tr|H9KV75|H9KV75_HUMAN Alpha-actinin-1 OS=Homo sapiens GN=ACTN1 PE=1 SV=1;tr|B7Z565|B	36	55	36	36	46	42	39	36	43	43	28	25	22	18	24	25	28	25	22	18	24	25	74.9	57.1	57.1	103.06	892	892;892;822;822;533;534;472;597;260;309;238;255;297;251;894;803;207;901;901;144;284;649;664;679;686;126;944;944;86;72;85;620;72;74;388;489	0	323.31	67.7	58.1	54.8	48.2	58.6	56.6	5167900000	1184300000	838500000	885920000	465130000	960050000
A0A024R6A0;P78540	A0A024R6A0;P78540	7;7	7;7	7;7	Arginase;Arginase-2, mitochondrial	ARG2	tr|A0A024R6A0|A0A024R6A0_HUMAN Arginase OS=Homo sapiens GN=ARG2 PE=3 SV=1;sp|P78540|ARGI2_HUMAN Arginase-2, mitochondrial OS=Homo sapiens GN=ARG2 PE=1 SV=1	2	7	7	7	7	4	4	2	4	3	7	4	4	2	4	3	7	4	4	2	4	3	26	26	26	38.577	354	354;354	0	61.539	26	16.9	16.7	11	17.5	13.8	273770000	91102000	38797000	48660000	21789000	40762000
B5BUD5;B2R8E4;A0A024R6A5;P35813	B5BUD5;B2R8E4;A0A024R6A5;P35813	2;2;2;2	1;1;1;1	1;1;1;1	Protein phosphatase 1A	PPM1A	tr|B5BUD5|B5BUD5_HUMAN Protein phosphatase 1A isoform 1 (Fragment) OS=Homo sapiens GN=PPM1A PE=2 SV=1;tr|B2R8E4|B2R8E4_HUMAN cDNA, FLJ93859, highly similar to Homo sapiens protein phosphatase 1A (formerly 2C), magnesium-dependent, alpha isoform (PPM1A), mR	4	2	1	1	2	1	1	1	1	2	1	0	1	1	1	1	1	0	1	1	1	1	7.3	4.7	4.7	42.477	382	382;382;382;382	0.0071116	6.404	7.3	2.6	4.7	4.7	4.7	7.3	73382000	15001000	0	19163000	13245000	13901000
A0A024R6B5;P54652;B3KUS2	A0A024R6B5;P54652;B3KUS2	29;29;18	18;18;12	17;17;11	Heat shock-related 70 kDa protein 2	HSPA2	tr|A0A024R6B5|A0A024R6B5_HUMAN Heat shock 70kDa protein 2, isoform CRA_a OS=Homo sapiens GN=HSPA2 PE=3 SV=1;sp|P54652|HSP72_HUMAN Heat shock-related 70 kDa protein 2 OS=Homo sapiens GN=HSPA2 PE=1 SV=1;tr|B3KUS2|B3KUS2_HUMAN cDNA FLJ40505 fis, clone TESTI20	3	29	18	17	26	24	25	23	23	25	16	14	15	13	13	14	16	13	14	12	13	13	55.7	40.8	39.6	70.02	639	639;639;413	0	203.41	52.3	45.9	45.2	44.8	45.5	47.1	2754200000	646870000	489140000	468380000	255410000	413410000
G3V2V8;J3KMY5;Q53HV6;A0A024R6C0;H0YIZ1;G3V3E8;E7EMS2;B4DV10;G3V3D1;P61916;B2R4S5	G3V2V8;J3KMY5;Q53HV6;A0A024R6C0;H0YIZ1;G3V3E8;E7EMS2;B4DV10;G3V3D1;P61916;B2R4S5	2;2;2;2;2;2;2;2;2;2;1	2;2;2;2;2;2;2;2;2;2;1	2;2;2;2;2;2;2;2;2;2;1	Epididymal secretory protein E1	NPC2	tr|G3V2V8|G3V2V8_HUMAN Epididymal secretory protein E1 (Fragment) OS=Homo sapiens GN=NPC2 PE=1 SV=1;tr|J3KMY5|J3KMY5_HUMAN Epididymal secretory protein E1 OS=Homo sapiens GN=NPC2 PE=1 SV=1;tr|Q53HV6|Q53HV6_HUMAN Niemann-Pick disease, type C2 variant (Fragm	11	2	2	2	2	1	2	2	1	2	2	1	2	2	1	2	2	1	2	2	1	2	32	32	32	13.078	122	122;148;151;151;173;174;201;201;221;151;151	0.00032971	16.502	32	13.1	32	32	13.1	32	197480000	84603000	7158400	31568000	24330000	19807000
Q6IBS5;A0A024R6C9;P36957;Q86TQ8;Q86TW7;Q86SW4;H0YJF9;G3V5M3;G3V3F0;B7Z6J1	Q6IBS5;A0A024R6C9;P36957;Q86TQ8;Q86TW7	9;9;9;7;5;4;1;1;1;1	9;9;9;7;5;4;1;1;1;1	8;8;8;7;5;4;1;1;1;1	Dihydrolipoyllysine-residue succinyltransferase component of 2-oxoglutarate dehydrogenase complex, mitochondrial	DLST	tr|Q6IBS5|Q6IBS5_HUMAN DLST protein OS=Homo sapiens GN=DLST PE=2 SV=1;tr|A0A024R6C9|A0A024R6C9_HUMAN Dihydrolipoamide S-succinyltransferase (E2 component of 2-oxo-glutarate complex), isoform CRA_a OS=Homo sapiens GN=DLST PE=4 SV=1;sp|P36957|ODO2_HUMAN Dihy	10	9	9	8	6	8	8	7	5	6	6	8	8	7	5	6	5	7	7	6	4	5	27.2	27.2	25.6	48.819	453	453;453;453;307;251;279;74;83;104;166	0	83.7	18.3	24.5	25.4	21	15.2	19.6	1091100000	279650000	217530000	216820000	169450000	101030000
A0A024R6D4;P84090;G3V279	A0A024R6D4;P84090;G3V279	7;7;4	7;7;4	7;7;4	Enhancer of rudimentary homolog	ERH	tr|A0A024R6D4|A0A024R6D4_HUMAN Enhancer of rudimentary homolog OS=Homo sapiens GN=ERH PE=3 SV=1;sp|P84090|ERH_HUMAN Enhancer of rudimentary homolog OS=Homo sapiens GN=ERH PE=1 SV=1;tr|G3V279|G3V279_HUMAN Enhancer of rudimentary homolog OS=Homo sapiens GN=E	3	7	7	7	4	5	3	5	5	5	4	5	3	5	5	5	4	5	3	5	5	5	82.7	82.7	82.7	12.259	104	104;104;71	0	148.01	41.3	46.2	27.9	49	71.2	48.1	1658500000	374470000	222840000	236110000	160220000	294450000
A0A024R6D8;Q13243;B4DJK0;B4DUA4;Q59EK7;G3V5K8;B5BUD8	A0A024R6D8;Q13243;B4DJK0;B4DUA4;Q59EK7;G3V5K8	4;4;3;3;3;2;1	3;3;2;2;2;2;1	3;3;2;2;2;2;1	Serine/arginine-rich splicing factor 5	SFRS5;SRSF5	tr|A0A024R6D8|A0A024R6D8_HUMAN Splicing factor, arginine/serine-rich 5, isoform CRA_a OS=Homo sapiens GN=SFRS5 PE=4 SV=1;sp|Q13243|SRSF5_HUMAN Serine/arginine-rich splicing factor 5 OS=Homo sapiens GN=SRSF5 PE=1 SV=1;tr|B4DJK0|B4DJK0_HUMAN Serine/arginine-	7	4	3	3	3	2	1	4	4	3	2	1	0	3	3	2	2	1	0	3	3	2	15.8	12.5	12.5	31.263	272	272;272;124;138;326;99;107	0	34.07	11.8	7.7	3.3	15.8	15.8	11.8	243800000	27240000	23530000	0	67544000	45130000
Q53H94;Q53FN8;A0A024R6G4;Q02252;O43573	Q53H94;Q53FN8;A0A024R6G4;Q02252;O43573	2;2;2;2;1	2;2;2;2;1	2;2;2;2;1	Methylmalonate-semialdehyde dehydrogenase [acylating], mitochondrial	ALDH6A1;MMSADHA	tr|Q53H94|Q53H94_HUMAN Aldehyde dehydrogenase 6A1 variant (Fragment) OS=Homo sapiens PE=2 SV=1;tr|Q53FN8|Q53FN8_HUMAN Aldehyde dehydrogenase 6A1 variant (Fragment) OS=Homo sapiens PE=2 SV=1;tr|A0A024R6G4|A0A024R6G4_HUMAN Aldehyde dehydrogenase 6 family, me	5	2	2	2	1	0	0	0	1	0	1	0	0	0	1	0	1	0	0	0	1	0	3.6	3.6	3.6	57.825	535	535;535;535;535;134	0.0044982	10.479	2.1	0	0	0	1.5	0	29106000	23150000	0	0	0	5955400
A0A024R6G6;O75438;Q3MHU6	A0A024R6G6;O75438	3;3;1	3;3;1	3;3;1	NADH dehydrogenase [ubiquinone] 1 beta subcomplex subunit 1	NDUFB1	tr|A0A024R6G6|A0A024R6G6_HUMAN NADH dehydrogenase (Ubiquinone) 1 beta subcomplex, 1, 7kDa, isoform CRA_a OS=Homo sapiens GN=NDUFB1 PE=4 SV=1;sp|O75438|NDUB1_HUMAN NADH dehydrogenase [ubiquinone] 1 beta subcomplex subunit 1 OS=Homo sapiens GN=NDUFB1 PE=1 SV	3	3	3	3	2	2	1	3	2	2	2	2	1	3	2	2	2	2	1	3	2	2	34.5	34.5	34.5	6.9611	58	58;58;89	0	20.419	34.5	34.5	19	34.5	34.5	34.5	88117000	15121000	11696000	9780100	16977000	17066000
B3KN45;A0A024R6H0;Q9P2I0;B3KMI0;H0YJF4	B3KN45;A0A024R6H0;Q9P2I0;B3KMI0	9;9;9;8;2	9;9;9;8;2	9;9;9;8;2	Cleavage and polyadenylation specificity factor subunit 2	CPSF2	tr|B3KN45|B3KN45_HUMAN cDNA FLJ13521 fis, clone PLACE1005876, highly similar to Cleavage and polyadenylation specificity factor 100 kDa subunit OS=Homo sapiens PE=2 SV=1;tr|A0A024R6H0|A0A024R6H0_HUMAN Cleavage and polyadenylation specific factor 2, 100kDa,	5	9	9	9	6	2	2	3	4	5	6	2	2	3	4	5	6	2	2	3	4	5	22.6	22.6	22.6	78.191	690	690;782;782;644;269	0	66.331	14.9	4.1	6.4	5.2	10.6	10.7	156120000	37952000	15536000	10310000	18325000	38359000
A0A024R6H1;O15270;H0YJV2	A0A024R6H1;O15270	3;3;1	3;3;1	3;3;1	Serine palmitoyltransferase 2	SPTLC2	tr|A0A024R6H1|A0A024R6H1_HUMAN Serine palmitoyltransferase, long chain base subunit 2, isoform CRA_a OS=Homo sapiens GN=SPTLC2 PE=3 SV=1;sp|O15270|SPTC2_HUMAN Serine palmitoyltransferase 2 OS=Homo sapiens GN=SPTLC2 PE=1 SV=1	3	3	3	3	2	2	1	1	0	0	2	2	1	1	0	0	2	2	1	1	0	0	7.7	7.7	7.7	62.924	562	562;562;407	0	21.241	5.7	4.3	2.3	2.3	0	0	26455000	7355900	9830600	6692800	2575600	0
A0A024R6I3;Q53GF9;P49755;G3V2K7;B4DL12;B4DZH3	A0A024R6I3;Q53GF9;P49755;G3V2K7;B4DL12	7;7;7;4;4;3	7;7;7;4;4;3	7;7;7;4;4;3	Transmembrane emp24 domain-containing protein 10	TMED10	tr|A0A024R6I3|A0A024R6I3_HUMAN Testicular tissue protein Li 206 OS=Homo sapiens GN=TMED10 PE=2 SV=1;tr|Q53GF9|Q53GF9_HUMAN Full-length cDNA 5-PRIME end of clone CS0DF013YM24 of Fetal brain of Homo sapiens (Human) variant (Fragment) OS=Homo sapiens PE=2 SV=	6	7	7	7	7	6	6	6	7	7	7	6	6	6	7	7	7	6	6	6	7	7	33.3	33.3	33.3	24.976	219	219;225;219;153;177;94	0	66.75	33.3	31.1	31.1	31.1	33.3	33.3	1552200000	370720000	219320000	310910000	224630000	230120000
A0A024R6K3;Q86TU7;C9K0W5;Q6NXR6	A0A024R6K3;Q86TU7	5;5;1;1	5;5;1;1	5;5;1;1	Histone-lysine N-methyltransferase setd3	SETD3	tr|A0A024R6K3|A0A024R6K3_HUMAN Histone-lysine N-methyltransferase OS=Homo sapiens GN=SETD3 PE=3 SV=1;sp|Q86TU7|SETD3_HUMAN Histone-lysine N-methyltransferase setd3 OS=Homo sapiens GN=SETD3 PE=1 SV=1	4	5	5	5	2	2	0	2	1	1	2	2	0	2	1	1	2	2	0	2	1	1	12.6	12.6	12.6	67.256	594	594;594;81;292	0	33.454	6.1	4.9	0	3.5	1.9	1.9	31196000	10383000	6952800	0	5191100	4139800
A0A024R6K8;P23381;G3V3H8;G3V3Y5;H0YJP3;G3V277;B4DTK8;G3V3P2;G3V227;G3V4C7;G3V4N8;G3V5W1;G3V3S7;G3V3X0;G3V423;G3V5U1;G3V456;G3V2Y7;G3V2F2;G3V3R3;G3V4S4;G3V313;G3V339;G3V2C0;G3V5H5;P78534;G3V4A3;G3V4Q0;G3V4N0	A0A024R6K8;P23381	18;18;8;8;7;6;5;4;4;3;3;3;3;3;3;3;3;3;2;2;2;2;2;2;1;1;1;1;1	18;18;8;8;7;6;5;4;4;3;3;3;3;3;3;3;3;3;2;2;2;2;2;2;1;1;1;1;1	18;18;8;8;7;6;5;4;4;3;3;3;3;3;3;3;3;3;2;2;2;2;2;2;1;1;1;1;1	Tryptophan--tRNA ligase, cytoplasmic;T1-TrpRS;T2-TrpRS	WARS	tr|A0A024R6K8|A0A024R6K8_HUMAN Tryptophanyl-tRNA synthetase, isoform CRA_a OS=Homo sapiens GN=WARS PE=3 SV=1;sp|P23381|SYWC_HUMAN Tryptophan--tRNA ligase, cytoplasmic OS=Homo sapiens GN=WARS PE=1 SV=2	29	18	18	18	15	13	10	8	11	12	15	13	10	8	11	12	15	13	10	8	11	12	60.9	60.9	60.9	53.165	471	471;471;223;226;185;212;181;150;152;97;104;107;114;124;140;153;154;177;55;58;63;68;70;86;25;33;36;40;105	0	231.58	51.4	43.7	37.4	27.8	43.3	41.6	1290100000	397020000	228770000	236470000	104430000	166320000
A0A024R6M2;Q6IN85;G3V5Z3;H0YIY8;G3V5A2;G3V4R3;G3V231;H0YJN6;Q8N6W1	A0A024R6M2;Q6IN85;G3V5Z3;H0YIY8	11;11;10;9;5;3;3;3;1	11;11;10;9;5;3;3;3;1	8;8;7;6;2;0;0;3;1	Serine/threonine-protein phosphatase 4 regulatory subunit 3A	KIAA2010;SMEK1	tr|A0A024R6M2|A0A024R6M2_HUMAN KIAA2010, isoform CRA_a OS=Homo sapiens GN=KIAA2010 PE=4 SV=1;sp|Q6IN85|P4R3A_HUMAN Serine/threonine-protein phosphatase 4 regulatory subunit 3A OS=Homo sapiens GN=PPP4R3A PE=1 SV=1;tr|G3V5Z3|G3V5Z3_HUMAN Serine/threonine-pro	9	11	11	8	6	7	4	5	5	6	6	7	4	5	5	6	5	4	3	3	3	4	18.9	18.9	15.4	93.895	820	820;833;706;543;190;99;150;199;52	0	74.927	10	9.4	8.7	5.6	8.5	10.1	117620000	21118000	27444000	8708100	16806000	23972000
A0A024R6M3;P51003;G3XAH6;B4DHB8;B4DYF4;A0A0C4DGK1;A0A024R6J7;G3V3I9;H0YJ00;B7ZA53;B4DZL2;G3V2A0;A4D1Z6;A0ZTA0;Q9NRJ5;G3V457;H7C3W0;F8WAT4;Q53T17;Q05DB9;Q2TAI9;Q9BWT3	A0A024R6M3;P51003;G3XAH6;B4DHB8;B4DYF4	7;7;6;6;6;3;3;2;2;2;2;2;2;2;2;1;1;1;1;1;1;1	7;7;6;6;6;3;3;2;2;2;2;2;2;2;2;1;1;1;1;1;1;1	7;7;6;6;6;3;3;2;2;2;2;2;2;2;2;1;1;1;1;1;1;1	Poly(A) polymerase alpha	PAPOLA	tr|A0A024R6M3|A0A024R6M3_HUMAN Poly(A) polymerase alpha, isoform CRA_a OS=Homo sapiens GN=PAPOLA PE=4 SV=1;sp|P51003|PAPOA_HUMAN Poly(A) polymerase alpha OS=Homo sapiens GN=PAPOLA PE=1 SV=4;tr|G3XAH6|G3XAH6_HUMAN Poly(A) polymerase alpha OS=Homo sapiens GN	22	7	7	7	5	4	2	2	3	3	5	4	2	2	3	3	5	4	2	2	3	3	14.8	14.8	14.8	82.842	745	745;745;724;740;761;238;495;177;203;270;310;475;637;637;636;111;168;234;465;496;506;736	0	47.392	11.4	7.7	4.3	3.9	6.8	7.1	205900000	52994000	48118000	16999000	19391000	38468000
A0A024R6P5;Q13330;Q59FW1;H0Y4T7;E7ESY4;Q86TR6;Q9BRL8;F8W9Y9	A0A024R6P5;Q13330;Q59FW1;H0Y4T7;E7ESY4;Q86TR6	4;4;3;3;3;2;1;1	3;3;2;2;2;1;1;1	3;3;2;2;2;1;1;1	Metastasis-associated protein MTA1	MTA1	tr|A0A024R6P5|A0A024R6P5_HUMAN Metastasis associated 1, isoform CRA_c OS=Homo sapiens GN=MTA1 PE=4 SV=1;sp|Q13330|MTA1_HUMAN Metastasis-associated protein MTA1 OS=Homo sapiens GN=MTA1 PE=1 SV=2;tr|Q59FW1|Q59FW1_HUMAN Metastasis associated protein variant (	8	4	3	3	3	2	1	2	2	3	2	1	0	1	1	2	2	1	0	1	1	2	8.9	7.3	7.3	71.208	629	629;715;511;511;703;177;255;255	0	18.631	6.8	3.7	1.6	3.7	4.8	5.7	62598000	8072700	21571000	0	21498000	1194600
Q6IBU0;A0A024R6Q1;P55010;H0YLZ1;Q32Q19;Q05DF3;H0YN40;H0YMJ8;H0YM54;B4DEN3;H0YK11	Q6IBU0;A0A024R6Q1;P55010	11;11;11;4;4;4;4;2;2;2;1	11;11;11;4;4;4;4;2;2;2;1	11;11;11;4;4;4;4;2;2;2;1	Eukaryotic translation initiation factor 5	EIF5	tr|Q6IBU0|Q6IBU0_HUMAN eIF5 protein OS=Homo sapiens GN=EIF5 PE=2 SV=1;tr|A0A024R6Q1|A0A024R6Q1_HUMAN Eukaryotic translation initiation factor 5, isoform CRA_b OS=Homo sapiens GN=EIF5 PE=4 SV=1;sp|P55010|IF5_HUMAN Eukaryotic translation initiation factor 5	11	11	11	11	10	8	5	6	9	8	10	8	5	6	9	8	10	8	5	6	9	8	28.3	28.3	28.3	49.151	431	431;431;431;146;163;166;200;101;109;193;68	0	94.315	26	23.7	13	15.1	26	23.7	879990000	220200000	124480000	121740000	85601000	151030000
A0A024R6Q2;Q96FX7;Q96B39;H0Y2Q1	A0A024R6Q2;Q96FX7;Q96B39;H0Y2Q1	4;4;3;3	4;4;3;3	4;4;3;3	tRNA (adenine(58)-N(1))-methyltransferase catalytic subunit TRMT61A	C14orf172;TRMT61A	tr|A0A024R6Q2|A0A024R6Q2_HUMAN tRNA (adenine(58)-N(1))-methyltransferase catalytic subunit TRMT61A OS=Homo sapiens GN=C14orf172 PE=3 SV=1;sp|Q96FX7|TRM61_HUMAN tRNA (adenine(58)-N(1))-methyltransferase catalytic subunit TRMT61A OS=Homo sapiens GN=TRMT61A P	4	4	4	4	2	4	0	1	1	1	2	4	0	1	1	1	2	4	0	1	1	1	21.5	21.5	21.5	31.381	289	289;289;190;191	0	25.571	9.3	21.5	0	3.1	3.5	6.2	24808000	7785700	12850000	0	1955400	0
A0A024R6R2;Q8TD30;H3BU54	A0A024R6R2;Q8TD30	6;6;2	6;6;2	6;6;2	Alanine aminotransferase 2	GPT2	tr|A0A024R6R2|A0A024R6R2_HUMAN Glutamic pyruvate transaminase (Alanine aminotransferase) 2, isoform CRA_b OS=Homo sapiens GN=GPT2 PE=4 SV=1;sp|Q8TD30|ALAT2_HUMAN Alanine aminotransferase 2 OS=Homo sapiens GN=GPT2 PE=1 SV=1	3	6	6	6	4	4	0	0	1	1	4	4	0	0	1	1	4	4	0	0	1	1	21.2	21.2	21.2	57.903	523	523;523;177	0	45.367	14.1	14.7	0	0	4.2	3.6	57398000	33823000	18140000	0	0	1910000
A0A024R6S1;O60884;T2DN57;T2DPK5;I3L320;A0A087WT48	A0A024R6S1;O60884	17;17;7;7;3;3	17;17;7;7;3;3	17;17;7;7;3;3	DnaJ homolog subfamily A member 2	DNAJA2	tr|A0A024R6S1|A0A024R6S1_HUMAN DnaJ (Hsp40) homolog, subfamily A, member 2, isoform CRA_a OS=Homo sapiens GN=DNAJA2 PE=3 SV=1;sp|O60884|DNJA2_HUMAN DnaJ homolog subfamily A member 2 OS=Homo sapiens GN=DNAJA2 PE=1 SV=1	6	17	17	17	13	13	13	12	14	15	13	13	13	12	14	15	13	13	13	12	14	15	53.2	53.2	53.2	45.745	412	412;412;128;131;47;134	0	149.85	46.6	36.4	44.2	42	44.4	49	1632500000	265970000	227830000	316690000	222090000	290120000
H3BU93;Q2VIL1;A0A024R6T8;Q9GZU8;H3BQQ6;H3BTI2;H3BTP8;H3BSY6;H3BP64;H3BNK9;H3BUL4;H3BMX9	H3BU93;Q2VIL1;A0A024R6T8;Q9GZU8;H3BQQ6;H3BTI2;H3BTP8;H3BSY6;H3BP64;H3BNK9;H3BUL4;H3BMX9	2;2;2;2;1;1;1;1;1;1;1;1	2;2;2;2;1;1;1;1;1;1;1;1	2;2;2;2;1;1;1;1;1;1;1;1	Protein FAM192A	FAM192A;NIP30	tr|H3BU93|H3BU93_HUMAN Protein FAM192A OS=Homo sapiens GN=FAM192A PE=1 SV=1;tr|Q2VIL1|Q2VIL1_HUMAN RcNIP30 (Fragment) OS=Homo sapiens PE=4 SV=1;tr|A0A024R6T8|A0A024R6T8_HUMAN NEFA-interacting nuclear protein NIP30, isoform CRA_a OS=Homo sapiens GN=NIP30 PE	12	2	2	2	1	1	1	1	1	2	1	1	1	1	1	2	1	1	1	1	1	2	18.6	18.6	18.6	19.351	177	177;254;254;254;96;106;130;140;148;154;160;165	0.00033014	16.576	8.5	8.5	8.5	8.5	8.5	18.6	49011000	4235600	7424000	5990700	2252000	6950000
B4DIV2;H3BNT2;A0A024R6U3;O75208;H3BPY0;H3BPW3;H3BVA5;B4DEE3;H3BPC6;B4E0U3;H3BRC0;H3BSJ5	B4DIV2;H3BNT2;A0A024R6U3;O75208;H3BPY0;H3BPW3;H3BVA5;B4DEE3;H3BPC6;B4E0U3;H3BRC0;H3BSJ5	4;4;4;4;2;2;2;2;2;2;2;2	4;4;4;4;2;2;2;2;2;2;2;2	4;4;4;4;2;2;2;2;2;2;2;2	Ubiquinone biosynthesis protein COQ9, mitochondrial	COQ9;hCG_2025883	tr|B4DIV2|B4DIV2_HUMAN cDNA FLJ60575, highly similar to Ubiquinone biosynthesis protein COQ9, mitochondrial OS=Homo sapiens PE=2 SV=1;tr|H3BNT2|H3BNT2_HUMAN Ubiquinone biosynthesis protein COQ9, mitochondrial (Fragment) OS=Homo sapiens GN=COQ9 PE=1 SV=8;tr	12	4	4	4	3	4	3	4	3	3	3	4	3	4	3	3	3	4	3	4	3	3	27.1	27.1	27.1	29.17	262	262;303;318;318;89;102;172;174;188;190;207;283	0	56.83	23.7	27.1	23.7	27.1	23.7	23.7	238050000	55848000	42058000	51043000	29654000	27877000
B3KUZ8;A0A024R6W0;P00505;A8K482;B4DY39	B3KUZ8;A0A024R6W0;P00505;A8K482	22;22;22;18;3	22;22;22;18;3	22;22;22;18;3	Aspartate aminotransferase;Aspartate aminotransferase, mitochondrial	GOT2	tr|B3KUZ8|B3KUZ8_HUMAN Aspartate aminotransferase OS=Homo sapiens PE=2 SV=1;tr|A0A024R6W0|A0A024R6W0_HUMAN Aspartate aminotransferase OS=Homo sapiens GN=GOT2 PE=4 SV=1;sp|P00505|AATM_HUMAN Aspartate aminotransferase, mitochondrial OS=Homo sapiens GN=GOT2 P	5	22	22	22	20	17	17	11	13	14	20	17	17	11	13	14	20	17	17	11	13	14	65.2	65.2	65.2	41.326	371	371;430;430;430;189	0	221.33	55.8	43.9	53.4	39.4	49.6	49.9	3903300000	1396700000	587140000	699620000	247740000	506350000
A0A024R6W2;O43809;B2R6U8;H3BND3;H3BV41;Q5HYH5	A0A024R6W2;O43809;B2R6U8;H3BND3;H3BV41	8;8;7;5;4;3	8;8;7;5;4;3	8;8;7;5;4;3	Cleavage and polyadenylation specificity factor subunit 5	NUDT21	tr|A0A024R6W2|A0A024R6W2_HUMAN Nudix (Nucleoside diphosphate linked moiety X)-type motif 21, isoform CRA_a OS=Homo sapiens GN=NUDT21 PE=4 SV=1;sp|O43809|CPSF5_HUMAN Cleavage and polyadenylation specificity factor subunit 5 OS=Homo sapiens GN=NUDT21 PE=1 SV	6	8	8	8	8	4	5	5	7	6	8	4	5	5	7	6	8	4	5	5	7	6	49.8	49.8	49.8	26.227	227	227;227;227;149;71;105	0	64.765	49.8	16.7	29.5	28.6	41.4	36.1	686340000	135510000	66845000	110230000	102750000	151270000
A0A024R6X2;Q13951;J3KS23;A8K719;J3KRT0;H3BSC0;A0A024R6W3	A0A024R6X2;Q13951;J3KS23;A8K719;J3KRT0;H3BSC0;A0A024R6W3	5;5;4;4;3;3;3	5;5;4;4;3;3;3	5;5;4;4;3;3;3	Core-binding factor subunit beta	CBFB	tr|A0A024R6X2|A0A024R6X2_HUMAN Core-binding factor, beta subunit, isoform CRA_b OS=Homo sapiens GN=CBFB PE=4 SV=1;sp|Q13951|PEBB_HUMAN Core-binding factor subunit beta OS=Homo sapiens GN=CBFB PE=1 SV=2;tr|J3KS23|J3KS23_HUMAN Core-binding factor subunit bet	7	5	5	5	3	2	2	3	4	3	3	2	2	3	4	3	3	2	2	3	4	3	30.8	30.8	30.8	21.508	182	182;182;82;187;61;93;155	0	48.026	19.8	15.9	15.9	21.4	25.3	19.8	282030000	39373000	28543000	20816000	44842000	75519000
A0A024R6Y2;P61970;H3BRV9;B4DEQ2	A0A024R6Y2;P61970;H3BRV9	6;6;5;2	6;6;5;2	6;6;5;2	Nuclear transport factor 2	NUTF2	tr|A0A024R6Y2|A0A024R6Y2_HUMAN Nuclear transport factor 2, isoform CRA_a OS=Homo sapiens GN=NUTF2 PE=4 SV=1;sp|P61970|NTF2_HUMAN Nuclear transport factor 2 OS=Homo sapiens GN=NUTF2 PE=1 SV=1;tr|H3BRV9|H3BRV9_HUMAN Nuclear transport factor 2 (Fragment) OS=H	4	6	6	6	5	5	5	6	5	5	5	5	5	6	5	5	5	5	5	6	5	5	89	89	89	14.478	127	127;127;107;120	0	83.588	69.3	69.3	69.3	89	69.3	69.3	1288800000	244210000	199480000	177560000	186720000	242920000
A0A024R6Z0;O43237;J3KRI4;B4E2E0;B4DHD8;J3KRZ2;Q63HJ8;H3BUM4;J3KSD2	A0A024R6Z0;O43237;J3KRI4	14;14;7;5;5;4;3;2;1	14;14;7;5;5;4;3;2;1	14;14;7;5;5;4;3;2;1	Cytoplasmic dynein 1 light intermediate chain 2	DYNC1LI2	tr|A0A024R6Z0|A0A024R6Z0_HUMAN Dynein, cytoplasmic 1, light intermediate chain 2, isoform CRA_a OS=Homo sapiens GN=DYNC1LI2 PE=4 SV=1;sp|O43237|DC1L2_HUMAN Cytoplasmic dynein 1 light intermediate chain 2 OS=Homo sapiens GN=DYNC1LI2 PE=1 SV=1;tr|J3KRI4|J3KR	9	14	14	14	13	11	9	8	8	9	13	11	9	8	8	9	13	11	9	8	8	9	47.4	47.4	47.4	54.099	492	492;492;167;271;310;92;209;186;49	0	149.14	44.7	28.9	22	23.6	20.7	23.8	995900000	273580000	216580000	177270000	74601000	119910000
A0A024R6Z6;B4DYU2;Q96MW5;H3BQV3;H3BMQ9;H3BUN2	A0A024R6Z6;B4DYU2;Q96MW5;H3BQV3	3;3;3;2;1;1	3;3;3;2;1;1	3;3;3;2;1;1	Conserved oligomeric Golgi complex subunit 8	hCG_2027080;COG8	tr|A0A024R6Z6|A0A024R6Z6_HUMAN Conserved oligomeric Golgi complex subunit 8 OS=Homo sapiens GN=hCG_2027080 PE=3 SV=1;tr|B4DYU2|B4DYU2_HUMAN Conserved oligomeric Golgi complex subunit 8 OS=Homo sapiens PE=2 SV=1;sp|Q96MW5|COG8_HUMAN Conserved oligomeric Gol	6	3	3	3	1	2	2	0	0	0	1	2	2	0	0	0	1	2	2	0	0	0	8.3	8.3	8.3	68.423	612	612;639;612;534;156;164	0.00033069	16.627	3.4	4.9	4.9	0	0	0	42880000	2272600	6016700	34590000	0	0
A0A024R702;Q9BW30	A0A024R702;Q9BW30	3;3	3;3	3;3	Tubulin polymerization-promoting protein family member 3	CGI-38;TPPP3	tr|A0A024R702|A0A024R702_HUMAN Brain specific protein, isoform CRA_a OS=Homo sapiens GN=CGI-38 PE=4 SV=1;sp|Q9BW30|TPPP3_HUMAN Tubulin polymerization-promoting protein family member 3 OS=Homo sapiens GN=TPPP3 PE=1 SV=1	2	3	3	3	3	1	1	0	0	0	3	1	1	0	0	0	3	1	1	0	0	0	21	21	21	18.985	176	176;176	0	20.672	21	4.5	8	0	0	0	39781000	24947000	9867000	4967400	0	0
A0A024R704;P78362;C9J2M4;C9JWF7	A0A024R704;P78362;C9J2M4;C9JWF7	4;4;2;2	1;1;1;1	1;1;1;1	SRSF protein kinase 2;SRSF protein kinase 2 N-terminal;SRSF protein kinase 2 C-terminal	SRPK2	tr|A0A024R704|A0A024R704_HUMAN SFRS protein kinase 2, isoform CRA_b OS=Homo sapiens GN=SRPK2 PE=4 SV=1;sp|P78362|SRPK2_HUMAN SRSF protein kinase 2 OS=Homo sapiens GN=SRPK2 PE=1 SV=3;tr|C9J2M4|C9J2M4_HUMAN SRSF protein kinase 2 (Fragment) OS=Homo sapiens GN	4	4	1	1	2	0	1	0	2	0	1	0	0	0	1	0	1	0	0	0	1	0	7.1	2.9	2.9	77.526	688	688;688;160;231	0.0072202	8.1852	4.7	0	1.3	0	4.1	0	6932300	3196700	0	0	0	3735600
A0A024R705;Q9UN37;I3L4J1;Q9NXK5;Q9UF30;Q49AN7;B3KNH6;Q6PIW4	A0A024R705;Q9UN37;I3L4J1;Q9NXK5;Q9UF30	11;11;9;6;6;2;1;1	11;11;9;6;6;2;1;1	10;10;8;6;6;2;0;0	Vacuolar protein sorting-associated protein 4A	VPS4A;DKFZp434E0418	tr|A0A024R705|A0A024R705_HUMAN Vacuolar protein sorting 4A (Yeast), isoform CRA_c OS=Homo sapiens GN=VPS4A PE=3 SV=1;sp|Q9UN37|VPS4A_HUMAN Vacuolar protein sorting-associated protein 4A OS=Homo sapiens GN=VPS4A PE=1 SV=1;tr|I3L4J1|I3L4J1_HUMAN Uncharacteri	8	11	11	10	6	4	5	3	6	4	6	4	5	3	6	4	5	3	4	2	5	3	35.2	35.2	32.5	48.897	437	437;437;428;240;266;70;674;674	0	65.677	19	9.8	18.1	6.9	19.2	15.8	247900000	50036000	14647000	39041000	38437000	71056000
B4DFL1;A0A024R713;P09622;E9PEX6;B4DMK9;F8WDM5;A0A1W2PR83;F2Z2E3	B4DFL1;A0A024R713;P09622;E9PEX6;B4DMK9	9;9;9;8;8;1;1;1	9;9;9;8;8;1;1;1	9;9;9;8;8;1;1;1	Dihydrolipoyl dehydrogenase;Dihydrolipoyl dehydrogenase, mitochondrial	DLD	tr|B4DFL1|B4DFL1_HUMAN Dihydrolipoyl dehydrogenase OS=Homo sapiens PE=2 SV=1;tr|A0A024R713|A0A024R713_HUMAN Dihydrolipoyl dehydrogenase OS=Homo sapiens GN=DLD PE=3 SV=1;sp|P09622|DLDH_HUMAN Dihydrolipoyl dehydrogenase, mitochondrial OS=Homo sapiens GN=DLD	8	9	9	9	9	6	6	7	7	7	9	6	6	7	7	7	9	6	6	7	7	7	30.3	30.3	30.3	48.899	459	459;509;509;486;486;114;114;115	0	123.5	30.3	17.6	22.2	25.3	20.5	24.6	1416400000	357870000	147120000	184210000	200270000	240740000
A0A024R718;P43490;A0A0C4DFS8;B7Z8W6;C9JF35;C9JG65	A0A024R718;P43490;A0A0C4DFS8	13;13;10;5;2;2	13;13;10;5;2;2	13;13;10;5;2;2	Nicotinamide phosphoribosyltransferase	PBEF1;NAMPT	tr|A0A024R718|A0A024R718_HUMAN Pre-B-cell colony enhancing factor 1, isoform CRA_a OS=Homo sapiens GN=PBEF1 PE=4 SV=1;sp|P43490|NAMPT_HUMAN Nicotinamide phosphoribosyltransferase OS=Homo sapiens GN=NAMPT PE=1 SV=1;tr|A0A0C4DFS8|A0A0C4DFS8_HUMAN Nicotinamid	6	13	13	13	8	4	5	9	5	7	8	4	5	9	5	7	8	4	5	9	5	7	38.7	38.7	38.7	55.52	491	491;491;368;241;60;88	0	107.67	31	13.2	18.7	27.9	15.5	20.4	515330000	85670000	32167000	62591000	155200000	87599000
A0A024R725;C9J381;B4DNJ7;B3KRZ3;Q6ZNB1;Q5H9Q6;P20839;C9K0R9;C9J029	A0A024R725;C9J381;B4DNJ7;B3KRZ3;Q6ZNB1;Q5H9Q6;P20839;C9K0R9	5;5;5;5;5;5;5;3;1	4;4;4;4;4;4;4;2;1	4;4;4;4;4;4;4;2;1	Inosine-5-monophosphate dehydrogenase;Inosine-5-monophosphate dehydrogenase 1	IMPDH1;IMPDH;DKFZp781N0678	tr|A0A024R725|A0A024R725_HUMAN Inosine-5-monophosphate dehydrogenase OS=Homo sapiens GN=IMPDH1 PE=3 SV=1;tr|C9J381|C9J381_HUMAN Inosine-5-monophosphate dehydrogenase OS=Homo sapiens GN=IMPDH1 PE=1 SV=1;tr|B4DNJ7|B4DNJ7_HUMAN Inosine-5-monophosphate dehy	9	5	4	4	0	2	3	2	2	3	0	1	2	1	1	2	0	1	2	1	1	2	14.5	12.4	12.4	40.984	380	380;513;514;522;530;599;514;289;184	0	22.755	0	5.3	8.2	5	5.5	7.9	26997000	0	3953100	7605700	2733300	3555700
A0A087X1G1;H7BYD0;A0A024R745;Q16718;A0A024R772;F8WAS3;A0A087WXR5;C9IZN5;A0A024R736	A0A087X1G1;H7BYD0;A0A024R745;Q16718;A0A024R772;F8WAS3;A0A087WXR5;C9IZN5	6;6;6;6;3;3;3;3;2	6;6;6;6;3;3;3;3;2	6;6;6;6;3;3;3;3;2	NADH dehydrogenase [ubiquinone] 1 alpha subcomplex subunit 5	NDUFA5	tr|A0A087X1G1|A0A087X1G1_HUMAN NADH dehydrogenase [ubiquinone] 1 alpha subcomplex subunit 5 OS=Homo sapiens GN=NDUFA5 PE=1 SV=1;tr|H7BYD0|H7BYD0_HUMAN NADH dehydrogenase [ubiquinone] 1 alpha subcomplex subunit 5 (Fragment) OS=Homo sapiens GN=NDUFA5 PE=1 SV	9	6	6	6	5	2	3	3	4	4	5	2	3	3	4	4	5	2	3	3	4	4	63.4	63.4	63.4	11.965	101	101;112;116;116;59;70;77;93;55	0	44.4	60.4	18.8	44.6	33.7	59.4	62.4	166860000	24186000	12397000	18000000	23007000	38945000
A0A024R753;Q9NW13;C9JAA9;B4DJ90;A0A0S2Z5E5;H7C5G8;C9JE21	A0A024R753;Q9NW13;C9JAA9;B4DJ90	3;3;2;2;1;1;1	3;3;2;2;1;1;1	3;3;2;2;1;1;1	RNA-binding protein 28	RBM28	tr|A0A024R753|A0A024R753_HUMAN RNA binding motif protein 28 isoform 1 OS=Homo sapiens GN=RBM28 PE=2 SV=1;sp|Q9NW13|RBM28_HUMAN RNA-binding protein 28 OS=Homo sapiens GN=RBM28 PE=1 SV=3;tr|C9JAA9|C9JAA9_HUMAN RNA-binding protein 28 (Fragment) OS=Homo sapien	7	3	3	3	1	2	0	0	3	1	1	2	0	0	3	1	1	2	0	0	3	1	5.5	5.5	5.5	85.737	759	759;759;283;387;89;186;204	0	22.19	2	4	0	0	5.5	1.6	25084000	2613700	5368800	0	0	14485000
B3KNG6;A0A024R755;H0Y875;B3KQK3	B3KNG6;A0A024R755;H0Y875	15;15;10;6	1;1;0;0	1;1;0;0		CALU	tr|B3KNG6|B3KNG6_HUMAN cDNA FLJ14554 fis, clone NT2RM2001839, highly similar to Calumenin OS=Homo sapiens PE=2 SV=1;tr|A0A024R755|A0A024R755_HUMAN Calumenin, isoform CRA_a OS=Homo sapiens GN=CALU PE=4 SV=1;tr|H0Y875|H0Y875_HUMAN Calumenin (Fragment) OS=Hom	4	15	1	1	15	12	13	11	15	13	1	1	1	1	1	1	1	1	1	1	1	1	62.9	4.8	4.8	37.106	315	315;315;147;119	0.0072303	8.5872	62.9	49.5	58.7	49.5	62.9	61.9	135130000	23742000	21429000	31254000	17095000	19316000
B2R6H7;A0A024R794;Q9Y5L0;E9PFH4;C9J7E5;B3KMX1;B3KM69	B2R6H7;A0A024R794;Q9Y5L0;E9PFH4;C9J7E5;B3KMX1;B3KM69	13;13;13;12;12;7;7	13;13;13;12;12;7;7	13;13;13;12;12;7;7	Transportin-3	TNPO3	tr|B2R6H7|B2R6H7_HUMAN cDNA, FLJ92955, highly similar to Homo sapiens transportin-SR (TRN-SR), mRNA OS=Homo sapiens PE=2 SV=1;tr|A0A024R794|A0A024R794_HUMAN Transportin 3, isoform CRA_b OS=Homo sapiens GN=TNPO3 PE=4 SV=1;sp|Q9Y5L0|TNPO3_HUMAN Transportin-3	7	13	13	13	9	8	3	4	8	4	9	8	3	4	8	4	9	8	3	4	8	4	20.5	20.5	20.5	104.23	923	923;923;923;857;957;480;523	0	85.656	15.9	12.1	4.3	5.4	12.2	7.5	250630000	74097000	37149000	21651000	17001000	55109000
A0A024R7A8;P15121;Q59EL5;E9PCX2;E9PEF9;O15289	A0A024R7A8;P15121;Q59EL5;E9PCX2	12;12;8;8;4;1	12;12;8;8;4;1	11;11;8;8;4;1	Aldose reductase	AKR1B1	tr|A0A024R7A8|A0A024R7A8_HUMAN Aldo-keto reductase family 1, member B1 (Aldose reductase), isoform CRA_a OS=Homo sapiens GN=AKR1B1 PE=4 SV=1;sp|P15121|ALDR_HUMAN Aldose reductase OS=Homo sapiens GN=AKR1B1 PE=1 SV=3;tr|Q59EL5|Q59EL5_HUMAN Aldo-keto reductas	6	12	12	11	9	8	9	10	8	7	9	8	9	10	8	7	9	8	9	9	8	7	58.5	58.5	56	35.853	316	316;316;260;263;102;22	0	110.88	50	36.4	42.4	43	36.4	33.9	1892300000	344990000	268110000	355040000	265920000	377720000
B2R4N3;A0A024R7B0;Q9BZL1;K7EQ43	B2R4N3;A0A024R7B0;Q9BZL1;K7EQ43	2;2;2;1	2;2;2;1	2;2;2;1	Ubiquitin-like protein 5	UBL5	tr|B2R4N3|B2R4N3_HUMAN cDNA, FLJ92155, highly similar to Homo sapiens ubiquitin-like 5 (UBL5), mRNA OS=Homo sapiens PE=2 SV=1;tr|A0A024R7B0|A0A024R7B0_HUMAN Testicular tissue protein Li 217 OS=Homo sapiens GN=UBL5 PE=2 SV=1;sp|Q9BZL1|UBL5_HUMAN Ubiquitin-l	4	2	2	2	1	2	1	1	2	1	1	2	1	1	2	1	1	2	1	1	2	1	24.7	24.7	24.7	8.5478	73	73;73;73;36	0.00031696	14.187	12.3	24.7	12.3	12.3	24.7	12.3	134210000	10668000	21209000	11676000	19360000	52809000
A0A024R7B7;Q16543;Q6FG59;K7EQA9;K7EKQ2;K7EL68;A1L0W4;K7EIU0	A0A024R7B7;Q16543;Q6FG59;K7EQA9;K7EKQ2;K7EL68	12;12;11;9;7;6;5;3	12;12;11;9;7;6;5;3	12;12;11;9;7;6;5;3	Hsp90 co-chaperone Cdc37;Hsp90 co-chaperone Cdc37, N-terminally processed	CDC37	tr|A0A024R7B7|A0A024R7B7_HUMAN CDC37 cell division cycle 37 homolog (S. cerevisiae), isoform CRA_a OS=Homo sapiens GN=CDC37 PE=4 SV=1;sp|Q16543|CDC37_HUMAN Hsp90 co-chaperone Cdc37 OS=Homo sapiens GN=CDC37 PE=1 SV=1;tr|Q6FG59|Q6FG59_HUMAN CDC37 protein OS=	8	12	12	12	8	9	9	11	10	8	8	9	9	11	10	8	8	9	9	11	10	8	33.9	33.9	33.9	44.468	378	378;378;378;230;353;184;110;104	0	128.69	26.2	26.7	28.6	31.5	29.1	26.2	2371000000	487220000	296980000	413890000	367490000	423680000
A0A024R7C4;B4DUT2;Q8N9T8;B7ZLF4;B4DUY9;H0YFD2;H0YH26;F8WFC1	A0A024R7C4;B4DUT2;Q8N9T8	5;5;5;2;2;1;1;1	5;5;5;2;2;1;1;1	5;5;5;2;2;1;1;1	Protein KRI1 homolog	FLJ12949;KRI1	tr|A0A024R7C4|A0A024R7C4_HUMAN Uncharacterized protein OS=Homo sapiens GN=FLJ12949 PE=4 SV=1;tr|B4DUT2|B4DUT2_HUMAN cDNA FLJ53206 OS=Homo sapiens PE=2 SV=1;sp|Q8N9T8|KRI1_HUMAN Protein KRI1 homolog OS=Homo sapiens GN=KRI1 PE=1 SV=3	8	5	5	5	2	2	1	2	5	4	2	2	1	2	5	4	2	2	1	2	5	4	13.2	13.2	13.2	67.423	574	574;757;703;470;582;190;194;197	0	39.513	4.2	4.2	2.4	4.2	13.2	10.6	85866000	11108000	7122000	3626500	11359000	30159000
K7EKI4;K7ELF1;K7ELQ0;K7ES61;A0A024R7C5;X6RAY8;Q9BYD3	K7EKI4;K7ELF1;K7ELQ0;K7ES61;A0A024R7C5;X6RAY8;Q9BYD3	3;3;3;3;3;3;3	3;3;3;3;3;3;3	3;3;3;3;3;3;3	39S ribosomal protein L4, mitochondrial	MRPL4	tr|K7EKI4|K7EKI4_HUMAN 39S ribosomal protein L4, mitochondrial OS=Homo sapiens GN=MRPL4 PE=1 SV=1;tr|K7ELF1|K7ELF1_HUMAN 39S ribosomal protein L4, mitochondrial (Fragment) OS=Homo sapiens GN=MRPL4 PE=1 SV=1;tr|K7ELQ0|K7ELQ0_HUMAN 39S ribosomal protein L4,	7	3	3	3	0	2	1	1	2	2	0	2	1	1	2	2	0	2	1	1	2	2	37	37	37	14.056	127	127;163;220;300;311;357;311	0	22.253	0	24.4	15	9.4	24.4	27.6	61962000	0	12507000	6285100	2461200	16709000
A0A024R7C7;Q12906;F4ZW64;A8K590;Q59GP7;B4DFG4;K7EKJ9;K7EQR9;B4DDF3;K7ER69;K7EJ09;K7EM82;K7ERM6;K7ENK6;K7EKY0;K7ELV3;K7EQ75;K7EPG3	A0A024R7C7;Q12906;F4ZW64;A8K590;Q59GP7;B4DFG4	35;35;29;29;20;18;10;8;8;6;5;4;3;3;3;2;1;1	35;35;29;29;20;18;10;8;8;6;5;4;3;3;3;2;1;1	1;1;0;1;0;1;0;0;0;0;0;0;0;0;0;0;0;0	Interleukin enhancer-binding factor 3	ILF3	tr|A0A024R7C7|A0A024R7C7_HUMAN Interleukin enhancer binding factor 3, 90kDa, isoform CRA_d OS=Homo sapiens GN=ILF3 PE=4 SV=1;sp|Q12906|ILF3_HUMAN Interleukin enhancer-binding factor 3 OS=Homo sapiens GN=ILF3 PE=1 SV=3;tr|F4ZW64|F4ZW64_HUMAN NF90a OS=Homo s	18	35	35	1	28	24	28	28	30	28	28	24	28	28	30	28	0	0	0	0	1	1	60.4	60.4	5	95.337	894	894;894;702;702;450;506;254;180;288;161;122;99;77;79;158;116;55;73	0	323.31	45.9	37.6	42.5	45.1	54	45.2	9062200000	1823600000	1244200000	1381900000	1299900000	1767400000
A0A024R7D0;P49366;Q5J8M5;A0A024R7G5;A0A024R7E9;A0A087WZK0;M0R264;M0R253;M0QX43;M0R1T2;B4E3M2;B4DU50;M0R0V2;M0R0J4;M0QYZ7;M0R1T4	A0A024R7D0;P49366;Q5J8M5;A0A024R7G5;A0A024R7E9;A0A087WZK0;M0R264	8;8;7;7;7;7;5;3;3;3;3;2;2;1;1;1	8;8;7;7;7;7;5;3;3;3;3;2;2;1;1;1	8;8;7;7;7;7;5;3;3;3;3;2;2;1;1;1	Deoxyhypusine synthase	DHPS	tr|A0A024R7D0|A0A024R7D0_HUMAN Deoxyhypusine synthase, isoform CRA_b OS=Homo sapiens GN=DHPS PE=4 SV=1;sp|P49366|DHYS_HUMAN Deoxyhypusine synthase OS=Homo sapiens GN=DHPS PE=1 SV=1;tr|Q5J8M5|Q5J8M5_HUMAN Deoxyhypusine synthase OS=Homo sapiens GN=DHPS PE=1	16	8	8	8	8	4	4	4	5	6	8	4	4	4	5	6	8	4	4	4	5	6	33.9	33.9	33.9	40.97	369	369;369;277;313;322;370;182;132;132;138;139;138;159;68;90;115	0	60.646	33.9	14.1	17.9	12.5	20.6	26	290890000	81867000	31043000	38155000	39342000	47463000
K7ELQ9;A0A024R7D3;Q6UW68;K7EM09;K7EPR0;K7ER05;K7EJQ9;K7EMV9	K7ELQ9;A0A024R7D3;Q6UW68;K7EM09;K7EPR0	3;3;3;2;2;1;1;1	3;3;3;2;2;1;1;1	3;3;3;2;2;1;1;1	Transmembrane protein 205	TMEM205;UNQ501	tr|K7ELQ9|K7ELQ9_HUMAN Transmembrane protein 205 (Fragment) OS=Homo sapiens GN=TMEM205 PE=1 SV=1;tr|A0A024R7D3|A0A024R7D3_HUMAN MBC3205, isoform CRA_a OS=Homo sapiens GN=UNQ501 PE=4 SV=1;sp|Q6UW68|TM205_HUMAN Transmembrane protein 205 OS=Homo sapiens GN=TM	8	3	3	3	2	2	1	3	2	2	2	2	1	3	2	2	2	2	1	3	2	2	24.7	24.7	24.7	19.27	170	170;189;189;120;128;88;107;123	0	29.862	17.6	17.6	10	24.7	17.6	17.6	884800000	168890000	105620000	117620000	132040000	186850000
Q9UH51;A0A024R7D5;J3KMZ9;P01130;H0YMD1;H0YM92;A0A0E3KII0;A0A0E3MS57;H0YMQ3	Q9UH51;A0A024R7D5;J3KMZ9;P01130;H0YMD1;H0YM92	4;4;4;4;3;2;1;1;1	4;4;4;4;3;2;1;1;1	4;4;4;4;3;2;1;1;1	Low-density lipoprotein receptor	LDLR	tr|Q9UH51|Q9UH51_HUMAN Low density lipoprotein receptor (Fragment) OS=Homo sapiens GN=LDLR PE=4 SV=1;tr|A0A024R7D5|A0A024R7D5_HUMAN Low density lipoprotein receptor (Familial hypercholesterolemia), isoform CRA_b OS=Homo sapiens GN=LDLR PE=4 SV=1;tr|J3KMZ9|	9	4	4	4	2	1	1	1	3	1	2	1	1	1	3	1	2	1	1	1	3	1	5.9	5.9	5.9	92.914	837	837;860;945;860;948;309;112;134;170	0	26.101	2.6	1.1	1.1	1.6	4.3	1.1	44655000	11072000	3224500	2822500	4602400	18800000
A0A024R7E0;Q96RE7;A0A024R8I0;Q96BF6	A0A024R7E0;Q96RE7;A0A024R8I0;Q96BF6	2;2;1;1	2;2;1;1	2;2;1;1	Nucleus accumbens-associated protein 1;Nucleus accumbens-associated protein 2	BTBD14B;NACC1;BTBD14A;NACC2	tr|A0A024R7E0|A0A024R7E0_HUMAN BTB (POZ) domain containing 14B, isoform CRA_a OS=Homo sapiens GN=BTBD14B PE=4 SV=1;sp|Q96RE7|NACC1_HUMAN Nucleus accumbens-associated protein 1 OS=Homo sapiens GN=NACC1 PE=1 SV=1;tr|A0A024R8I0|A0A024R8I0_HUMAN BTB (POZ) doma	4	2	2	2	1	1	2	2	2	1	1	1	2	2	2	1	1	1	2	2	2	1	5.7	5.7	5.7	57.258	527	527;527;587;587	0.00032289	15.3	3.4	3.4	5.7	5.7	5.7	2.3	43745000	4088400	4925100	10525000	10137000	9692200
I6L9H2;A0A024R7E3;P26358;Q59FP7;B3KVA0;K7ENW7;K7ENQ6	I6L9H2;A0A024R7E3;P26358;Q59FP7	12;12;12;11;4;3;1	12;12;12;11;4;3;1	12;12;12;11;4;3;1	DNA (cytosine-5)-methyltransferase;DNA (cytosine-5)-methyltransferase 1	DNMT1	tr|I6L9H2|I6L9H2_HUMAN DNA (cytosine-5)-methyltransferase OS=Homo sapiens GN=DNMT1 PE=2 SV=1;tr|A0A024R7E3|A0A024R7E3_HUMAN DNA (cytosine-5)-methyltransferase OS=Homo sapiens GN=DNMT1 PE=3 SV=1;sp|P26358|DNMT1_HUMAN DNA (cytosine-5)-methyltransferase 1 OS=	7	12	12	12	1	3	3	6	5	8	1	3	3	6	5	8	1	3	3	6	5	8	12	12	12	171.07	1511	1511;1678;1616;1606;540;389;119	0	80.308	1.5	3.4	2.8	5.9	5.6	8.7	220860000	80766000	16668000	9109400	30103000	27209000
B4DRY5;A0A024R7F7;Q4LE60;O14787;A0A075B780;Q05D48;B3KPC8;K7ENW1;K7ESC1;K7EMA3;K7ESG1	B4DRY5;A0A024R7F7;Q4LE60;O14787;A0A075B780;Q05D48;B3KPC8	15;15;14;14;12;12;11;4;4;2;1	10;10;9;10;9;9;8;2;2;2;1	10;10;9;10;9;9;8;2;2;2;1	Transportin-2	TNPO2;TNPO2 variant protein	tr|B4DRY5|B4DRY5_HUMAN cDNA FLJ54538, highly similar to Transportin-2 OS=Homo sapiens PE=2 SV=1;tr|A0A024R7F7|A0A024R7F7_HUMAN Transportin 2 (Importin 3, karyopherin beta 2b), isoform CRA_b OS=Homo sapiens GN=TNPO2 PE=4 SV=1;tr|Q4LE60|Q4LE60_HUMAN TNPO2 va	11	15	10	10	9	4	7	8	10	11	7	3	5	5	9	9	7	3	5	5	9	9	29.5	21.2	21.2	99.665	880	880;887;1051;897;766;771;699;85;109;56;117	0	90.557	16	6	12.3	17.7	21.2	20.9	355570000	43731000	16666000	25306000	43636000	144610000
A0A024R7G2;O95716;B2R8W8;M0R257	A0A024R7G2;O95716;B2R8W8	9;9;7;1	8;8;6;1	6;6;4;0	Ras-related protein Rab-3D	RAB3D	tr|A0A024R7G2|A0A024R7G2_HUMAN RAB3D, member RAS oncogene family, isoform CRA_b OS=Homo sapiens GN=RAB3D PE=4 SV=1;sp|O95716|RAB3D_HUMAN Ras-related protein Rab-3D OS=Homo sapiens GN=RAB3D PE=1 SV=1;tr|B2R8W8|B2R8W8_HUMAN cDNA, FLJ94098, highly similar to	4	9	8	6	6	6	7	5	7	7	5	5	6	4	6	6	5	5	6	4	5	5	48.9	45.7	33.3	24.267	219	219;219;219;115	0	62.021	29.2	29.2	36.5	24.2	34.7	37.9	752190000	157890000	93970000	177610000	57290000	149820000
A0A024R7G4;Q9NVP2;K7ES22;K7ELW9;B4DXU6;K7EIL9	A0A024R7G4;Q9NVP2;K7ES22;K7ELW9;B4DXU6	4;4;2;2;2;1	4;4;2;2;2;1	3;3;1;2;1;1	Histone chaperone ASF1B	ASF1B	tr|A0A024R7G4|A0A024R7G4_HUMAN ASF1 anti-silencing function 1 homolog B (S. cerevisiae), isoform CRA_a OS=Homo sapiens GN=ASF1B PE=4 SV=1;sp|Q9NVP2|ASF1B_HUMAN Histone chaperone ASF1B OS=Homo sapiens GN=ASF1B PE=1 SV=1;tr|K7ES22|K7ES22_HUMAN Histone chaper	6	4	4	3	1	0	0	1	2	1	1	0	0	1	2	1	1	0	0	0	1	1	32.2	32.2	28.2	22.433	202	202;202;143;165;185;81	0	24.626	7.4	0	0	4	10.9	13.9	36077000	4028100	0	0	12001000	19409000
A0A024R7G6;M0R165;A8K5P4;Q9UBC2;B4DQX5;B4DME4;A5PKY0;M0R2S2;Q69YZ4;M0R3I1;K7EJR2;M0R330;M0QX30;M0R1V5	A0A024R7G6;M0R165;A8K5P4;Q9UBC2;B4DQX5;B4DME4;A5PKY0;M0R2S2	9;9;9;9;8;8;6;5;3;3;1;1;1;1	9;9;9;9;8;8;6;5;3;3;1;1;1;1	9;9;9;9;8;8;6;5;3;3;1;1;1;1	Epidermal growth factor receptor substrate 15-like 1	EPS15L1	tr|A0A024R7G6|A0A024R7G6_HUMAN Epidermal growth factor receptor pathway substrate 15-like 1, isoform CRA_a OS=Homo sapiens GN=EPS15L1 PE=4 SV=1;tr|M0R165|M0R165_HUMAN Epidermal growth factor receptor substrate 15-like 1 OS=Homo sapiens GN=EPS15L1 PE=1 SV=1	14	9	9	9	4	2	3	2	7	7	4	2	3	2	7	7	4	2	3	2	7	7	20.8	20.8	20.8	83.247	754	754;756;756;864;644;767;600;447;185;213;79;83;90;110	0	84.889	9	4.5	8.2	5	16.3	17.1	139410000	17539000	11928000	18441000	6735600	43228000
A0A024R7G8;P54725;K7ENJ0;K7ELW1;B4DDJ7;K7EQ16	A0A024R7G8;P54725	13;13;6;6;4;3	10;10;3;3;4;3	2;2;0;0;1;0	UV excision repair protein RAD23 homolog A	RAD23A	tr|A0A024R7G8|A0A024R7G8_HUMAN RAD23 homolog A (S. cerevisiae), isoform CRA_a OS=Homo sapiens GN=RAD23A PE=4 SV=1;sp|P54725|RD23A_HUMAN UV excision repair protein RAD23 homolog A OS=Homo sapiens GN=RAD23A PE=1 SV=1	6	13	10	2	9	9	10	10	10	12	7	7	8	8	8	9	2	0	2	2	2	2	64.5	57.3	19.6	39.609	363	363;363;139;142;198;150	0	96.532	50.4	31.7	43	43	53.7	56.2	715500000	127840000	111250000	121180000	106110000	79309000
A0A024R7H5;B4E0Z6;Q10589	A0A024R7H5;B4E0Z6;Q10589	2;2;2	2;2;2	2;2;2	Bone marrow stromal antigen 2	BST2	tr|A0A024R7H5|A0A024R7H5_HUMAN Bone marrow stromal cell antigen 2, isoform CRA_a OS=Homo sapiens GN=BST2 PE=4 SV=1;tr|B4E0Z6|B4E0Z6_HUMAN cDNA FLJ59809, highly similar to Bone marrow stromal antigen 2 OS=Homo sapiens PE=2 SV=1;sp|Q10589|BST2_HUMAN Bone mar	3	2	2	2	1	2	1	1	2	2	1	2	1	1	2	2	1	2	1	1	2	2	13.9	13.9	13.9	19.769	180	180;216;180	0.00032279	15.265	5.6	13.9	5.6	5.6	13.9	13.9	263410000	33357000	34448000	18511000	32352000	72232000
A8K2I7;A0A024R7I0;O14908;K7EM11;A0A024R7I1;K7ELJ2;K7ESN1;Q8TF64	A8K2I7;A0A024R7I0;O14908;K7EM11;A0A024R7I1	4;4;4;3;3;1;1;1	4;4;4;3;3;1;1;1	4;4;4;3;3;1;1;1	PDZ domain-containing protein GIPC1	GIPC1	tr|A8K2I7|A8K2I7_HUMAN cDNA FLJ76072, highly similar to Homo sapiens GIPC PDZ domain containing family, member 1 (GIPC1), transcript variant 1, mRNA OS=Homo sapiens PE=2 SV=1;tr|A0A024R7I0|A0A024R7I0_HUMAN GIPC PDZ domain containing family, member 1, isofo	8	4	4	4	0	2	0	2	1	0	0	2	0	2	1	0	0	2	0	2	1	0	17.1	17.1	17.1	36.039	333	333;333;333;128;236;40;159;312	0	27.53	0	9.3	0	8.7	3.6	0	21144000	0	9674400	0	8354200	3115400
A0A024R7I3;P61006;Q53SX4;H0YLJ8;H0YL94;B3KTE3;H0YMN7;G5ELZ6;G5ELZ5;Q59EP4;G5EMR8;P59190	A0A024R7I3;P61006	5;5;1;1;1;1;1;1;1;1;1;1	4;4;0;0;0;0;0;0;0;0;0;0	4;4;0;0;0;0;0;0;0;0;0;0	Ras-related protein Rab-8A	RAB8A	tr|A0A024R7I3|A0A024R7I3_HUMAN RAB8A, member RAS oncogene family, isoform CRA_a OS=Homo sapiens GN=RAB8A PE=4 SV=1;sp|P61006|RAB8A_HUMAN Ras-related protein Rab-8A OS=Homo sapiens GN=RAB8A PE=1 SV=1	12	5	4	4	5	4	5	5	5	4	4	3	4	4	4	3	4	3	4	4	4	3	25.1	19.8	19.8	23.668	207	207;207;42;47;48;81;92;109;119;152;212;212	0	32.517	25.1	19.3	25.1	25.1	25.1	19.3	239500000	63749000	17141000	44211000	44415000	48987000
A0A024R7I5;Q9NXH9;B4DHS5;A8K8L2;K7EQQ8;A0A024R7G3;K7EQU7;B4E3A3;K7EQY6;K7EMZ2;K7ENI9;K7ERR5;K7EJX9	A0A024R7I5;Q9NXH9;B4DHS5;A8K8L2;K7EQQ8;A0A024R7G3	9;9;8;8;6;6;2;2;1;1;1;1;1	9;9;8;8;6;6;2;2;1;1;1;1;1	9;9;8;8;6;6;2;2;1;1;1;1;1	tRNA (guanine(26)-N(2))-dimethyltransferase	TRMT1	tr|A0A024R7I5|A0A024R7I5_HUMAN tRNA (guanine(26)-N(2))-dimethyltransferase OS=Homo sapiens GN=TRMT1 PE=3 SV=1;sp|Q9NXH9|TRM1_HUMAN tRNA (guanine(26)-N(2))-dimethyltransferase OS=Homo sapiens GN=TRMT1 PE=1 SV=1;tr|B4DHS5|B4DHS5_HUMAN tRNA (guanine(26)-N(2))	13	9	9	9	5	2	3	3	7	6	5	2	3	3	7	6	5	2	3	3	7	6	21.5	21.5	21.5	72.233	659	659;659;532;659;297;369;145;354;85;101;105;113;191	0	66.32	12.4	3.8	7.4	5.9	16.7	15.2	144890000	33951000	7984700	16060000	16426000	36083000
A0A024R7I7;P20336;S4R3Q3;B4DE50	A0A024R7I7;P20336;S4R3Q3;B4DE50	5;5;4;4	2;2;2;2	2;2;2;2	Ras-related protein Rab-3A	RAB3A	tr|A0A024R7I7|A0A024R7I7_HUMAN H.sapiens ras-related Hrab3A protein OS=Homo sapiens GN=RAB3A PE=2 SV=1;sp|P20336|RAB3A_HUMAN Ras-related protein Rab-3A OS=Homo sapiens GN=RAB3A PE=1 SV=1;tr|S4R3Q3|S4R3Q3_HUMAN Ras-related protein Rab-3A OS=Homo sapiens GN=	4	5	2	2	3	3	3	2	3	4	2	2	2	2	2	2	2	2	2	2	2	2	29.5	14.1	14.1	24.984	220	220;220;125;292	0	37.21	17.3	17.3	17.3	14.1	17.7	25.9	146960000	35992000	20446000	19132000	22367000	27750000
A8K8B9;A0A024R7J0;P17612;Q15136;K7ERP6;B7ZA00;A0A087WVC4;B7Z708	A8K8B9;A0A024R7J0;P17612;Q15136;K7ERP6;B7ZA00;A0A087WVC4	9;9;9;6;5;5;5;4	9;9;9;6;5;5;5;4	4;4;4;3;2;0;0;1	cAMP-dependent protein kinase catalytic subunit alpha	PRKACA;KIN27;PRKACB	tr|A8K8B9|A8K8B9_HUMAN cDNA FLJ77368, highly similar to Homo sapiens protein kinase, cAMP-dependent, catalytic, alpha (PRKACA), transcript variant 2, mRNA OS=Homo sapiens PE=2 SV=1;tr|A0A024R7J0|A0A024R7J0_HUMAN Protein kinase, cAMP-dependent, catalytic, a	8	9	9	4	4	5	5	6	9	8	4	5	5	6	9	8	2	2	3	3	4	4	31.5	31.5	14	39.879	343	343;351;351;207;251;314;338;230	0	67.016	17.5	19.5	13.7	25.1	31.5	31.5	366060000	40109000	33931000	38062000	39753000	126790000
M0R3F6;A8K5G0;A0A024R7K0;M0R2Z9;Q8IX01;B4DSQ4	M0R3F6;A8K5G0;A0A024R7K0;M0R2Z9;Q8IX01;B4DSQ4	5;5;5;5;5;3	5;5;5;5;5;3	5;5;5;5;5;3	SURP and G-patch domain-containing protein 2	SUGP2;SFRS14	tr|M0R3F6|M0R3F6_HUMAN SURP and G-patch domain-containing protein 2 OS=Homo sapiens GN=SUGP2 PE=1 SV=1;tr|A8K5G0|A8K5G0_HUMAN cDNA FLJ76836, highly similar to Homo sapiens splicing factor, arginine/serine-rich 14 (SFRS14), transcript variant 2, mRNA OS=Hom	6	5	5	5	4	3	0	1	5	2	4	3	0	1	5	2	4	3	0	1	5	2	10.9	10.9	10.9	93.859	841	841;1082;1082;1096;1082;861	0	35.227	9.5	6.2	0	1.7	10.9	5	71749000	20641000	9731000	0	5607800	23191000
A0A024R7K7;A0A024R7M6;Q86YP4;B4E0Q6;B4DKZ7;V9GYX5;C9JVY3;V9GY85;H7C3H1;C9JMI3;C9JGN4;C9JHD7;C9JJK9	A0A024R7K7;A0A024R7M6;Q86YP4;B4E0Q6;B4DKZ7	4;4;4;2;2;1;1;1;1;1;1;1;1	3;3;3;1;1;1;1;1;1;1;1;1;1	3;3;3;1;1;1;1;1;1;1;1;1;1	Transcriptional repressor p66-alpha	GATAD2A	tr|A0A024R7K7|A0A024R7K7_HUMAN GATA zinc finger domain containing 2A, isoform CRA_b OS=Homo sapiens GN=GATAD2A PE=4 SV=1;tr|A0A024R7M6|A0A024R7M6_HUMAN GATA zinc finger domain containing 2A, isoform CRA_a OS=Homo sapiens GN=GATAD2A PE=4 SV=1;sp|Q86YP4|P66A	13	4	3	3	3	2	2	3	1	2	2	1	1	2	0	1	2	1	1	2	0	1	8.8	7.1	7.1	68.062	633	633;634;633;262;436;77;93;95;99;126;139;165;177	0	18.283	6	3.6	3.6	7	1.7	4.1	35427000	10627000	3344400	4535200	10843000	0
E7ENJ6;B3KNH5;A0A024R7K8;Q59EK3;Q9BXS5;B4DN99;B4DDG7;K7EJL1;K7EPJ8;A0A087WZX7;K7ENA7;K7ER75;K7EQ90	E7ENJ6;B3KNH5;A0A024R7K8;Q59EK3;Q9BXS5;B4DN99;B4DDG7;K7EJL1	9;9;9;9;9;8;7;6;3;3;3;2;1	9;9;9;9;9;8;7;6;3;3;3;2;1	7;7;7;7;7;7;5;4;3;3;3;2;1	AP-1 complex subunit mu-1	AP1M1	tr|E7ENJ6|E7ENJ6_HUMAN AP-1 complex subunit mu-1 OS=Homo sapiens GN=AP1M1 PE=1 SV=1;tr|B3KNH5|B3KNH5_HUMAN cDNA FLJ14622 fis, clone NT2RP2000147, highly similar to Adaptor-related protein complex 1 mu-1 subunit OS=Homo sapiens PE=2 SV=1;tr|A0A024R7K8|A0A02	13	9	9	7	8	6	6	4	5	6	8	6	6	4	5	6	6	4	5	4	4	5	31.6	31.6	26.2	42.636	370	370;423;423;466;423;370;351;351;125;128;136;105;64	0	65.945	29.5	20.5	20.3	13	20.3	23	324130000	80205000	37654000	36090000	31995000	65859000
A0A024R7L5;A0A024R7L8;Q92900;B3KY55;A0A059XBJ1;A0A059XAJ5;A0A059XG67;A0A059X4U2;A0A059XAL2;Q6ZUC8	A0A024R7L5;A0A024R7L8;Q92900	31;31;31;8;3;3;2;2;2;2	31;31;31;8;3;3;2;2;2;2	31;31;31;8;3;3;2;2;2;2	Regulator of nonsense transcripts 1	UPF1	tr|A0A024R7L5|A0A024R7L5_HUMAN UPF1 regulator of nonsense transcripts homolog (Yeast), isoform CRA_b OS=Homo sapiens GN=UPF1 PE=4 SV=1;tr|A0A024R7L8|A0A024R7L8_HUMAN UPF1 regulator of nonsense transcripts homolog (Yeast), isoform CRA_a OS=Homo sapiens GN=U	10	31	31	31	23	19	19	17	15	16	23	19	19	17	15	16	23	19	19	17	15	16	36.2	36.2	36.2	123.03	1118	1118;1129;1129;373;93;93;93;93;93;180	0	227	30.9	23.3	24.3	21.9	19.5	21.2	1443600000	342430000	175190000	265850000	189730000	243160000
B2R8A2;A0A024R7M0;Q9BVK6;B4DPP4	B2R8A2;A0A024R7M0;Q9BVK6;B4DPP4	5;5;5;3	5;5;5;3	4;4;4;2	Transmembrane emp24 domain-containing protein 9	TMED9	tr|B2R8A2|B2R8A2_HUMAN cDNA, FLJ93804, highly similar to Homo sapiens gp25L2 protein (HSGP25L2G), mRNA OS=Homo sapiens PE=2 SV=1;tr|A0A024R7M0|A0A024R7M0_HUMAN Transmembrane emp24 protein transport domain containing 9, isoform CRA_a OS=Homo sapiens GN=TMED	4	5	5	4	5	3	4	4	4	3	5	3	4	4	4	3	4	2	3	3	3	2	27.6	27.6	19.6	25.077	214	214;235;235;121	0	77.496	27.6	23.4	27.6	26.6	24.3	24.3	1047300000	292560000	113610000	271860000	135160000	122240000
A0A024R7M8;Q96CT7;M0R2F5	A0A024R7M8;Q96CT7	3;3;1	3;3;1	3;3;1	Coiled-coil domain-containing protein 124	LOC115098;CCDC124	tr|A0A024R7M8|A0A024R7M8_HUMAN Uncharacterized protein OS=Homo sapiens GN=LOC115098 PE=4 SV=1;sp|Q96CT7|CC124_HUMAN Coiled-coil domain-containing protein 124 OS=Homo sapiens GN=CCDC124 PE=1 SV=1	3	3	3	3	2	1	1	3	2	2	2	1	1	3	2	2	2	1	1	3	2	2	20.2	20.2	20.2	25.835	223	223;223;136	0	28.726	15.7	9.9	4.5	20.2	14.3	14.3	219260000	24885000	6279300	33613000	43791000	68600000
B4DLZ1;A0A024R7N1;Q9P107	B4DLZ1;A0A024R7N1;Q9P107	3;3;3	3;3;3	3;3;3	GEM-interacting protein	GMIP	tr|B4DLZ1|B4DLZ1_HUMAN cDNA FLJ56574, highly similar to GEM-interacting protein OS=Homo sapiens PE=2 SV=1;tr|A0A024R7N1|A0A024R7N1_HUMAN GEM interacting protein, isoform CRA_b OS=Homo sapiens GN=GMIP PE=4 SV=1;sp|Q9P107|GMIP_HUMAN GEM-interacting protein O	3	3	3	3	0	1	1	0	1	2	0	1	1	0	1	2	0	1	1	0	1	2	5.4	5.4	5.4	103.7	941	941;970;970	0	17.942	0	1.9	1.9	0	1.3	3.5	33341000	0	2496100	0	0	9375700
A0A024R7P3;A0A024R7N2;Q9HD20;H7C3H2;Q8NC73	A0A024R7P3;A0A024R7N2;Q9HD20	8;8;8;2;1	8;8;8;2;1	8;8;8;2;1	Manganese-transporting ATPase 13A1	ATP13A1	tr|A0A024R7P3|A0A024R7P3_HUMAN Cation-transporting ATPase OS=Homo sapiens GN=ATP13A1 PE=3 SV=1;tr|A0A024R7N2|A0A024R7N2_HUMAN Cation-transporting ATPase OS=Homo sapiens GN=ATP13A1 PE=3 SV=1;sp|Q9HD20|AT131_HUMAN Manganese-transporting ATPase 13A1 OS=Homo s	5	8	8	8	2	2	3	4	4	3	2	2	3	4	4	3	2	2	3	4	4	3	9.5	9.5	9.5	121.11	1086	1086;1204;1204;185;572	0	48.355	1.7	2.3	4.1	4.2	4.2	4.2	106990000	5711500	9022900	24723000	15707000	26561000
A6XNE3;A8K686;A0A024R7N7;P13284	A6XNE3;A8K686;A0A024R7N7;P13284	2;2;2;2	2;2;2;2	2;2;2;2	Gamma-interferon-inducible lysosomal thiol reductase	IFI30	tr|A6XNE3|A6XNE3_HUMAN Interferon gamma-inducible protein 30 preproprotein OS=Homo sapiens PE=2 SV=1;tr|A8K686|A8K686_HUMAN cDNA FLJ77316, highly similar to Homo sapiens interferon, gamma-inducible protein 30 (IFI30), mRNA OS=Homo sapiens PE=2 SV=1;tr|A0A0	4	2	2	2	1	0	0	0	1	0	1	0	0	0	1	0	1	0	0	0	1	0	16	16	16	25.673	231	231;250;250;250	0.0022896	11.01	4.8	0	0	0	11.3	0	12160000	10859000	0	0	0	1301300
A0A024R7P2;Q14318;B2R8G6;B7Z6M0;U3KQ64;A0A0A0MTJ1;U3KQI1;M0R2K9;M0R1Q0;M0R1S6;M0R2Q6	A0A024R7P2;Q14318;B2R8G6;B7Z6M0;U3KQ64;A0A0A0MTJ1	8;8;7;7;4;4;2;2;1;1;1	8;8;7;7;4;4;2;2;1;1;1	8;8;7;7;4;4;2;2;1;1;1	Peptidyl-prolyl cis-trans isomerase FKBP8	FKBP8	tr|A0A024R7P2|A0A024R7P2_HUMAN Peptidylprolyl isomerase OS=Homo sapiens GN=FKBP8 PE=4 SV=1;sp|Q14318|FKBP8_HUMAN Peptidyl-prolyl cis-trans isomerase FKBP8 OS=Homo sapiens GN=FKBP8 PE=1 SV=2;tr|B2R8G6|B2R8G6_HUMAN Peptidylprolyl isomerase OS=Homo sapiens PE	11	8	8	8	7	5	5	6	5	5	7	5	5	6	5	5	7	5	5	6	5	5	28.4	28.4	28.4	44.561	412	412;412;356;441;182;249;103;257;163;167;204	0	96.831	26.5	21.1	18.7	24.5	20.9	19.4	436140000	109340000	48664000	58885000	50075000	85562000
A0A024R7S3;P09497;H0Y9Q6;D6RJD1	A0A024R7S3;P09497	6;5;1;1	6;5;1;1	6;5;1;1	Clathrin light chain B	CLTB	tr|A0A024R7S3|A0A024R7S3_HUMAN Clathrin light chain OS=Homo sapiens GN=CLTB PE=3 SV=1;sp|P09497|CLCB_HUMAN Clathrin light chain B OS=Homo sapiens GN=CLTB PE=1 SV=1	4	6	6	6	5	4	5	4	4	4	5	4	5	4	4	4	5	4	5	4	4	4	25.6	25.6	25.6	23.181	211	211;229;81;125	0	37.438	19.4	18.5	22.3	16.1	18	18	836590000	193290000	127950000	146340000	117580000	127070000
A0A024R7T3;P52597;B4DKS8;A0A1B0GW42	A0A024R7T3;P52597;B4DKS8	16;16;13;4	14;14;11;4	14;14;11;4	Heterogeneous nuclear ribonucleoprotein F;Heterogeneous nuclear ribonucleoprotein F, N-terminally processed	HNRPF;HNRNPF	tr|A0A024R7T3|A0A024R7T3_HUMAN Heterogeneous nuclear ribonucleoprotein F, isoform CRA_a OS=Homo sapiens GN=HNRPF PE=4 SV=1;sp|P52597|HNRPF_HUMAN Heterogeneous nuclear ribonucleoprotein F OS=Homo sapiens GN=HNRNPF PE=1 SV=3;tr|B4DKS8|B4DKS8_HUMAN cDNA FLJ57	4	16	14	14	14	15	14	16	15	16	12	13	12	14	13	14	12	13	12	14	13	14	58.3	51.8	51.8	45.671	415	415;415;338;98	0	323.31	48.7	50.6	56.1	58.3	52	58.3	5009600000	652760000	557920000	933760000	769680000	1101600000
B4DLA6;B3KMX0;A0A024R7U6;P33991;E5RFJ8;E5RG31	B4DLA6;B3KMX0;A0A024R7U6;P33991;E5RFJ8;E5RG31	2;2;2;2;1;1	2;2;2;2;1;1	2;2;2;2;1;1	DNA replication licensing factor MCM4	MCM4	tr|B4DLA6|B4DLA6_HUMAN DNA helicase OS=Homo sapiens PE=2 SV=1;tr|B3KMX0|B3KMX0_HUMAN DNA helicase OS=Homo sapiens PE=2 SV=1;tr|A0A024R7U6|A0A024R7U6_HUMAN DNA helicase OS=Homo sapiens GN=MCM4 PE=3 SV=1;sp|P33991|MCM4_HUMAN DNA replication licensing factor	6	2	2	2	1	0	1	0	1	1	1	0	1	0	1	1	1	0	1	0	1	1	4.7	4.7	4.7	92.722	823	823;863;863;863;211;278	0.00032342	15.349	2.3	0	2.3	0	2.4	2.3	22543000	999740	0	676150	0	11684000
A0A024R7X3;A0A024R7U9;Q9UI12;B3KUZ7;G3V126;B4E054;Q8TF11;E5RG49;E5RHH0;E5RK31;E5RJG1;H0YB41	A0A024R7X3;A0A024R7U9;Q9UI12;B3KUZ7;G3V126;B4E054;Q8TF11	15;15;15;14;13;13;11;4;4;1;1;1	15;15;15;14;13;13;11;4;4;1;1;1	15;15;15;14;13;13;11;4;4;1;1;1	V-type proton ATPase subunit H	ATP6V1H	tr|A0A024R7X3|A0A024R7X3_HUMAN ATPase, H+ transporting, lysosomal 50/57kDa, V1 subunit H, isoform CRA_b OS=Homo sapiens GN=ATP6V1H PE=4 SV=1;tr|A0A024R7U9|A0A024R7U9_HUMAN ATPase, H+ transporting, lysosomal 50/57kDa, V1 subunit H, isoform CRA_a OS=Homo sap	12	15	15	15	12	9	10	9	7	10	12	9	10	9	7	10	12	9	10	9	7	10	46.2	46.2	46.2	54.151	465	465;483;483;483;443;457;476;101;102;36;48;86	0	179.68	39.4	27.5	32.3	26.2	23.2	32.7	817850000	193240000	91941000	184010000	93219000	112600000
A0A024R7V6;P61019;A0A0A1HAW1;E9PKL7;H7C125;O75546	A0A024R7V6;P61019;A0A0A1HAW1;E9PKL7	13;13;10;9;5;4	13;13;10;9;5;4	7;7;6;4;4;3	Ras-related protein Rab-2A	RAB2;RAB2A	tr|A0A024R7V6|A0A024R7V6_HUMAN RAB2, member RAS oncogene family, isoform CRA_a OS=Homo sapiens GN=RAB2 PE=4 SV=1;sp|P61019|RAB2A_HUMAN Ras-related protein Rab-2A OS=Homo sapiens GN=RAB2A PE=1 SV=1;tr|A0A0A1HAW1|A0A0A1HAW1_HUMAN H.sapiens ras-related Hrab2	6	13	13	7	11	10	10	9	11	11	11	10	10	9	11	11	5	5	5	4	6	6	64.2	64.2	35.8	23.545	212	212;212;212;181;104;118	0	206.18	59.4	54.2	59.4	52.4	59.9	63.7	1955300000	530650000	197380000	367100000	232700000	339110000
Q8NA80;A0A024R7W5;A0A087X0Q1;B4DPX9;A0A087WY31;Q7Z739;Q658Z6;Q8N3V9;Q96MZ5	Q8NA80;A0A024R7W5;A0A087X0Q1;B4DPX9;A0A087WY31;Q7Z739;Q658Z6;Q8N3V9;Q96MZ5	4;4;4;4;4;4;3;2;2	4;4;4;4;4;4;3;2;2	1;1;1;1;1;1;0;1;1	YTH domain-containing family protein 3	YTHDF3;DKFZp451J085;DKFZp451A052	tr|Q8NA80|Q8NA80_HUMAN cDNA FLJ35762 fis, clone TESTI2004793, moderately similar to Homo sapiens NY-REN-2 antigen mRNA OS=Homo sapiens PE=2 SV=1;tr|A0A024R7W5|A0A024R7W5_HUMAN YTH domain family, member 3, isoform CRA_a OS=Homo sapiens GN=YTHDF3 PE=1 SV=1;t	9	4	4	1	3	3	2	4	3	3	3	3	2	4	3	3	0	1	0	1	1	1	9.4	9.4	3	58.309	534	534;534;583;588;588;585;395;534;543	0	31.988	6.4	8.1	5.1	9.4	8.1	8.1	175380000	36428000	19704000	12144000	28974000	47768000
A0A024R7W9;Q92905;Q59GH5;E5RHH5;E5RHF2;E5RFS1;E5RG35;E5RK55;H0UI27	A0A024R7W9;Q92905;Q59GH5	12;12;8;5;4;2;2;2;1	12;12;8;5;4;2;2;2;1	12;12;8;5;4;2;2;2;1	COP9 signalosome complex subunit 5	COPS5	tr|A0A024R7W9|A0A024R7W9_HUMAN COP9 constitutive photomorphogenic homolog subunit 5 (Arabidopsis), isoform CRA_a OS=Homo sapiens GN=COPS5 PE=2 SV=1;sp|Q92905|CSN5_HUMAN COP9 signalosome complex subunit 5 OS=Homo sapiens GN=COPS5 PE=1 SV=4;tr|Q59GH5|Q59GH5_	9	12	12	12	10	6	5	5	8	9	10	6	5	5	8	9	10	6	5	5	8	9	52.1	52.1	52.1	37.578	334	334;334;276;197;151;57;68;78;132	0	94.047	45.2	25.7	26	20.1	35	42.2	456120000	125210000	52621000	55691000	48377000	79986000
A0A024R7X0;Q9Y6D6;Q59FY5;E5RIF2;E5RHL7;B3KMS9;E5RHZ1;E5RJN9	A0A024R7X0;Q9Y6D6;Q59FY5;E5RIF2;E5RHL7	12;12;10;10;6;5;2;1	5;5;4;4;3;3;2;1	5;5;4;4;3;3;2;1	Brefeldin A-inhibited guanine nucleotide-exchange protein 1	ARFGEF1	tr|A0A024R7X0|A0A024R7X0_HUMAN ADP-ribosylation factor guanine nucleotide-exchange factor 1(Brefeldin A-inhibited), isoform CRA_a OS=Homo sapiens GN=ARFGEF1 PE=4 SV=1;sp|Q9Y6D6|BIG1_HUMAN Brefeldin A-inhibited guanine nucleotide-exchange protein 1 OS=Homo	8	12	5	5	5	5	5	3	4	2	1	1	2	1	3	1	1	1	2	1	3	1	6.8	2.7	2.7	208.76	1849	1849;1849;1278;1279;825;673;192;118	0	29.399	3	2.8	2.5	1.9	2.2	1	45332000	4632200	2666300	16498000	3063600	12186000
A0A024R7X6;Q8IZV5;E5RK48	A0A024R7X6;Q8IZV5;E5RK48	4;4;2	4;4;2	4;4;2	Retinol dehydrogenase 10	RDH10	tr|A0A024R7X6|A0A024R7X6_HUMAN Retinol dehydrogenase 10 (All-trans), isoform CRA_a OS=Homo sapiens GN=RDH10 PE=3 SV=1;sp|Q8IZV5|RDH10_HUMAN Retinol dehydrogenase 10 OS=Homo sapiens GN=RDH10 PE=1 SV=1;tr|E5RK48|E5RK48_HUMAN Retinol dehydrogenase 10 OS=Homo	3	4	4	4	3	3	4	1	1	1	3	3	4	1	1	1	3	3	4	1	1	1	13.8	13.8	13.8	38.087	341	341;341;176	0	25.183	11.1	11.1	13.8	2.3	2.3	2.3	45507000	19423000	9494100	15298000	1291300	0
G5EA18;E5RJN7;E7EVI1;B7Z1P6;A0A0A0MTC4;A0A0A0MTD1;Q2TBD5;F8VPI7;A8K276;Q4LE57;E7EPX0;A0A0A0MTC6;E7EVJ4;E9PH62;A0A0A0MTC5;A0A024R7X7;Q9NUL3;E5RJ67	G5EA18;E5RJN7;E7EVI1;B7Z1P6;A0A0A0MTC4;A0A0A0MTD1;Q2TBD5;F8VPI7;A8K276;Q4LE57;E7EPX0;A0A0A0MTC6;E7EVJ4;E9PH62;A0A0A0MTC5;A0A024R7X7;Q9NUL3;E5RJ67	3;3;3;3;3;3;3;3;3;3;3;3;3;3;3;3;3;2	2;2;2;2;2;2;2;2;2;2;2;2;2;2;2;2;2;2	2;2;2;2;2;2;2;2;2;2;2;2;2;2;2;2;2;2	Double-stranded RNA-binding protein Staufen homolog 2	STAU2;STAU2 variant protein	tr|G5EA18|G5EA18_HUMAN Double-stranded RNA-binding protein Staufen homolog 2 OS=Homo sapiens GN=STAU2 PE=1 SV=1;tr|E5RJN7|E5RJN7_HUMAN Double-stranded RNA-binding protein Staufen homolog 2 (Fragment) OS=Homo sapiens GN=STAU2 PE=1 SV=1;tr|E7EVI1|E7EVI1_HUMA	18	3	2	2	2	1	1	1	1	0	1	0	0	0	1	0	1	0	0	0	1	0	11.3	8.6	8.6	31.723	291	291;320;390;390;398;473;479;479;479;490;491;504;511;538;570;570;570;135	0.0061504	10.265	6.5	2.7	2.7	2.7	4.8	0	4800900	3692000	0	0	0	1108900
A0A024R7Y5;Q15369;E5RHG8;R4GMY8	A0A024R7Y5;Q15369;E5RHG8;R4GMY8	7;7;6;4	7;7;6;4	7;7;6;4	Transcription elongation factor B polypeptide 1	TCEB1	tr|A0A024R7Y5|A0A024R7Y5_HUMAN Transcription elongation factor B (SIII), polypeptide 1 (15kDa, elongin C), isoform CRA_a OS=Homo sapiens GN=TCEB1 PE=3 SV=1;sp|Q15369|ELOC_HUMAN Elongin-C OS=Homo sapiens GN=ELOC PE=1 SV=1;tr|E5RHG8|E5RHG8_HUMAN Elongin-C (F	4	7	7	7	6	4	5	4	3	6	6	4	5	4	3	6	6	4	5	4	3	6	84.8	84.8	84.8	12.473	112	112;112;89;65	0	113.68	83.9	50	57.1	50	41.1	58	1220200000	249000000	162170000	207220000	208530000	196510000
A0A024R819;A0A024R858;P36639	A0A024R819;A0A024R858;P36639	2;2;2	2;2;2	2;2;2	7,8-dihydro-8-oxoguanine triphosphatase	NUDT1	tr|A0A024R819|A0A024R819_HUMAN Nudix (Nucleoside diphosphate linked moiety X)-type motif 1, isoform CRA_a OS=Homo sapiens GN=NUDT1 PE=3 SV=1;tr|A0A024R858|A0A024R858_HUMAN Nudix (Nucleoside diphosphate linked moiety X)-type motif 1, isoform CRA_b OS=Homo s	3	2	2	2	1	1	1	2	2	2	1	1	1	2	2	2	1	1	1	2	2	2	17.3	17.3	17.3	17.951	156	156;179;197	0.00033523	17.377	7.7	7.7	7.7	17.3	17.3	17.3	116210000	10130000	8154500	8745500	23952000	36186000
A0A024R821;P55884;A4D210;B4DV79;B4DXN6;Q96G38;Q86UM1;C9JZG1;C9JQN7;Q59FS8	A0A024R821;P55884;A4D210;B4DV79;B4DXN6;Q96G38;Q86UM1	28;28;26;25;23;21;14;11;6;6	28;28;26;25;23;21;14;11;6;6	28;28;26;25;23;21;14;11;6;6	Eukaryotic translation initiation factor 3 subunit B	EIF3S9;EIF3B	tr|A0A024R821|A0A024R821_HUMAN Eukaryotic translation initiation factor 3 subunit B OS=Homo sapiens GN=EIF3S9 PE=3 SV=1;sp|P55884|EIF3B_HUMAN Eukaryotic translation initiation factor 3 subunit B OS=Homo sapiens GN=EIF3B PE=1 SV=3;tr|A4D210|A4D210_HUMAN Euk	10	28	28	28	21	17	16	22	22	23	21	17	16	22	22	23	21	17	16	22	22	23	53.1	53.1	53.1	92.48	814	814;814;775;738;661;622;385;302;153;170	0	275.6	37	34.5	27.4	41.6	38.7	41.5	2967400000	611710000	240080000	347450000	440350000	737930000
A0A024R830;A0A140VJL8;P29218;H0YBL1;E5RIP7;E5RG94;E5RHE9;E5RI82;E5RGY4;E5RIF4;E5RG13	A0A024R830;A0A140VJL8;P29218;H0YBL1;E5RIP7;E5RG94;E5RHE9;E5RI82;E5RGY4	6;6;6;5;4;3;3;3;3;2;2	6;6;6;5;4;3;3;3;3;2;2	6;6;6;5;4;3;3;3;3;2;2	Inositol monophosphatase 1	IMPA1	tr|A0A024R830|A0A024R830_HUMAN Inositol-1-monophosphatase OS=Homo sapiens GN=IMPA1 PE=3 SV=1;tr|A0A140VJL8|A0A140VJL8_HUMAN Inositol-1-monophosphatase OS=Homo sapiens PE=2 SV=1;sp|P29218|IMPA1_HUMAN Inositol monophosphatase 1 OS=Homo sapiens GN=IMPA1 PE=1	11	6	6	6	4	4	3	5	4	4	4	4	3	5	4	4	4	4	3	5	4	4	30.7	30.7	30.7	30.188	277	277;336;277;265;180;101;126;174;211;109;153	0	64.212	19.1	19.1	15.5	26	19.1	20.6	465010000	110250000	70185000	63380000	92697000	40046000
A0A024R845;P61106;X6RFL8	A0A024R845;P61106;X6RFL8	13;13;10	13;13;10	13;13;10	Ras-related protein Rab-14	RAB14	tr|A0A024R845|A0A024R845_HUMAN RAB14, member RAS oncogene family, isoform CRA_a OS=Homo sapiens GN=RAB14 PE=4 SV=1;sp|P61106|RAB14_HUMAN Ras-related protein Rab-14 OS=Homo sapiens GN=RAB14 PE=1 SV=4;tr|X6RFL8|X6RFL8_HUMAN Ras-related protein Rab-14 (Fragme	3	13	13	13	12	10	11	5	11	9	12	10	11	5	11	9	12	10	11	5	11	9	74.9	74.9	74.9	23.897	215	215;215;181	0	152.71	74.4	63.3	70.7	34.9	65.6	60.9	1312600000	364680000	212800000	191760000	124310000	225460000
A0A024R861;O00743;B7Z3E2;Q5T1S7;A0A0S2Z482	A0A024R861;O00743;B7Z3E2	8;8;5;2;1	8;8;5;2;1	8;8;5;2;1	Serine/threonine-protein phosphatase;Serine/threonine-protein phosphatase 6 catalytic subunit;Serine/threonine-protein phosphatase 6 catalytic subunit, N-terminally processed	PPP6C	tr|A0A024R861|A0A024R861_HUMAN Serine/threonine-protein phosphatase OS=Homo sapiens GN=PPP6C PE=2 SV=1;sp|O00743|PPP6_HUMAN Serine/threonine-protein phosphatase 6 catalytic subunit OS=Homo sapiens GN=PPP6C PE=1 SV=1;tr|B7Z3E2|B7Z3E2_HUMAN cDNA FLJ50777, hi	5	8	8	8	6	5	3	0	5	2	6	5	3	0	5	2	6	5	3	0	5	2	37.4	37.4	37.4	35.144	305	305;305;158;125;81	0	70.365	29.5	24.3	16.1	0	26.6	11.5	192310000	75956000	17910000	21446000	0	59885000
F8W9S7;A0A024R875;A0A024R862;A0A024R8A2;Q14C86;B3KTX2;B3KN67;B0QZ65;B4DGD8;C9IZ08;B4DK42;C9IZX9;B3KMM3;A0A0A0MQV8;H0Y4E7;H0Y7I9	F8W9S7;A0A024R875;A0A024R862;A0A024R8A2;Q14C86;B3KTX2;B3KN67	5;5;5;5;4;3;3;2;2;2;2;1;1;1;1;1	5;5;5;5;4;3;3;2;2;2;2;1;1;1;1;1	5;5;5;5;4;3;3;2;2;2;2;1;1;1;1;1	GTPase-activating protein and VPS9 domain-containing protein 1	GAPVD1	tr|F8W9S7|F8W9S7_HUMAN GTPase-activating protein and VPS9 domain-containing protein 1 OS=Homo sapiens GN=GAPVD1 PE=1 SV=1;tr|A0A024R875|A0A024R875_HUMAN GTPase activating protein and VPS9 domains 1, isoform CRA_a OS=Homo sapiens GN=GAPVD1 PE=4 SV=1;tr|A0A0	16	5	5	5	4	2	1	0	1	2	4	2	1	0	1	2	4	2	1	0	1	2	6.4	6.4	6.4	157.46	1412	1412;1433;1460;1487;1478;493;823;497;756;988;993;117;171;629;830;837	0	40.95	5.6	2.9	0.8	0	0.8	1.6	40029000	15812000	7353300	3725900	0	2665000
F2Z388;A0A024R866;P42766;A4D2M5	F2Z388;A0A024R866;P42766	3;3;3;1	3;3;3;1	3;3;3;1	60S ribosomal protein L35	RPL35	tr|F2Z388|F2Z388_HUMAN 60S ribosomal protein L35 OS=Homo sapiens GN=RPL35 PE=1 SV=1;tr|A0A024R866|A0A024R866_HUMAN Ribosomal protein L35, isoform CRA_a OS=Homo sapiens GN=RPL35 PE=3 SV=1;sp|P42766|RL35_HUMAN 60S ribosomal protein L35 OS=Homo sapiens GN=RPL	4	3	3	3	3	3	2	2	3	2	3	3	2	2	3	2	3	3	2	2	3	2	28.1	28.1	28.1	10.645	96	96;169;123;99	0	26.193	28.1	28.1	24	24	28.1	24	560460000	100630000	65817000	88973000	64453000	179470000
A0A024R872;Q96TA1;Q9H8K1;Q2YD88;Q9H6L6	A0A024R872;Q96TA1	15;15;6;2;1	15;15;6;2;1	15;15;6;2;1	Niban-like protein 1	C9orf88;FAM129B	tr|A0A024R872|A0A024R872_HUMAN Chromosome 9 open reading frame 88, isoform CRA_a OS=Homo sapiens GN=C9orf88 PE=4 SV=1;sp|Q96TA1|NIBL1_HUMAN Niban-like protein 1 OS=Homo sapiens GN=FAM129B PE=1 SV=3	5	15	15	15	12	7	5	1	3	5	12	7	5	1	3	5	12	7	5	1	3	5	33	33	33	82.682	733	733;746;396;327;201	0	158.9	28.1	16.1	14.7	1.5	7.2	14.6	255720000	132070000	37173000	29690000	3651600	27257000
B5BU53;A0A024R880;P50750;B2R9L6	B5BU53;A0A024R880;P50750;B2R9L6	6;6;6;5	5;5;5;4	5;5;5;4	Cyclin-dependent kinase 9	CDK9	tr|B5BU53|B5BU53_HUMAN Cyclin-dependent kinase 9 OS=Homo sapiens GN=CDK9 PE=2 SV=1;tr|A0A024R880|A0A024R880_HUMAN Cyclin-dependent kinase 9 (CDC2-related kinase), isoform CRA_a OS=Homo sapiens GN=CDK9 PE=3 SV=1;sp|P50750|CDK9_HUMAN Cyclin-dependent kinase	4	6	5	5	3	4	5	4	2	2	2	3	4	3	2	2	2	3	4	3	2	2	19.9	17.7	17.7	42.778	372	372;372;372;372	0	37.273	11.6	14.8	14	14.8	6.7	6.7	90869000	8435900	17932000	25382000	28076000	4791200
A0A024R883;O75348;F2Z307;O95670	A0A024R883;O75348	5;5;2;2	5;5;2;2	5;5;2;2	V-type proton ATPase subunit G 1	ATP6V1G1	tr|A0A024R883|A0A024R883_HUMAN V-type proton ATPase subunit G OS=Homo sapiens GN=ATP6V1G1 PE=3 SV=1;sp|O75348|VATG1_HUMAN V-type proton ATPase subunit G 1 OS=Homo sapiens GN=ATP6V1G1 PE=1 SV=3	4	5	5	5	3	3	4	3	3	3	3	3	4	3	3	3	3	3	4	3	3	3	42.4	42.4	42.4	13.757	118	118;118;99;118	0	63.814	33.9	29.7	30.5	29.7	29.7	29.7	375250000	38419000	47115000	90958000	88636000	59459000
B2RCX0;A0A024R895;A0A0C4DFV9;Q5VXV3;Q01105;A0A087X027;P0DME0	B2RCX0;A0A024R895;A0A0C4DFV9;Q5VXV3;Q01105	10;10;8;8;8;4;4	10;10;8;8;8;4;4	10;10;8;8;8;4;4	Protein SET	SET	tr|B2RCX0|B2RCX0_HUMAN cDNA, FLJ96345, Homo sapiens SET translocation (myeloid leukemia-associated) (SET),mRNA OS=Homo sapiens PE=2 SV=1;tr|A0A024R895|A0A024R895_HUMAN SET translocation (Myeloid leukemia-associated), isoform CRA_b OS=Homo sapiens GN=SET PE	7	10	10	10	8	8	9	9	7	7	8	8	9	9	7	7	8	8	9	9	7	7	42.2	42.2	42.2	32.134	277	277;277;266;290;290;292;302	0	248.08	29.2	29.2	30.7	40.8	25.6	29.2	4825000000	1038800000	708750000	1286700000	600220000	538750000
B7ZC39;A0A024R896;B7ZC38;Q9NR46;F8WFB9;Q71RA6	B7ZC39;A0A024R896;B7ZC38;Q9NR46;F8WFB9	6;6;6;6;3;2	5;5;5;5;2;2	5;5;5;5;2;2	Endophilin-B2	SH3GLB2	tr|B7ZC39|B7ZC39_HUMAN Endophilin-B2 OS=Homo sapiens GN=SH3GLB2 PE=1 SV=1;tr|A0A024R896|A0A024R896_HUMAN SH3-domain GRB2-like endophilin B2, isoform CRA_a OS=Homo sapiens GN=SH3GLB2 PE=4 SV=1;tr|B7ZC38|B7ZC38_HUMAN Endophilin-B2 OS=Homo sapiens GN=SH3GLB2	6	6	5	5	2	3	3	2	2	4	2	2	2	1	1	3	2	2	2	1	1	3	18.2	16	16	41.668	374	374;395;400;395;127;255	0	31.695	5.6	8.6	8.6	5.1	6.1	13.1	65998000	14288000	9225000	12705000	2661400	4594000
B3KPC7;A0A024R897;Q9BPX5	B3KPC7;A0A024R897;Q9BPX5	3;3;3	3;3;3	3;3;3	Actin-related protein 2/3 complex subunit 5;Actin-related protein 2/3 complex subunit 5-like protein	ARPC5L	tr|B3KPC7|B3KPC7_HUMAN Actin-related protein 2/3 complex subunit 5 OS=Homo sapiens PE=2 SV=1;tr|A0A024R897|A0A024R897_HUMAN Actin-related protein 2/3 complex subunit 5 OS=Homo sapiens GN=ARPC5L PE=3 SV=1;sp|Q9BPX5|ARP5L_HUMAN Actin-related protein 2/3 comp	3	3	3	3	1	0	2	2	1	3	1	0	2	2	1	3	1	0	2	2	1	3	41.2	41.2	41.2	16.971	153	153;153;153	0	56.691	24.8	0	32.7	16.3	24.8	41.2	129400000	28658000	0	28233000	12880000	32033000
A0A024R8A7;Q96I24	A0A024R8A7;Q96I24	7;7	6;6	6;6	Far upstream element-binding protein 3	hCG_31253;FUBP3	tr|A0A024R8A7|A0A024R8A7_HUMAN HCG31253, isoform CRA_a OS=Homo sapiens GN=hCG_31253 PE=4 SV=1;sp|Q96I24|FUBP3_HUMAN Far upstream element-binding protein 3 OS=Homo sapiens GN=FUBP3 PE=1 SV=2	2	7	6	6	3	4	2	1	2	6	2	3	1	0	1	5	2	3	1	0	1	5	19.8	18.4	18.4	61.64	572	572;572	0	46.835	8.9	10.7	4.5	1.4	5.8	18	96504000	7732100	12054000	20490000	0	7986200
A0A024R8B6;P35658;Q7Z3C4;A0A0A0MSW3;B4DZN4;E9PKD2;B7ZAX0;B7ZAV2;B4DYZ6;H0Y837	A0A024R8B6;P35658;Q7Z3C4;A0A0A0MSW3	7;7;6;6;2;2;2;2;2;2	7;7;6;6;2;2;2;2;2;2	7;7;6;6;2;2;2;2;2;2	Nuclear pore complex protein Nup214	NUP214;DKFZp686J0330	tr|A0A024R8B6|A0A024R8B6_HUMAN Nucleoporin 214kDa, isoform CRA_b OS=Homo sapiens GN=NUP214 PE=4 SV=1;sp|P35658|NU214_HUMAN Nuclear pore complex protein Nup214 OS=Homo sapiens GN=NUP214 PE=1 SV=2;tr|Q7Z3C4|Q7Z3C4_HUMAN Uncharacterized protein DKFZp686J0330	10	7	7	7	3	2	2	1	3	1	3	2	2	1	3	1	3	2	2	1	3	1	4.6	4.6	4.6	218.17	2131	2131;2090;1519;1519;435;495;916;916;916;967	0	43.107	2.5	0.9	1.3	0.5	2.5	0.6	37508000	9415100	4330300	12382000	6273900	908340
A0A024R8D4;Q9Y399;Q5T8A0	A0A024R8D4;Q9Y399;Q5T8A0	7;7;5	7;7;5	7;7;5	28S ribosomal protein S2, mitochondrial	MRPS2	tr|A0A024R8D4|A0A024R8D4_HUMAN Mitochondrial ribosomal protein S2, isoform CRA_a OS=Homo sapiens GN=MRPS2 PE=3 SV=1;sp|Q9Y399|RT02_HUMAN 28S ribosomal protein S2, mitochondrial OS=Homo sapiens GN=MRPS2 PE=1 SV=1;tr|Q5T8A0|Q5T8A0_HUMAN 28S ribosomal protein	3	7	7	7	3	4	3	4	3	4	3	4	3	4	3	4	3	4	3	4	3	4	32.6	32.6	32.6	35.552	319	319;296;270	0	42.632	11.9	14.4	11.9	15	11.9	24.5	150560000	27654000	26021000	24044000	22663000	27393000
A0A024R8E4;Q9BV86;S4R344;S4R3J7;S4R338	A0A024R8E4;Q9BV86	4;4;1;1;1	4;4;1;1;1	4;4;1;1;1	N-terminal Xaa-Pro-Lys N-methyltransferase 1;N-terminal Xaa-Pro-Lys N-methyltransferase 1, N-terminally processed	C9orf32;NTMT1	tr|A0A024R8E4|A0A024R8E4_HUMAN Chromosome 9 open reading frame 32, isoform CRA_a OS=Homo sapiens GN=C9orf32 PE=4 SV=1;sp|Q9BV86|NTM1A_HUMAN N-terminal Xaa-Pro-Lys N-methyltransferase 1 OS=Homo sapiens GN=NTMT1 PE=1 SV=3	5	4	4	4	4	3	2	3	3	3	4	3	2	3	3	3	4	3	2	3	3	3	24.7	24.7	24.7	25.387	223	223;223;70;109;135	0	56.75	24.7	16.1	13	16.1	16.1	18.4	188220000	64947000	29838000	21580000	21914000	28298000
J3QQS1;A0A024R8L0;J3QLS3;Q9Y2R9;J3KSI8;J3QKW2	J3QQS1;A0A024R8L0;J3QLS3;Q9Y2R9;J3KSI8;J3QKW2	4;4;4;4;3;3	4;4;4;4;3;3	4;4;4;4;3;3	28S ribosomal protein S7, mitochondrial	MRPS7	tr|J3QQS1|J3QQS1_HUMAN 28S ribosomal protein S7, mitochondrial (Fragment) OS=Homo sapiens GN=MRPS7 PE=1 SV=1;tr|A0A024R8L0|A0A024R8L0_HUMAN Mitochondrial ribosomal protein S7, isoform CRA_a OS=Homo sapiens GN=MRPS7 PE=4 SV=1;tr|J3QLS3|J3QLS3_HUMAN 28S ribo	6	4	4	4	3	1	1	3	4	3	3	1	1	3	4	3	3	1	1	3	4	3	29.7	29.7	29.7	19.903	172	172;242;271;242;156;183	0	28.013	21.5	7	7	22.7	29.7	22.1	89707000	15961000	5882000	7693800	11879000	26898000
A0A024R8T3;A0A024R8L7;Q15067;B4DU07;K7ENF1;K7ESC7;K7ELT1;I3L0T4;I3L2U4	A0A024R8T3;A0A024R8L7;Q15067;B4DU07	11;11;10;9;2;2;2;2;1	11;11;10;9;2;2;2;2;1	11;11;10;9;2;2;2;2;1	Acyl-coenzyme A oxidase;Peroxisomal acyl-coenzyme A oxidase 1	ACOX1	tr|A0A024R8T3|A0A024R8T3_HUMAN Acyl-coenzyme A oxidase OS=Homo sapiens GN=ACOX1 PE=3 SV=1;tr|A0A024R8L7|A0A024R8L7_HUMAN Acyl-coenzyme A oxidase OS=Homo sapiens GN=ACOX1 PE=3 SV=1;sp|Q15067|ACOX1_HUMAN Peroxisomal acyl-coenzyme A oxidase 1 OS=Homo sapiens	9	11	11	11	9	5	6	4	7	4	9	5	6	4	7	4	9	5	6	4	7	4	29.5	29.5	29.5	74.441	660	660;660;660;592;132;153;156;223;71	0	120.38	25	12.1	17.7	13.8	18.6	11.2	281130000	82125000	30612000	58178000	29332000	61465000
A0A024R8L8;Q92817;K7EKI0;B7ZLH8;A8K2R8	A0A024R8L8;Q92817;K7EKI0;B7ZLH8;A8K2R8	24;23;22;22;18	24;23;22;22;18	24;23;22;22;18	Envoplakin	EVPL	tr|A0A024R8L8|A0A024R8L8_HUMAN Envoplakin, isoform CRA_a OS=Homo sapiens GN=EVPL PE=4 SV=1;sp|Q92817|EVPL_HUMAN Envoplakin OS=Homo sapiens GN=EVPL PE=1 SV=3;tr|K7EKI0|K7EKI0_HUMAN Envoplakin OS=Homo sapiens GN=EVPL PE=1 SV=1;tr|B7ZLH8|B7ZLH8_HUMAN EVPL pro	5	24	24	24	5	3	1	11	15	16	5	3	1	11	15	16	5	3	1	11	15	16	17.6	17.6	17.6	231.63	2033	2033;2033;2055;2055;881	0	185.39	4	2	0.8	7.5	12	13.4	393260000	57985000	23745000	5560800	71159000	121140000
A0A024R8M4;Q14558;B4DP31;C9J168;C9JNQ3;C9JUN4;C9JKT9	A0A024R8M4;Q14558;B4DP31;C9J168	8;8;5;4;3;2;1	7;7;4;3;3;2;1	7;7;4;3;3;2;1	Phosphoribosyl pyrophosphate synthase-associated protein 1	PRPSAP1	tr|A0A024R8M4|A0A024R8M4_HUMAN Phosphoribosyl pyrophosphate synthetase-associated protein 1, isoform CRA_a OS=Homo sapiens GN=PRPSAP1 PE=4 SV=1;sp|Q14558|KPRA_HUMAN Phosphoribosyl pyrophosphate synthase-associated protein 1 OS=Homo sapiens GN=PRPSAP1 PE=1	7	8	7	7	6	2	1	1	3	2	6	2	1	1	2	2	6	2	1	1	2	2	34	30.1	30.1	39.393	356	356;356;282;230;104;157;89	0	46.699	26.7	7.9	4.2	3.7	10.7	7.6	40693000	18808000	4879600	2075100	4215900	2323800
B5BU32;K7ERV3;A0A024R8N6;P04183;K7ES52;K7ERJ1;B5BUF9	B5BU32;K7ERV3;A0A024R8N6;P04183;K7ES52;K7ERJ1;B5BUF9	2;2;2;2;1;1;1	2;2;2;2;1;1;1	2;2;2;2;1;1;1	Thymidine kinase;Thymidine kinase, cytosolic	TK1	tr|B5BU32|B5BU32_HUMAN Thymidine kinase OS=Homo sapiens GN=TK1 PE=2 SV=1;tr|K7ERV3|K7ERV3_HUMAN Thymidine kinase OS=Homo sapiens GN=TK1 PE=1 SV=1;tr|A0A024R8N6|A0A024R8N6_HUMAN Thymidine kinase OS=Homo sapiens GN=TK1 PE=3 SV=1;sp|P04183|KITH_HUMAN Thymidin	7	2	2	2	1	2	1	1	0	0	1	2	1	1	0	0	1	2	1	1	0	0	11.1	11.1	11.1	25.396	234	234;267;276;234;180;187;234	0.00059259	12.055	6.8	11.1	6.8	6.8	0	0	39510000	10914000	13895000	6274300	8425800	0
A0A024R8N9;A8MXZ4;A0A0C4DFY5;Q9NQ84;J9JIE0;Q9NXI0	A0A024R8N9;A8MXZ4;A0A0C4DFY5;Q9NQ84;J9JIE0;Q9NXI0	3;3;3;3;2;2	3;3;3;3;2;2	3;3;3;3;2;2	G-protein coupled receptor family C group 5 member C	GPRC5C	tr|A0A024R8N9|A0A024R8N9_HUMAN G protein-coupled receptor, family C, group 5, member C, isoform CRA_d OS=Homo sapiens GN=GPRC5C PE=4 SV=1;tr|A8MXZ4|A8MXZ4_HUMAN G-protein-coupled receptor family C group 5 member C (Fragment) OS=Homo sapiens GN=GPRC5C PE=1	6	3	3	3	3	3	3	2	3	3	3	3	3	2	3	3	3	3	3	2	3	3	9.1	9.1	9.1	49.388	453	453;462;486;441;126;162	0	25.182	9.1	9.1	9.1	5.7	9.1	9.1	154040000	27392000	16394000	21212000	26857000	29483000
A0A024R8P8;P63173;J3KT73;J3QL01;J3KSP2	A0A024R8P8;P63173;J3KT73;J3QL01;J3KSP2	5;5;4;4;3	5;5;4;4;3	5;5;4;4;3	60S ribosomal protein L38	RPL38	tr|A0A024R8P8|A0A024R8P8_HUMAN Ribosomal protein L38, isoform CRA_a OS=Homo sapiens GN=RPL38 PE=3 SV=1;sp|P63173|RL38_HUMAN 60S ribosomal protein L38 OS=Homo sapiens GN=RPL38 PE=1 SV=2;tr|J3KT73|J3KT73_HUMAN 60S ribosomal protein L38 OS=Homo sapiens GN=RPL	5	5	5	5	4	4	3	4	4	3	4	4	3	4	4	3	4	4	3	4	4	3	50	50	50	8.2178	70	70;70;64;67;21	0	39.807	50	50	35.7	50	50	50	665830000	81298000	96330000	97096000	93380000	187250000
A0A024R8Q1;P10253;I3L0S5;I3L3L3	A0A024R8Q1;P10253	11;11;2;2	11;11;2;2	5;5;0;0	Lysosomal alpha-glucosidase;76 kDa lysosomal alpha-glucosidase;70 kDa lysosomal alpha-glucosidase	GAA	tr|A0A024R8Q1|A0A024R8Q1_HUMAN Glucosidase, alpha acid (Pompe disease, glycogen storage disease type II), isoform CRA_a OS=Homo sapiens GN=GAA PE=3 SV=1;sp|P10253|LYAG_HUMAN Lysosomal alpha-glucosidase OS=Homo sapiens GN=GAA PE=1 SV=4	4	11	11	5	10	7	4	7	7	7	10	7	4	7	7	7	4	3	3	4	4	4	18.4	18.4	9.3	105.34	952	952;952;208;284	0	84.307	15.5	10.5	6	9.9	12.1	11.2	504510000	111700000	78521000	33111000	102240000	73411000
X6R3T8;J3QLH3;A0A024R8R0;J3QQJ0;Q9UHR5;J3QLM2;J3KS14;J3KRR6;F5H478;B7Z4X9;J3KRU5	X6R3T8;J3QLH3;A0A024R8R0;J3QQJ0;Q9UHR5;J3QLM2;J3KS14;J3KRR6;F5H478;B7Z4X9;J3KRU5	2;2;2;2;2;1;1;1;1;1;1	2;2;2;2;2;1;1;1;1;1;1	2;2;2;2;2;1;1;1;1;1;1	SAP30-binding protein	SAP30BP	tr|X6R3T8|X6R3T8_HUMAN SAP30-binding protein OS=Homo sapiens GN=SAP30BP PE=1 SV=1;tr|J3QLH3|J3QLH3_HUMAN SAP30-binding protein (Fragment) OS=Homo sapiens GN=SAP30BP PE=1 SV=1;tr|A0A024R8R0|A0A024R8R0_HUMAN SAP30 binding protein, isoform CRA_a OS=Homo sapie	11	2	2	2	1	1	1	1	1	2	1	1	1	1	1	2	1	1	1	1	1	2	14.5	14.5	14.5	26.276	235	235;248;308;325;308;93;104;109;168;168;179	0.00031666	14.138	6.4	6.4	6.4	6.4	6.4	14.5	68363000	9957800	4493800	7765200	5628200	9561800
A0A024R8R4;Q8TAT6;B4DG89;A0A0D9SFI9;I3L4U9;I3L283;I3L3I1	A0A024R8R4;Q8TAT6;B4DG89	9;9;6;2;2;1;1	9;9;6;2;2;1;1	9;9;6;2;2;1;1	Nuclear protein localization protein 4 homolog	NPLOC4	tr|A0A024R8R4|A0A024R8R4_HUMAN Nuclear protein localization 4 homolog (S. cerevisiae), isoform CRA_a OS=Homo sapiens GN=NPLOC4 PE=4 SV=1;sp|Q8TAT6|NPL4_HUMAN Nuclear protein localization protein 4 homolog OS=Homo sapiens GN=NPLOC4 PE=1 SV=3;tr|B4DG89|B4DG8	7	9	9	9	4	2	2	2	4	5	4	2	2	2	4	5	4	2	2	2	4	5	27.3	27.3	27.3	68.119	608	608;608;456;134;135;110;182	0	63.26	15.3	4.6	7.6	5.9	13.7	12.8	137570000	32034000	8684200	9164600	14702000	22960000
A0A024R8S3;P61956;A8MUA9;A8MU27;Q6EEV6;P55854	A0A024R8S3;P61956;A8MUA9;A8MU27;Q6EEV6;P55854	2;2;1;1;1;1	2;2;1;1;1;1	2;2;1;1;1;1	Small ubiquitin-related modifier;Small ubiquitin-related modifier 2;Small ubiquitin-related modifier 4;Small ubiquitin-related modifier 3	SUMO2;SUMO3;SUMO4	tr|A0A024R8S3|A0A024R8S3_HUMAN Small ubiquitin-related modifier OS=Homo sapiens GN=SUMO2 PE=3 SV=1;sp|P61956|SUMO2_HUMAN Small ubiquitin-related modifier 2 OS=Homo sapiens GN=SUMO2 PE=1 SV=3;tr|A8MUA9|A8MUA9_HUMAN SMT3 suppressor of mif two 3 homolog 3 (Ye	6	2	2	2	2	2	2	2	2	0	2	2	2	2	2	0	2	2	2	2	2	0	23.2	23.2	23.2	10.871	95	95;95;135;147;95;103	0	30.566	23.2	23.2	23.2	23.2	23.2	0	305490000	79833000	69934000	91181000	32966000	31576000
A0A024R8S5;P07237;B4DUA5;H7BZ94;B4DNL5;B4DLN6;H0Y3Z3;Q96C96;B3KTQ9;I3L398;B4DJS0;I3L312;I3L0S0;I3NI03;I3L3U6;I3L4M2;I3L3P5;B4DNP9;I3L514;I3L1Y5	A0A024R8S5;P07237;B4DUA5;H7BZ94;B4DNL5;B4DLN6;H0Y3Z3;Q96C96	36;36;33;33;33;30;21;19;15;15;14;13;9;9;8;7;5;5;4;2	36;36;33;33;33;30;21;19;15;15;14;13;9;9;8;7;5;5;4;2	36;36;33;33;33;30;21;19;15;15;14;13;9;9;8;7;5;5;4;2	Protein disulfide-isomerase	P4HB	tr|A0A024R8S5|A0A024R8S5_HUMAN Protein disulfide-isomerase OS=Homo sapiens GN=P4HB PE=2 SV=1;sp|P07237|PDIA1_HUMAN Protein disulfide-isomerase OS=Homo sapiens GN=P4HB PE=1 SV=3;tr|B4DUA5|B4DUA5_HUMAN cDNA FLJ59430, highly similar to Protein disulfide-isome	20	36	36	36	32	28	27	29	31	32	32	28	27	29	31	32	32	28	27	29	31	32	62.6	62.6	62.6	57.116	508	508;508;452;464;492;451;274;273;185;200;242;208;148;166;188;117;156;223;106;54	0	323.31	62.4	57.5	59.1	57.7	62	60.8	35157000000	6621200000	3957200000	5237900000	5751400000	6791200000
J3QL05;J3KP15;Q8NAK9;Q53FN0;A0A024R8U5;Q01130;B3KX15;Q6NXQ0;Q8N220;B3KVY2;B3KUF7;B3KUY1	J3QL05;J3KP15;Q8NAK9;Q53FN0;A0A024R8U5;Q01130;B3KX15;Q6NXQ0;Q8N220;B3KVY2;B3KUF7;B3KUY1	4;4;4;4;4;4;3;3;3;3;3;3	4;4;4;4;4;4;3;3;3;3;3;3	2;2;2;2;2;2;1;1;1;1;1;1	Serine/arginine-rich splicing factor 2	SRSF2;SFRS2	tr|J3QL05|J3QL05_HUMAN Serine/arginine-rich-splicing factor 2 (Fragment) OS=Homo sapiens GN=SRSF2 PE=1 SV=1;tr|J3KP15|J3KP15_HUMAN Serine/arginine-rich-splicing factor 2 (Fragment) OS=Homo sapiens GN=SRSF2 PE=1 SV=8;tr|Q8NAK9|Q8NAK9_HUMAN cDNA FLJ35170 fis	12	4	4	2	4	4	4	4	4	4	4	4	4	4	4	4	2	2	2	2	2	2	36.9	36.9	25.4	15.156	130	130;133;201;221;221;221;122;179;186;195;199;209	0	83.149	36.9	36.9	36.9	36.9	36.9	36.9	1989500000	250170000	221500000	306210000	359250000	481500000
E7D7X9;A0A024R8U9;P32322;E2QRB3;E7D7Y0;A0A1B2JLU7;Q2TU78;Q8TBX0;B7Z8T1;J3QKT4;J3KQ22;J3QL24;J3QR88;J3QLK9;J3QL23;J3QL32;J3KTA8;J3QKT3;J3KSA9;J3QRZ0	E7D7X9;A0A024R8U9;P32322;E2QRB3;E7D7Y0;A0A1B2JLU7;Q2TU78;Q8TBX0;B7Z8T1;J3QKT4;J3KQ22	9;9;9;8;8;8;7;6;6;6;6;4;3;3;3;3;1;1;1;1	9;9;9;8;8;8;7;6;6;6;6;4;3;3;3;3;1;1;1;1	8;8;8;7;7;7;6;5;5;5;6;4;3;3;3;3;1;1;1;1	Pyrroline-5-carboxylate reductase;Pyrroline-5-carboxylate reductase 1, mitochondrial	PYCR1;PIG45	tr|E7D7X9|E7D7X9_HUMAN Pyrroline-5-carboxylate reductase OS=Homo sapiens PE=2 SV=1;tr|A0A024R8U9|A0A024R8U9_HUMAN Pyrroline-5-carboxylate reductase OS=Homo sapiens GN=PYCR1 PE=3 SV=1;sp|P32322|P5CR1_HUMAN Pyrroline-5-carboxylate reductase 1, mitochondrial	20	9	9	8	9	7	6	8	6	7	9	7	6	8	6	7	8	6	6	7	5	7	43.9	43.9	39.8	33.39	319	319;319;319;288;319;319;199;171;240;242;253;225;132;165;173;217;84;94;109;115	0	115.31	43.9	34.2	28.8	38.2	31	34.2	1129800000	287310000	139740000	190740000	216010000	123540000
A0A024R8V0;A0A0S2Z5A5;A0A024R8Q0;A0A0S2Z5W9;Q1WWK5;K7EL40;K7EK18;K7ELJ9;K7ER52;K7EIE4;K7ER14;K7EQD7;K7EJ51;K7EJZ2;K7EIR4;K7EKN4;K7EN52;K7ENQ5;K7ENL0;K7EJL9;A2VCQ5;K7EJV0;K7EPY1;K7ERG1;K7EQ08;K7ER34	A0A024R8V0;A0A0S2Z5A5;A0A024R8Q0;A0A0S2Z5W9	25;23;21;14;10;8;7;6;6;6;6;6;5;5;4;4;4;4;4;4;3;3;3;1;1;1	25;23;21;14;10;8;7;6;6;6;6;6;5;5;4;4;4;4;4;4;3;3;3;1;1;1	2;0;2;0;0;0;0;0;0;0;0;0;0;0;0;0;0;0;0;0;2;0;0;0;0;0		2018-09-09	tr|A0A024R8V0|A0A024R8V0_HUMAN Septin 9, isoform CRA_a OS=Homo sapiens GN=SEPT9 PE=3 SV=1;tr|A0A0S2Z5A5|A0A0S2Z5A5_HUMAN Septin 9 isoform 1 (Fragment) OS=Homo sapiens GN=SEPT9 PE=2 SV=1;tr|A0A024R8Q0|A0A024R8Q0_HUMAN Septin 9, isoform CRA_b OS=Homo sapiens	26	25	25	2	22	18	18	17	22	20	22	18	18	17	22	20	1	0	1	1	1	2	54	54	4	63.633	568	568;568;422;353;341;209;195;144;151;157;159;165;134;135;104;107;115;127;152;189;85;125;151;35;57;90	0	282.76	52.6	41.9	43	39.8	53	46.5	3220900000	652100000	443200000	491890000	476930000	613740000
A0A024R8W0;P38919;I3L3H2	A0A024R8W0;P38919	19;19;3	16;16;2	16;16;2	Eukaryotic initiation factor 4A-III;Eukaryotic initiation factor 4A-III, N-terminally processed	DDX48;EIF4A3	tr|A0A024R8W0|A0A024R8W0_HUMAN DEAD (Asp-Glu-Ala-Asp) box polypeptide 48, isoform CRA_a OS=Homo sapiens GN=DDX48 PE=3 SV=1;sp|P38919|IF4A3_HUMAN Eukaryotic initiation factor 4A-III OS=Homo sapiens GN=EIF4A3 PE=1 SV=4	3	19	16	16	15	14	12	13	15	12	12	11	10	10	13	9	12	11	10	10	13	9	57.2	51.3	51.3	46.871	411	411;411;125	0	136.6	46.2	40.9	41.1	36	54.5	36.5	1949500000	474800000	261390000	241870000	306830000	336520000
B4DIJ9;Q59FJ7;B4E0G1;A0A024R8X3;H7BYT1;P48730;H0Y645;B0QY35;B0QY34;Q5U045;Q53EZ1;B3KRV2;P49674	B4DIJ9;Q59FJ7;B4E0G1;A0A024R8X3;H7BYT1;P48730;H0Y645;B0QY35;B0QY34;Q5U045;Q53EZ1;B3KRV2;P49674	2;2;2;2;2;2;1;1;1;1;1;1;1	2;2;2;2;2;2;1;1;1;1;1;1;1	2;2;2;2;2;2;1;1;1;1;1;1;1	Casein kinase I isoform delta;Casein kinase I isoform epsilon	CSNK1D;CSNK1E	tr|B4DIJ9|B4DIJ9_HUMAN cDNA FLJ55976, highly similar to Casein kinase I isoform delta (EC 2.7.11.1) OS=Homo sapiens PE=2 SV=1;tr|Q59FJ7|Q59FJ7_HUMAN Casein kinase 1, delta isoform 1 variant (Fragment) OS=Homo sapiens PE=2 SV=1;tr|B4E0G1|B4E0G1_HUMAN cDNA F	13	2	2	2	0	0	1	0	2	0	0	0	1	0	2	0	0	0	1	0	2	0	11.4	11.4	11.4	34.482	298	298;342;358;358;427;415;270;311;336;416;416;416;416	0.00060168	12.517	0	0	7.7	0	11.4	0	12636000	0	0	2118500	0	10517000
Q53GB9;A0A024R8Z1;Q5VV89;O14880;Q5VV87	Q53GB9;A0A024R8Z1;Q5VV89;O14880;Q5VV87	5;5;5;5;3	5;5;5;5;3	5;5;5;5;3	Microsomal glutathione S-transferase 3	MGST3	tr|Q53GB9|Q53GB9_HUMAN Microsomal glutathione S-transferase 3 variant (Fragment) OS=Homo sapiens PE=2 SV=1;tr|A0A024R8Z1|A0A024R8Z1_HUMAN Microsomal glutathione S-transferase 3, isoform CRA_a OS=Homo sapiens GN=MGST3 PE=4 SV=1;tr|Q5VV89|Q5VV89_HUMAN Micros	5	5	5	5	4	4	3	4	5	5	4	4	3	4	5	5	4	4	3	4	5	5	34.2	34.2	34.2	16.53	152	152;152;166;152;129	0	48.577	32.9	34.2	33.6	33.6	34.2	34.2	460750000	51815000	60225000	44207000	97288000	125150000
Q5R3B4;B2R4Q7;A0A024R8Z5;O95563	Q5R3B4;B2R4Q7;A0A024R8Z5;O95563	3;3;3;3	3;3;3;3	3;3;3;3	Mitochondrial pyruvate carrier 2	MPC2;BRP44	tr|Q5R3B4|Q5R3B4_HUMAN Mitochondrial pyruvate carrier (Fragment) OS=Homo sapiens GN=MPC2 PE=1 SV=1;tr|B2R4Q7|B2R4Q7_HUMAN Mitochondrial pyruvate carrier OS=Homo sapiens PE=2 SV=1;tr|A0A024R8Z5|A0A024R8Z5_HUMAN Mitochondrial pyruvate carrier OS=Homo sapiens	4	3	3	3	2	3	3	3	3	3	2	3	3	3	3	3	2	3	3	3	3	3	28.6	28.6	28.6	11.681	105	105;127;127;127	0	20.526	21	28.6	28.6	28.6	28.6	28.6	142230000	17320000	12946000	17352000	16284000	40504000
A8K4A8;A0A024R8Z9;Q6PI48;Q9NVT8;Q9H9J7;Q9H9M6	A8K4A8;A0A024R8Z9;Q6PI48;Q9NVT8;Q9H9J7	11;11;11;8;8;2	11;11;11;8;8;2	11;11;11;8;8;2	Aspartate--tRNA ligase, mitochondrial	DARS2	tr|A8K4A8|A8K4A8_HUMAN cDNA FLJ76156, highly similar to Homo sapiens aspartyl-tRNA synthetase 2 (DARS2), mRNA OS=Homo sapiens PE=2 SV=1;tr|A0A024R8Z9|A0A024R8Z9_HUMAN Aspartyl-tRNA synthetase 2 (Mitochondrial), isoform CRA_b OS=Homo sapiens GN=DARS2 PE=3 S	6	11	11	11	7	5	2	4	5	4	7	5	2	4	5	4	7	5	2	4	5	4	23.4	23.4	23.4	73.574	645	645;645;645;463;463;190	0	75.827	16.1	11.8	4.5	6.5	13.3	7.6	225060000	50476000	25306000	10281000	33169000	56617000
A0A024R904;Q9HB71;Q6NVY0;B4DFD3;B2ZWH1	A0A024R904;Q9HB71;Q6NVY0	18;18;16;5;3	18;18;16;5;3	18;18;16;5;3	Calcyclin-binding protein	CACYBP	tr|A0A024R904|A0A024R904_HUMAN Calcyclin binding protein, isoform CRA_a OS=Homo sapiens GN=CACYBP PE=4 SV=1;sp|Q9HB71|CYBP_HUMAN Calcyclin-binding protein OS=Homo sapiens GN=CACYBP PE=1 SV=2;tr|Q6NVY0|Q6NVY0_HUMAN Calcyclin binding protein OS=Homo sapiens	5	18	18	18	17	13	14	16	14	13	17	13	14	16	14	13	17	13	14	16	14	13	71.5	71.5	71.5	26.21	228	228;228;228;131;50	0	201.54	71.5	55.7	57.5	69.7	65.8	52.2	5125600000	1079700000	524380000	749140000	746440000	1073400000
A0A024R912;Q9BZX2;B4DGD3	A0A024R912;Q9BZX2;B4DGD3	4;4;3	4;4;3	4;4;3	Uridine kinase;Uridine-cytidine kinase 2	UCK2	tr|A0A024R912|A0A024R912_HUMAN Uridine-cytidine kinase OS=Homo sapiens GN=UCK2 PE=3 SV=1;sp|Q9BZX2|UCK2_HUMAN Uridine-cytidine kinase 2 OS=Homo sapiens GN=UCK2 PE=1 SV=1;tr|B4DGD3|B4DGD3_HUMAN cDNA FLJ57922, highly similar to Uridine-cytidine kinase 2 (EC	3	4	4	4	2	3	2	2	0	3	2	3	2	2	0	3	2	3	2	2	0	3	21.1	21.1	21.1	29.299	261	261;261;130	0	29.639	11.9	17.2	9.2	12.3	0	16.1	109300000	20361000	11225000	24063000	15768000	0
A0A024R931;Q9BZQ6;H0Y498	A0A024R931;Q9BZQ6	4;4;1	4;4;1	4;4;1	alpha-1,2-Mannosidase;ER degradation-enhancing alpha-mannosidase-like protein 3	C1orf22;EDEM3	tr|A0A024R931|A0A024R931_HUMAN alpha-1,2-Mannosidase OS=Homo sapiens GN=C1orf22 PE=3 SV=1;sp|Q9BZQ6|EDEM3_HUMAN ER degradation-enhancing alpha-mannosidase-like protein 3 OS=Homo sapiens GN=EDEM3 PE=1 SV=2	3	4	4	4	1	0	0	0	2	3	1	0	0	0	2	3	1	0	0	0	2	3	5.2	5.2	5.2	104.66	932	932;932;380	0	21.774	1.4	0	0	0	2.5	3.8	57145000	33117000	0	0	0	8926500
A0A024R957;Q8NFQ8	A0A024R957;Q8NFQ8	3;3	2;2	2;2	Torsin-1A-interacting protein 2	TOR1AIP2	tr|A0A024R957|A0A024R957_HUMAN Torsin A interacting protein 2, isoform CRA_b OS=Homo sapiens GN=TOR1AIP2 PE=4 SV=1;sp|Q8NFQ8|TOIP2_HUMAN Torsin-1A-interacting protein 2 OS=Homo sapiens GN=TOR1AIP2 PE=1 SV=1	2	3	2	2	2	3	1	2	1	2	1	2	1	1	1	1	1	2	1	1	1	1	11.1	8.9	8.9	51.263	470	470;470	0	17.627	8.3	11.1	6.2	8.3	6.2	8.3	35353000	7160200	6479200	5726200	5646500	6129400
B2R8K8;A0A024R964;Q8TDX7;F8WAG2;F5H3U7	B2R8K8;A0A024R964;Q8TDX7;F8WAG2	3;3;3;2;1	3;3;3;2;1	3;3;3;2;1	Serine/threonine-protein kinase Nek7	NEK7	tr|B2R8K8|B2R8K8_HUMAN cDNA, FLJ93949, highly similar to Homo sapiens NIMA (never in mitosis gene a)-related kinase 7 (NEK7), mRNA OS=Homo sapiens PE=2 SV=1;tr|A0A024R964|A0A024R964_HUMAN NIMA (Never in mitosis gene a)-related kinase 7, isoform CRA_a OS=Ho	5	3	3	3	0	0	0	2	1	1	0	0	0	2	1	1	0	0	0	2	1	1	12.6	12.6	12.6	34.537	302	302;302;302;82;62	0	20.211	0	0	0	8.3	4.3	4.3	18304000	0	0	0	10575000	4036700
A0A024R972;P11047;Q6NVY8;R4GNC7	A0A024R972;P11047	28;28;2;1	28;28;2;1	28;28;2;1	Laminin subunit gamma-1	LAMC1	tr|A0A024R972|A0A024R972_HUMAN Laminin, gamma 1 (Formerly LAMB2), isoform CRA_a OS=Homo sapiens GN=LAMC1 PE=4 SV=1;sp|P11047|LAMC1_HUMAN Laminin subunit gamma-1 OS=Homo sapiens GN=LAMC1 PE=1 SV=3	4	28	28	28	5	7	3	16	19	21	5	7	3	16	19	21	5	7	3	16	19	21	27.5	27.5	27.5	174.01	1573	1573;1609;248;37	0	241.7	3.9	5.8	2.4	15.5	19	20.9	557210000	22285000	22222000	15490000	166110000	149240000
A0A024R973;Q5SWX8	A0A024R973;Q5SWX8	2;2	2;2	2;2	Protein odr-4 homolog	C1orf27;ODR4	tr|A0A024R973|A0A024R973_HUMAN Chromosome 1 open reading frame 27, isoform CRA_b OS=Homo sapiens GN=C1orf27 PE=4 SV=1;sp|Q5SWX8|ODR4_HUMAN Protein odr-4 homolog OS=Homo sapiens GN=ODR4 PE=1 SV=1	2	2	2	2	1	0	0	0	0	2	1	0	0	0	0	2	1	0	0	0	0	2	7.3	7.3	7.3	39.787	354	354;454	0.00060368	12.625	4.8	0	0	0	0	7.3	13302000	2086300	0	0	0	0
A0A024R977;Q96BM9;B2R7U5;A0A087X2J2	A0A024R977;Q96BM9;B2R7U5	5;5;4;2	2;2;2;2	2;2;2;2	ADP-ribosylation factor-like protein 8A	ARL8A	tr|A0A024R977|A0A024R977_HUMAN ADP-ribosylation factor-like 8A, isoform CRA_a OS=Homo sapiens GN=ARL8A PE=3 SV=1;sp|Q96BM9|ARL8A_HUMAN ADP-ribosylation factor-like protein 8A OS=Homo sapiens GN=ARL8A PE=1 SV=1;tr|B2R7U5|B2R7U5_HUMAN cDNA, FLJ93607 OS=Homo	4	5	2	2	1	4	2	2	1	1	0	2	1	1	1	0	0	2	1	1	1	0	36	13.4	13.4	21.416	186	186;186;186;147	0.00060496	12.67	12.4	23.7	9.7	9.7	4.8	4.8	23810000	0	7914000	8258200	0	7637600
A0A024R996;A0A024R980;Q07002;B4DHU6;B4DER5;Q59G02;B4DK03;Q9BWF9;A0A0A0MSJ6;D6R9X1;D6R9B0	A0A024R996;A0A024R980;Q07002;B4DHU6;B4DER5;Q59G02;B4DK03;Q9BWF9	5;5;5;4;4;4;4;3;2;1;1	4;4;4;3;3;3;3;2;2;1;1	2;2;2;1;1;1;1;1;1;1;1	Cyclin-dependent kinase 18	PCTK3;CDK18	tr|A0A024R996|A0A024R996_HUMAN PCTAIRE protein kinase 3, isoform CRA_b OS=Homo sapiens GN=PCTK3 PE=3 SV=1;tr|A0A024R980|A0A024R980_HUMAN PCTAIRE protein kinase 3, isoform CRA_a OS=Homo sapiens GN=PCTK3 PE=4 SV=1;sp|Q07002|CDK18_HUMAN Cyclin-dependent kinas	11	5	4	2	1	1	2	2	0	2	0	0	1	1	0	2	0	0	0	0	0	2	15.2	13.5	8.2	54.424	474	474;504;472;374;385;436;504;283;283;72;159	0	27.113	1.7	1.7	4.2	4.4	0	8.2	34100000	0	0	11669000	15182000	0
A0A024R983;P10155;B3KN94;H0Y9N5;G5E9R9;D6RDN1;D6RE09	A0A024R983;P10155	9;9;4;2;2;1;1	9;9;4;2;2;1;1	9;9;4;2;2;1;1	60 kDa SS-A/Ro ribonucleoprotein	TROVE2	tr|A0A024R983|A0A024R983_HUMAN TROVE domain family, member 2, isoform CRA_b OS=Homo sapiens GN=TROVE2 PE=4 SV=1;sp|P10155|RO60_HUMAN 60 kDa SS-A/Ro ribonucleoprotein OS=Homo sapiens GN=TROVE2 PE=1 SV=2	7	9	9	9	8	3	4	1	4	3	8	3	4	1	4	3	8	3	4	1	4	3	20.6	20.6	20.6	60.67	538	538;538;557;193;263;41;66	0	95.968	19.1	6.3	8.4	1.7	9.1	6.3	200670000	92807000	16709000	31082000	5155300	29987000
A0A024R994;O75131;Q05DL8;A0A087WYQ3;H0YB26;A0A087WXR6;E5RHZ0;A0A087WUS8;E5RFT7;A0A0G2JMP5;Q4G168;B3KWK1;E7ENV7;B7Z370;Q8IYJ1;Q96A23;O95741;Q86YQ8;Q9HCH3;Q9UBL6	A0A024R994;O75131;Q05DL8;A0A087WYQ3	13;13;10;8;6;5;5;4;2;1;1;1;1;1;1;1;1;1;1;1	13;13;10;8;6;5;5;4;2;1;1;1;1;1;1;1;1;1;1;1	12;12;10;8;6;5;5;4;2;1;0;0;0;0;0;0;0;0;0;0	Copine-3	CPNE3	tr|A0A024R994|A0A024R994_HUMAN Copine III, isoform CRA_a OS=Homo sapiens GN=CPNE3 PE=4 SV=1;sp|O75131|CPNE3_HUMAN Copine-3 OS=Homo sapiens GN=CPNE3 PE=1 SV=1;tr|Q05DL8|Q05DL8_HUMAN CPNE3 protein (Fragment) OS=Homo sapiens GN=CPNE3 PE=2 SV=1;tr|A0A087WYQ3|A	20	13	13	12	9	10	7	9	9	10	9	10	7	9	9	10	8	9	6	8	8	9	36.3	36.3	34.6	60.13	537	537;537;262;234;262;139;153;135;79;8;108;382;552;575;553;557;557;564;593;633	0	113.95	26.6	27.2	16.4	23.3	23.3	25	740320000	147300000	99891000	104080000	101300000	147030000
A0A024R9A4;O15523;B4E132;B4E010;C9J081;D6RCM4;Q9NQI0;C9J8G5;H0Y960	A0A024R9A4;O15523;B4E132;B4E010	17;17;12;10;2;2;2;1;1	1;1;1;0;0;0;0;0;0	1;1;1;0;0;0;0;0;0	ATP-dependent RNA helicase DDX3Y	DDX3Y	tr|A0A024R9A4|A0A024R9A4_HUMAN DEAD (Asp-Glu-Ala-Asp) box polypeptide 3, Y-linked, isoform CRA_a OS=Homo sapiens GN=DDX3Y PE=3 SV=1;sp|O15523|DDX3Y_HUMAN ATP-dependent RNA helicase DDX3Y OS=Homo sapiens GN=DDX3Y PE=1 SV=2;tr|B4E132|B4E132_HUMAN cDNA FLJ531	9	17	1	1	12	11	11	11	13	13	1	1	0	0	1	0	1	1	0	0	1	0	32.6	2.1	2.1	73.153	660	660;660;407;410;250;518;724;224;305	0.0071645	7.0479	23.8	18.8	19.7	19.4	27	24.5	4665200	1536600	1261300	0	0	1867300
A0A024R9A9;Q9NPD8	A0A024R9A9;Q9NPD8	6;6	6;6	6;6	Ubiquitin-conjugating enzyme E2 T	UBE2T	tr|A0A024R9A9|A0A024R9A9_HUMAN Ubiquitin-conjugating enzyme E2T (Putative), isoform CRA_a OS=Homo sapiens GN=UBE2T PE=3 SV=1;sp|Q9NPD8|UBE2T_HUMAN Ubiquitin-conjugating enzyme E2 T OS=Homo sapiens GN=UBE2T PE=1 SV=1	2	6	6	6	0	2	1	5	6	3	0	2	1	5	6	3	0	2	1	5	6	3	45.2	45.2	45.2	22.521	197	197;197	0	41.789	0	14.2	6.6	35.5	45.2	27.4	185320000	0	5023600	2812500	41482000	93103000
A0A024R9B5;B4DMM7;Q15291;B4DLF8	A0A024R9B5;B4DMM7;Q15291;B4DLF8	5;5;5;4	5;5;5;4	5;5;5;4	Retinoblastoma-binding protein 5	RBBP5	tr|A0A024R9B5|A0A024R9B5_HUMAN Retinoblastoma binding protein 5, isoform CRA_b OS=Homo sapiens GN=RBBP5 PE=4 SV=1;tr|B4DMM7|B4DMM7_HUMAN cDNA FLJ59722, highly similar to Retinoblastoma-binding protein 5 OS=Homo sapiens PE=2 SV=1;sp|Q15291|RBBP5_HUMAN Retin	4	5	5	5	2	0	2	1	5	3	2	0	2	1	5	3	2	0	2	1	5	3	21.4	21.4	21.4	59.152	538	538;573;538;410	0	46.469	11.5	0	11	2.2	21.4	15.4	76340000	12061000	0	6768400	4717300	36123000
A0A024R9B7;P09669	A0A024R9B7;P09669	2;2	2;2	2;2	Cytochrome c oxidase subunit 6C	COX6C	tr|A0A024R9B7|A0A024R9B7_HUMAN Cytochrome c oxidase subunit VIc, isoform CRA_a OS=Homo sapiens GN=COX6C PE=4 SV=1;sp|P09669|COX6C_HUMAN Cytochrome c oxidase subunit 6C OS=Homo sapiens GN=COX6C PE=1 SV=2	2	2	2	2	2	1	1	0	1	1	2	1	1	0	1	1	2	1	1	0	1	1	17.3	17.3	17.3	8.7813	75	75;75	0.00060459	12.658	17.3	17.3	17.3	0	17.3	17.3	61481000	28511000	5497200	9305300	0	10673000
A0A024R9C1;P11940;E7EQV3;E7ERJ7;A0A087WTT1;B4DQX0;B4DZW4;B3KT93;A0A024R9E2;Q5VX58;Q3ZCS4;Q9H361;Q2VIP3;H0YAR2;H0YBN4;E5RJB9;E5RGH3;E5RH24;H0YAP2;H0YAS6;H0YB75;H0YB86;H0YAS7;Q4VXU2;E5RHG7;H0YC10;E5RGC4;E5RFD8;L0R533;H0YAW6;Q5JQF8;E5RJM8;A8K8J2;B4DM75;Q96DU9	A0A024R9C1;P11940;E7EQV3;E7ERJ7;A0A087WTT1;B4DQX0;B4DZW4;B3KT93;A0A024R9E2;Q5VX58;Q3ZCS4;Q9H361	32;32;30;30;29;29;28;28;24;16;16;16;15;14;11;8;7;7;7;7;7;6;5;5;4;3;2;2;2;2;2;1;1;1;1	32;32;30;30;29;29;28;28;24;16;16;16;15;14;11;8;7;7;7;7;7;6;5;5;4;3;2;2;2;2;2;1;1;1;1	22;22;20;21;19;20;20;18;15;13;13;13;12;10;6;3;2;3;7;6;6;4;4;3;2;3;2;2;2;2;1;1;1;1;1	Polyadenylate-binding protein;Polyadenylate-binding protein 1;Polyadenylate-binding protein 3	PABPC1;PABPC3	tr|A0A024R9C1|A0A024R9C1_HUMAN Polyadenylate-binding protein OS=Homo sapiens GN=PABPC1 PE=3 SV=1;sp|P11940|PABP1_HUMAN Polyadenylate-binding protein 1 OS=Homo sapiens GN=PABPC1 PE=1 SV=2;tr|E7EQV3|E7EQV3_HUMAN Polyadenylate-binding protein OS=Homo sapiens	35	32	32	22	27	29	23	28	30	26	27	29	23	28	30	26	19	22	17	20	22	18	60.4	60.4	42.6	70.67	636	636;636;591;604;522;604;591;636;419;631;631;631;630;284;174;129;108;118;131;169;183;165;136;614;75;42;43;61;146;187;200;38;269;350;382	0	323.31	49.5	53.6	49.5	50.2	57.4	50.5	8499200000	1494200000	1206300000	1284100000	1271700000	1790700000
A0A024R9D2;Q86UE4;E5RJU9;H0YB56;H0YBJ8;H0YBE0	A0A024R9D2;Q86UE4;E5RJU9	9;9;7;4;2;1	9;9;7;4;2;1	9;9;7;4;2;1	Protein LYRIC	MTDH	tr|A0A024R9D2|A0A024R9D2_HUMAN Metadherin, isoform CRA_a OS=Homo sapiens GN=MTDH PE=4 SV=1;sp|Q86UE4|LYRIC_HUMAN Protein LYRIC OS=Homo sapiens GN=MTDH PE=1 SV=2;tr|E5RJU9|E5RJU9_HUMAN Protein LYRIC OS=Homo sapiens GN=MTDH PE=1 SV=1	6	9	9	9	7	4	4	4	4	5	7	4	4	4	4	5	7	4	4	4	4	5	26.5	26.5	26.5	63.836	582	582;582;526;224;188;60	0	84.925	22.5	11.2	12.9	8.4	11.9	15.3	298930000	89713000	50095000	44564000	63168000	24071000
A0A024R9D3;P62888;E5RI99;A0A0B4J213;A0A0C4DH44;E5RJH3	A0A024R9D3;P62888;E5RI99	7;7;6;3;3;2	7;7;6;3;3;2	7;7;6;3;3;2	60S ribosomal protein L30	RPL30	tr|A0A024R9D3|A0A024R9D3_HUMAN Ribosomal protein L30, isoform CRA_b OS=Homo sapiens GN=RPL30 PE=3 SV=1;sp|P62888|RL30_HUMAN 60S ribosomal protein L30 OS=Homo sapiens GN=RPL30 PE=1 SV=2;tr|E5RI99|E5RI99_HUMAN 60S ribosomal protein L30 (Fragment) OS=Homo sap	6	7	7	7	7	5	6	6	6	6	7	5	6	6	6	6	7	5	6	6	6	6	66.1	66.1	66.1	12.784	115	115;115;114;51;96;56	0	80.023	66.1	59.1	66.1	66.1	66.1	66.1	4332100000	857280000	480740000	945660000	569590000	791570000
A0A024R9D7;Q16698;E5RJG7;Q7LDK6;E5RFV2;E5RJD2;E5RID6	A0A024R9D7;Q16698;E5RJG7;Q7LDK6;E5RFV2;E5RJD2	5;5;4;4;4;3;2	5;5;4;4;4;3;2	5;5;4;4;4;3;2	2,4-dienoyl-CoA reductase, mitochondrial	DECR1;DECR	tr|A0A024R9D7|A0A024R9D7_HUMAN 2,4-dienoyl CoA reductase 1, mitochondrial, isoform CRA_b OS=Homo sapiens GN=DECR1 PE=4 SV=1;sp|Q16698|DECR_HUMAN 2,4-dienoyl-CoA reductase, mitochondrial OS=Homo sapiens GN=DECR1 PE=1 SV=1;tr|E5RJG7|E5RJG7_HUMAN 2,4-dienoyl-	7	5	5	5	3	3	3	2	4	2	3	3	3	2	4	2	3	3	3	2	4	2	20	20	20	36.067	335	335;335;181;188;205;151;95	0	51.924	14.6	11	12.8	7.8	17.9	10.7	341990000	73080000	43720000	44066000	42328000	87882000
E5RHX8;A0A024R9D9;Q9NPA8;J3KNT2;E5RI00;E5RHT9;E5RJ84	E5RHX8;A0A024R9D9;Q9NPA8;J3KNT2;E5RI00;E5RHT9;E5RJ84	2;2;2;1;1;1;1	2;2;2;1;1;1;1	2;2;2;1;1;1;1	Transcription and mRNA export factor ENY2	ENY2	tr|E5RHX8|E5RHX8_HUMAN Transcription and mRNA export factor ENY2 OS=Homo sapiens GN=ENY2 PE=1 SV=1;tr|A0A024R9D9|A0A024R9D9_HUMAN Transcription and mRNA export factor ENY2 OS=Homo sapiens GN=ENY2 PE=3 SV=1;sp|Q9NPA8|ENY2_HUMAN Transcription and mRNA export	7	2	2	2	1	1	1	1	1	1	1	1	1	1	1	1	1	1	1	1	1	1	28	28	28	11.315	100	100;101;101;48;51;53;56	0.00032992	16.556	17	17	17	11	11	17	24264000	0	4550600	6033400	5067000	8613400
A0A024R9G4;Q9NUQ9;Q68D08;E5RI16;E5RJL8;E5RJE1;E5RIR8;E5RGI7;A0A1W2PRQ0;A0A087X178;Q3ZTR9;E5RK61;E5RFS4;E5RHU5;E5RK81;E5RH75;B3KRB1;Q9H0Q0	A0A024R9G4;Q9NUQ9;Q68D08;E5RI16;E5RJL8	12;12;11;7;6;5;5;4;4;3;3;2;2;2;1;1;1;1	12;12;11;7;6;5;5;4;4;3;3;2;2;2;1;1;1;1	12;12;11;7;6;5;5;4;4;3;3;2;2;2;1;1;1;1	Protein FAM49B	FAM49B;DKFZp686B04128	tr|A0A024R9G4|A0A024R9G4_HUMAN Family with sequence similarity 49, member B, isoform CRA_a OS=Homo sapiens GN=FAM49B PE=4 SV=1;sp|Q9NUQ9|FA49B_HUMAN Protein FAM49B OS=Homo sapiens GN=FAM49B PE=1 SV=1;tr|Q68D08|Q68D08_HUMAN Uncharacterized protein DKFZp686B	18	12	12	12	8	9	5	5	10	9	8	9	5	5	10	9	8	9	5	5	10	9	49.4	49.4	49.4	36.748	324	324;324;324;155;100;93;98;78;218;217;220;63;65;68;45;47;178;323	0	121.13	40.1	39.2	28.1	26.2	38.9	39.2	589280000	114400000	89136000	64004000	48282000	139680000
A0A024R9G7;Q6PL18;A0A0B4J211	A0A024R9G7;Q6PL18;A0A0B4J211	5;5;4	5;5;4	5;5;4	ATPase family AAA domain-containing protein 2	ATAD2	tr|A0A024R9G7|A0A024R9G7_HUMAN ATPase family, AAA domain containing 2, isoform CRA_c OS=Homo sapiens GN=ATAD2 PE=4 SV=1;sp|Q6PL18|ATAD2_HUMAN ATPase family AAA domain-containing protein 2 OS=Homo sapiens GN=ATAD2 PE=1 SV=1;tr|A0A0B4J211|A0A0B4J211_HUMAN AT	3	5	5	5	2	5	2	3	2	3	2	5	2	3	2	3	2	5	2	3	2	3	4.9	4.9	4.9	158.55	1390	1390;1390;708	0	33.856	1.7	4.9	1.6	2.4	1.6	2.9	65215000	5959300	5693900	4699900	11547000	16773000
A0A024R9I0;P21283;E7EV59;B7Z593	A0A024R9I0;P21283;E7EV59;B7Z593	6;6;4;4	6;6;4;4	6;6;4;4	V-type proton ATPase subunit C 1	ATP6V1C1	tr|A0A024R9I0|A0A024R9I0_HUMAN V-type proton ATPase subunit C OS=Homo sapiens GN=ATP6V1C1 PE=2 SV=1;sp|P21283|VATC1_HUMAN V-type proton ATPase subunit C 1 OS=Homo sapiens GN=ATP6V1C1 PE=1 SV=4;tr|E7EV59|E7EV59_HUMAN V-type proton ATPase subunit C OS=Homo s	4	6	6	6	2	1	2	2	3	2	2	1	2	2	3	2	2	1	2	2	3	2	20.2	20.2	20.2	43.941	382	382;382;307;307	0	42.178	9.4	2.6	6	5.8	11.5	9.4	60702000	11243000	11498000	5751500	13740000	11246000
Q5HYC7;H0YMQ9;H0YKQ8;Q3ZCQ6;B3KXX3;Q6NSI7;A0A024R9K8;A8K935;A0A024R9I5;Q9UHW9;H0YNJ5;I3L4N6;B4DF30;Q9UP95	Q5HYC7;H0YMQ9;H0YKQ8;Q3ZCQ6;B3KXX3;Q6NSI7;A0A024R9K8;A8K935;A0A024R9I5;Q9UHW9;H0YNJ5;I3L4N6;B4DF30;Q9UP95	2;2;2;2;2;2;2;2;2;2;1;1;1;1	2;2;2;2;2;2;2;2;2;2;1;1;1;1	2;2;2;2;2;2;2;2;2;2;1;1;1;1	Solute carrier family 12 member 6;Solute carrier family 12 member 4	DKFZp686O1827;SLC12A6;SLC12A4	tr|Q5HYC7|Q5HYC7_HUMAN Uncharacterized protein DKFZp686O1827 OS=Homo sapiens GN=DKFZp686O1827 PE=2 SV=1;tr|H0YMQ9|H0YMQ9_HUMAN Solute carrier family 12 (Potassium/chloride transporters), member 6, isoform CRA_c OS=Homo sapiens GN=SLC12A6 PE=1 SV=1;tr|H0YKQ	14	2	2	2	1	0	1	0	0	0	1	0	1	0	0	0	1	0	1	0	0	0	2.2	2.2	2.2	99.26	906	906;906;942;943;962;1091;1091;1150;1150;1150;107;1037;1079;1085	0.0058791	10.314	0.9	0	1.3	0	0	0	2431000	2431000	0	0	0	0
A0A024R9J0;O60216;E5RFV8;E5RIN7	A0A024R9J0;O60216;E5RFV8;E5RIN7	4;4;2;2	4;4;2;2	4;4;2;2	Double-strand-break repair protein rad21 homolog	RAD21	tr|A0A024R9J0|A0A024R9J0_HUMAN RAD21 homolog (S. pombe), isoform CRA_a OS=Homo sapiens GN=RAD21 PE=4 SV=1;sp|O60216|RAD21_HUMAN Double-strand-break repair protein rad21 homolog OS=Homo sapiens GN=RAD21 PE=1 SV=2;tr|E5RFV8|E5RFV8_HUMAN Double-strand-break r	4	4	4	4	2	4	2	0	1	2	2	4	2	0	1	2	2	4	2	0	1	2	12.7	12.7	12.7	71.689	631	631;631;225;228	0	34.13	6.3	12.7	5.4	0	4.3	5.4	68467000	2536900	19687000	18482000	0	12263000
A0A024R9K7;Q9NPA0;H0YDX2;H0YDT8	A0A024R9K7;Q9NPA0;H0YDX2;H0YDT8	4;4;3;3	4;4;3;3	4;4;3;3	ER membrane protein complex subunit 7	C15orf24;EMC7	tr|A0A024R9K7|A0A024R9K7_HUMAN Chromosome 15 open reading frame 24, isoform CRA_b OS=Homo sapiens GN=C15orf24 PE=4 SV=1;sp|Q9NPA0|EMC7_HUMAN ER membrane protein complex subunit 7 OS=Homo sapiens GN=EMC7 PE=1 SV=1;tr|H0YDX2|H0YDX2_HUMAN ER membrane protein	4	4	4	4	1	0	2	1	2	1	1	0	2	1	2	1	1	0	2	1	2	1	22.5	22.5	22.5	35.416	320	320;242;160;192	0	31.304	7.5	0	7.2	7.5	10.9	3.1	55656000	6145300	0	17151000	3454600	19440000
B0AZM4;A0A024R9L1;O60306;A8K6F0;H0YH15	B0AZM4;A0A024R9L1;O60306;A8K6F0	8;8;8;7;1	7;7;7;6;1	7;7;7;6;1	Intron-binding protein aquarius	AQR	tr|B0AZM4|B0AZM4_HUMAN cDNA, FLJ79464, highly similar to Homo sapiens aquarius (Fragment) OS=Homo sapiens PE=2 SV=1;tr|A0A024R9L1|A0A024R9L1_HUMAN Aquarius homolog (Mouse), isoform CRA_b OS=Homo sapiens GN=AQR PE=4 SV=1;sp|O60306|AQR_HUMAN Intron-binding p	5	8	7	7	2	2	2	5	5	5	2	2	2	4	5	5	2	2	2	4	5	5	6.4	5.8	5.8	156.84	1353	1353;1485;1485;1485;646	0	42.947	1.8	1.8	1.9	4.2	4.4	4.1	96648000	8912800	4524900	7461500	13004000	34433000
H3BSW0;A0A024R9M3;Q8N9N7	H3BSW0;A0A024R9M3;Q8N9N7	5;5;5	5;5;5	5;5;5	Leucine-rich repeat-containing protein 57	LRRC57	tr|H3BSW0|H3BSW0_HUMAN Leucine-rich repeat-containing protein 57 (Fragment) OS=Homo sapiens GN=LRRC57 PE=1 SV=1;tr|A0A024R9M3|A0A024R9M3_HUMAN Leucine rich repeat containing 57, isoform CRA_c OS=Homo sapiens GN=LRRC57 PE=4 SV=1;sp|Q8N9N7|LRC57_HUMAN Leucin	3	5	5	5	2	3	3	3	3	5	2	3	3	3	3	5	2	3	3	3	3	5	37.8	37.8	37.8	16.324	148	148;239;239	0	32.989	15.5	24.3	21.6	24.3	23.6	37.8	177220000	15711000	16826000	38078000	26948000	30357000
A0A024R9M9;Q99653;H0YLY7;H0YKE7;F5GX29;B4DSB5;H0YNG9	A0A024R9M9;Q99653;H0YLY7;H0YKE7;F5GX29;B4DSB5;H0YNG9	2;2;1;1;1;1;1	2;2;1;1;1;1;1	2;2;1;1;1;1;1	Calcineurin B homologous protein 1	CHP;CHP1	tr|A0A024R9M9|A0A024R9M9_HUMAN Calcium binding protein P22, isoform CRA_a OS=Homo sapiens GN=CHP PE=4 SV=1;sp|Q99653|CHP1_HUMAN Calcineurin B homologous protein 1 OS=Homo sapiens GN=CHP1 PE=1 SV=3;tr|H0YLY7|H0YLY7_HUMAN Calcineurin B homologous protein 1 (	7	2	2	2	0	1	1	0	1	2	0	1	1	0	1	2	0	1	1	0	1	2	18.5	18.5	18.5	22.456	195	195;195;91;123;128;128;154	0.00031037	13.456	0	8.2	8.2	0	8.2	18.5	17061000	0	4378500	2795800	0	3279500
H0YK61;A0A024R9N3;Q5J8M3;S4R329;H0YNK0;H0YNK8;H0YLP8;A0A0S2Z598	H0YK61;A0A024R9N3;Q5J8M3;S4R329;H0YNK0;H0YNK8;H0YLP8;A0A0S2Z598	2;2;2;1;1;1;1;1	2;2;2;1;1;1;1;1	2;2;2;1;1;1;1;1	ER membrane protein complex subunit 4	EMC4;TMEM85	tr|H0YK61|H0YK61_HUMAN ER membrane protein complex subunit 4 OS=Homo sapiens GN=EMC4 PE=1 SV=1;tr|A0A024R9N3|A0A024R9N3_HUMAN ER membrane protein complex subunit 4 OS=Homo sapiens GN=TMEM85 PE=2 SV=1;sp|Q5J8M3|EMC4_HUMAN ER membrane protein complex subunit	8	2	2	2	1	1	1	1	1	2	1	1	1	1	1	2	1	1	1	1	1	2	28.2	28.2	28.2	8.3403	78	78;183;183;72;84;102;125;149	0.00086906	11.356	15.4	12.8	15.4	15.4	12.8	28.2	14921000	3429900	1170400	0	3260800	2991600
A8K9B9;A0A024R9N6;Q9H223	A8K9B9;A0A024R9N6;Q9H223	13;13;13	13;13;13	12;12;12	EH domain-containing protein 4	EHD4	tr|A8K9B9|A8K9B9_HUMAN cDNA FLJ77391, highly similar to Homo sapiens EH-domain containing 4 (EHD4), mRNA OS=Homo sapiens PE=2 SV=1;tr|A0A024R9N6|A0A024R9N6_HUMAN EH-domain containing 4, isoform CRA_a OS=Homo sapiens GN=EHD4 PE=3 SV=1;sp|Q9H223|EHD4_HUMAN E	3	13	13	12	9	12	8	4	7	8	9	12	8	4	7	8	8	11	7	3	6	7	38.4	38.4	36.4	61.155	541	541;541;541	0	102.06	27.4	36.2	22.7	7.4	17.9	22	345390000	73742000	70232000	68642000	18361000	51616000
A0A024R9Q1;A0PJG0;A8MZG1;A0A0B6XK25;Q6MZL6;P35442	A0A024R9Q1	28;10;3;2;1;1	1;0;0;0;0;0	1;0;0;0;0;0		THBS1	tr|A0A024R9Q1|A0A024R9Q1_HUMAN Thrombospondin 1, isoform CRA_a OS=Homo sapiens GN=THBS1 PE=4 SV=1	6	28	1	1	13	13	10	24	16	17	0	1	0	1	0	1	0	1	0	1	0	1	32.6	1	1	129.35	1170	1170;401;94;78;430;1172	0.0070595	6.0044	15.9	15.6	12.9	27.9	21.3	23.2	11792000	0	3177000	0	3939400	0
A0A024R9R3;Q9P253	A0A024R9R3;Q9P253	3;3	3;3	3;3	Vacuolar protein sorting-associated protein 18 homolog	VPS18	tr|A0A024R9R3|A0A024R9R3_HUMAN Vacuolar protein sorting protein 18, isoform CRA_d OS=Homo sapiens GN=VPS18 PE=4 SV=1;sp|Q9P253|VPS18_HUMAN Vacuolar protein sorting-associated protein 18 homolog OS=Homo sapiens GN=VPS18 PE=1 SV=2	2	3	3	3	1	1	0	1	2	1	1	1	0	1	2	1	1	1	0	1	2	1	3.9	3.9	3.9	110.18	973	973;973	0.00033278	17.089	1.8	1.3	0	1.3	2.6	1.3	9905200	1853700	997110	0	1176800	3537600
A0A024R9T6;Q9P270;Q9H705;H0Y9L2;D6RIF6	A0A024R9T6;Q9P270;Q9H705;H0Y9L2;D6RIF6	2;2;1;1;1	2;2;1;1;1	2;2;1;1;1	SLAIN motif-containing protein 2	hCG_17415;SLAIN2	tr|A0A024R9T6|A0A024R9T6_HUMAN HCG17415, isoform CRA_a OS=Homo sapiens GN=SLAIN2 PE=2 SV=1;sp|Q9P270|SLAI2_HUMAN SLAIN motif-containing protein 2 OS=Homo sapiens GN=SLAIN2 PE=1 SV=2;tr|Q9H705|Q9H705_HUMAN cDNA: FLJ21611 fis, clone COL07344 OS=Homo sapiens	5	2	2	2	0	0	0	1	0	2	0	0	0	1	0	2	0	0	0	1	0	2	6.4	6.4	6.4	62.543	581	581;581;139;169;414	0.00031085	13.512	0	0	0	1.7	0	6.4	5749100	0	0	0	1591500	0
A0A024R9U3;Q9NX40;D6RDK6;D6RBN5;D6RG39;D6RIT9;D6R918;D6RBC5;D6RDI5;D6RI08;D6RA54;D6RC55;D6RDK1;B4DND1;D6RIV2;D6R9T5;D6RF07	A0A024R9U3;Q9NX40;D6RDK6;D6RBN5;D6RG39;D6RIT9	7;7;5;5;4;4;2;2;2;2;2;2;2;2;2;2;1	7;7;5;5;4;4;2;2;2;2;2;2;2;2;2;2;1	7;7;5;5;4;4;2;2;2;2;2;2;2;2;2;2;1	OCIA domain-containing protein 1	OCIAD1	tr|A0A024R9U3|A0A024R9U3_HUMAN OCIA domain containing 1, isoform CRA_a OS=Homo sapiens GN=OCIAD1 PE=4 SV=1;sp|Q9NX40|OCAD1_HUMAN OCIA domain-containing protein 1 OS=Homo sapiens GN=OCIAD1 PE=1 SV=1;tr|D6RDK6|D6RDK6_HUMAN OCIA domain-containing protein 1 (F	17	7	7	7	4	4	2	5	3	6	4	4	2	5	3	6	4	4	2	5	3	6	29.4	29.4	29.4	27.626	245	245;245;179;218;171;172;73;80;97;103;110;112;119;133;140;168;46	0	48.116	20.4	20.4	8.6	21.6	16.3	24.1	242650000	42255000	27606000	20679000	60478000	24251000
A0A024R9U8;A0A024R9W5;Q7Z6Z7;A0A024R9Y3;Q5H962;B4DGF6;Q5H935;H0Y659;A0A1B0GXC7;Q5H963;Q8IWJ0;Q53FW4;A0A087X146;Q3B7K0	A0A024R9U8;A0A024R9W5;Q7Z6Z7;A0A024R9Y3	22;22;22;21;10;8;5;5;2;2;2;2;1;1	22;22;22;21;10;8;5;5;2;2;2;2;1;1	4;4;4;4;4;2;0;0;2;2;2;0;0;0	E3 ubiquitin-protein ligase HUWE1	HUWE1	tr|A0A024R9U8|A0A024R9U8_HUMAN HECT, UBA and WWE domain containing 1, isoform CRA_c OS=Homo sapiens GN=HUWE1 PE=4 SV=1;tr|A0A024R9W5|A0A024R9W5_HUMAN HECT, UBA and WWE domain containing 1, isoform CRA_b OS=Homo sapiens GN=HUWE1 PE=4 SV=1;sp|Q7Z6Z7|HUWE1_HU	14	22	22	4	12	2	5	8	6	14	12	2	5	8	6	14	1	1	0	1	1	2	8.1	8.1	1.6	481.01	4365	4365;4374;4374;4359;1672;1343;1196;1197;92;93;216;439;191;332	0	156.64	3.8	0.4	1.3	3	1.8	5.2	177720000	46772000	4072200	8652100	16870000	39773000
A0A024R9V7;Q8IWE2;B4DL61;B4E1Z8;B3KSS5;D6R9C9	A0A024R9V7;Q8IWE2;B4DL61;B4E1Z8	12;12;8;7;3;2	12;12;8;7;3;2	12;12;8;7;3;2	Protein NOXP20	LOC92689;FAM114A1	tr|A0A024R9V7|A0A024R9V7_HUMAN Uncharacterized protein OS=Homo sapiens GN=LOC92689 PE=4 SV=1;sp|Q8IWE2|NXP20_HUMAN Protein NOXP20 OS=Homo sapiens GN=FAM114A1 PE=1 SV=2;tr|B4DL61|B4DL61_HUMAN cDNA FLJ60291 OS=Homo sapiens PE=2 SV=1;tr|B4E1Z8|B4E1Z8_HUMAN cD	6	12	12	12	10	7	10	3	4	5	10	7	10	3	4	5	10	7	10	3	4	5	32.1	32.1	32.1	60.741	563	563;563;355;356;196;133	0	126.27	28.2	21.1	25.9	13.5	15.1	14.9	352730000	134860000	38313000	86636000	12365000	45929000
D6RBS9;D6R9D6;A0A024R9W3;B7Z8Z7;B7ZLP7;A0AV96;D6R9M7;D6REZ6	D6RBS9;D6R9D6;A0A024R9W3;B7Z8Z7;B7ZLP7;A0AV96;D6R9M7;D6REZ6	2;2;2;2;2;2;1;1	1;1;1;1;1;1;1;1	1;1;1;1;1;1;1;1	RNA-binding protein 47	RBM47;FLJ20273	tr|D6RBS9|D6RBS9_HUMAN RNA-binding protein 47 (Fragment) OS=Homo sapiens GN=RBM47 PE=1 SV=1;tr|D6R9D6|D6R9D6_HUMAN RNA-binding protein 47 OS=Homo sapiens GN=RBM47 PE=1 SV=1;tr|A0A024R9W3|A0A024R9W3_HUMAN RNA-binding protein, isoform CRA_d OS=Homo sapiens G	8	2	1	1	0	1	2	1	1	0	0	0	1	0	0	0	0	0	1	0	0	0	10.6	5.5	5.5	23.967	217	217;393;524;555;593;593;158;193	0.0070308	5.8558	0	5.1	10.6	5.1	5.1	0	1977400	0	0	1977400	0	0
A6QKW0;A0A024R9W7;P57088;D6RAA6;H0Y8N0;J3KN43;D6RBY2	A6QKW0;A0A024R9W7;P57088;D6RAA6	7;7;7;5;3;1;1	7;7;7;5;3;1;1	7;7;7;5;3;1;1	Transmembrane protein 33	SHINC3;TMEM33	tr|A6QKW0|A6QKW0_HUMAN SHINC3 OS=Homo sapiens GN=SHINC3 PE=2 SV=1;tr|A0A024R9W7|A0A024R9W7_HUMAN Transmembrane protein 33, isoform CRA_a OS=Homo sapiens GN=TMEM33 PE=4 SV=1;sp|P57088|TMM33_HUMAN Transmembrane protein 33 OS=Homo sapiens GN=TMEM33 PE=1 SV=2;	7	7	7	7	4	3	3	3	4	6	4	3	3	3	4	6	4	3	3	3	4	6	29.6	29.6	29.6	27.951	247	247;247;247;222;155;68;68	0	50.365	19.4	12.6	12.6	12.6	17.8	27.5	373560000	87993000	56496000	53210000	31385000	64359000
A0A024R9X5;Q8TDQ7	A0A024R9X5;Q8TDQ7	5;5	2;2	2;2	Glucosamine-6-phosphate isomerase;Glucosamine-6-phosphate isomerase 2	GNPDA2	tr|A0A024R9X5|A0A024R9X5_HUMAN Glucosamine-6-phosphate isomerase OS=Homo sapiens GN=GNPDA2 PE=3 SV=1;sp|Q8TDQ7|GNPI2_HUMAN Glucosamine-6-phosphate isomerase 2 OS=Homo sapiens GN=GNPDA2 PE=1 SV=1	2	5	2	2	3	1	0	2	3	2	2	0	0	0	1	1	2	0	0	0	1	1	32.6	14.9	14.9	31.084	276	276;276	0	27.123	19.2	4.3	0	10.5	23.9	10.5	34515000	18033000	0	0	0	6829700
Q05DU1;A0A024R9Y6;Q9NVN8	Q05DU1;A0A024R9Y6;Q9NVN8	4;4;4	4;4;4	4;4;4	Guanine nucleotide-binding protein-like 3-like protein	GNL3L	tr|Q05DU1|Q05DU1_HUMAN GNL3L protein (Fragment) OS=Homo sapiens GN=GNL3L PE=2 SV=1;tr|A0A024R9Y6|A0A024R9Y6_HUMAN Guanine nucleotide binding protein-like 3 (Nucleolar)-like, isoform CRA_a OS=Homo sapiens GN=GNL3L PE=4 SV=1;sp|Q9NVN8|GNL3L_HUMAN Guanine nuc	3	4	4	4	1	4	2	1	2	2	1	4	2	1	2	2	1	4	2	1	2	2	10.3	10.3	10.3	65.352	575	575;582;582	0	26.828	2.3	10.3	4.3	2.3	5.7	4.3	52025000	7842600	17248000	5983900	2814200	10355000
Q5H909;A0A024R9Y7;Q9UNF1;B4DX55;Q5H907;B4DNG7;B4DWM5;Q9BX88;Q9BX89;A0A087X070;Q9NVY3;Q9BX91;G5E9N2;Q9BX90;A0A024R9X0;B4DS47;B4DK08;Q12816	Q5H909;A0A024R9Y7;Q9UNF1;B4DX55;Q5H907	16;16;16;14;14;7;5;1;1;1;1;1;1;1;1;1;1;1	16;16;16;14;14;7;5;1;1;1;1;1;1;1;1;1;1;1	15;15;15;13;13;7;4;1;1;1;1;1;1;1;1;1;1;1	Melanoma-associated antigen D2	MAGED2	tr|Q5H909|Q5H909_HUMAN Melanoma-associated antigen D2 OS=Homo sapiens GN=MAGED2 PE=1 SV=2;tr|A0A024R9Y7|A0A024R9Y7_HUMAN Melanoma antigen family D, 2, isoform CRA_a OS=Homo sapiens GN=MAGED2 PE=4 SV=1;sp|Q9UNF1|MAGD2_HUMAN Melanoma-associated antigen D2 OS	18	16	16	15	11	8	8	11	10	13	11	8	8	11	10	13	10	7	7	10	9	12	42.3	42.3	40.3	63.138	588	588;606;606;520;521;204;229;309;357;357;565;681;681;706;706;795;962;1431	0	157.38	36.9	19.9	22.4	30.4	28.2	39.5	711020000	203510000	48211000	60531000	106980000	117770000
A0A024R9Z0;O00483	A0A024R9Z0;O00483	2;2	2;2	2;2	Cytochrome c oxidase subunit NDUFA4	NDUFA4	tr|A0A024R9Z0|A0A024R9Z0_HUMAN NADH dehydrogenase (Ubiquinone) 1 alpha subcomplex, 4, 9kDa, isoform CRA_b OS=Homo sapiens GN=NDUFA4 PE=4 SV=1;sp|O00483|NDUA4_HUMAN Cytochrome c oxidase subunit NDUFA4 OS=Homo sapiens GN=NDUFA4 PE=1 SV=1	2	2	2	2	2	2	2	1	2	2	2	2	2	1	2	2	2	2	2	1	2	2	22.2	22.2	22.2	9.3697	81	81;81	0.0003125	13.659	22.2	22.2	22.2	12.3	22.2	22.2	236940000	65689000	42253000	42346000	20045000	33839000
F2Z3N7;C9JZ87;A0A024R9Z1;Q8N353;Q9NUM4	F2Z3N7;C9JZ87;A0A024R9Z1;Q8N353;Q9NUM4	2;2;2;2;2	2;2;2;2;2	2;2;2;2;2	Transmembrane protein 106B	TMEM106B	tr|F2Z3N7|F2Z3N7_HUMAN Transmembrane protein 106B OS=Homo sapiens GN=TMEM106B PE=1 SV=1;tr|C9JZ87|C9JZ87_HUMAN Transmembrane protein 106B (Fragment) OS=Homo sapiens GN=TMEM106B PE=1 SV=1;tr|A0A024R9Z1|A0A024R9Z1_HUMAN Transmembrane protein 106B, isoform CR	5	2	2	2	0	1	0	0	0	1	0	1	0	0	0	1	0	1	0	0	0	1	26	26	26	11.652	104	104;110;274;314;274	0.0014413	11.245	0	13.5	0	0	0	12.5	6845900	0	2563800	0	0	0
A0A024R9Z6;Q8IV38;G3V0G5;B3KN56;B3KM88	A0A024R9Z6;Q8IV38;G3V0G5;B3KN56;B3KM88	2;2;1;1;1	2;2;1;1;1	2;2;1;1;1	Ankyrin repeat and MYND domain-containing protein 2	ANKMY2	tr|A0A024R9Z6|A0A024R9Z6_HUMAN Ankyrin repeat and MYND domain containing 2, isoform CRA_b OS=Homo sapiens GN=ANKMY2 PE=4 SV=1;sp|Q8IV38|ANKY2_HUMAN Ankyrin repeat and MYND domain-containing protein 2 OS=Homo sapiens GN=ANKMY2 PE=1 SV=1;tr|G3V0G5|G3V0G5_HUM	5	2	2	2	1	0	0	1	1	0	1	0	0	1	1	0	1	0	0	1	1	0	5.4	5.4	5.4	49.298	441	441;441;341;441;441	0.00086931	11.358	2.5	0	0	2.9	2.9	0	12080000	2734800	0	0	2675300	6670300
A0A024RA25;Q9NZW5;C9JGI8;C9J4Q3;B8ZZG1;F8WCD2	A0A024RA25;Q9NZW5;C9JGI8;C9J4Q3;B8ZZG1	4;4;3;3;3;1	4;4;3;3;3;1	4;4;3;3;3;1	MAGUK p55 subfamily member 6	MPP6	tr|A0A024RA25|A0A024RA25_HUMAN Membrane protein, palmitoylated 6 (MAGUK p55 subfamily member 6), isoform CRA_c OS=Homo sapiens GN=MPP6 PE=3 SV=1;sp|Q9NZW5|MPP6_HUMAN MAGUK p55 subfamily member 6 OS=Homo sapiens GN=MPP6 PE=1 SV=2;tr|C9JGI8|C9JGI8_HUMAN MAGU	6	4	4	4	0	0	0	3	2	1	0	0	0	3	2	1	0	0	0	3	2	1	10.2	10.2	10.2	61.116	540	540;540;217;307;428;41	0	26.112	0	0	0	8.3	4.1	1.9	19035000	0	0	0	3091100	9633400
B7Z4K8;E7ETZ4;B3KM68;A0A024RA42;Q9Y6E2;B5MCH7;B5MCE7;Q75MG1;E9PFD4;E7EMS9;C9JF98;E9PFE3;F8WDX8;B7Z6N5	B7Z4K8;E7ETZ4;B3KM68;A0A024RA42;Q9Y6E2;B5MCH7;B5MCE7;Q75MG1	13;13;13;13;13;12;9;7;6;5;4;3;3;2	12;12;12;12;12;11;8;7;5;5;4;3;3;2	12;12;12;12;12;11;8;7;5;5;4;3;3;2	Basic leucine zipper and W2 domain-containing protein 2	BZW2	tr|B7Z4K8|B7Z4K8_HUMAN cDNA FLJ52869, highly similar to Homo sapiens basic leucine zipper and W2 domains 2 (BZW2), mRNA OS=Homo sapiens PE=2 SV=1;tr|E7ETZ4|E7ETZ4_HUMAN Basic leucine zipper and W2 domain-containing protein 2 (Fragment) OS=Homo sapiens GN=B	14	13	12	12	8	9	8	9	9	9	7	8	7	8	8	8	7	8	7	8	8	8	32.8	31	31	45.308	393	393;408;419;419;419;343;225;274;189;208;162;161;170;161	0	81.002	18.3	21.1	19.3	24.2	24.2	21.6	836400000	167320000	115210000	119130000	139850000	165710000
A0A024RA49;Q9NQW6;A8K5D9;B4DSL6;C9JJT6	A0A024RA49;Q9NQW6;A8K5D9;B4DSL6	6;6;5;4;2	6;6;5;4;2	6;6;5;4;2	Actin-binding protein anillin	ANLN	tr|A0A024RA49|A0A024RA49_HUMAN Anillin, actin binding protein (Scraps homolog, Drosophila), isoform CRA_e OS=Homo sapiens GN=ANLN PE=4 SV=1;sp|Q9NQW6|ANLN_HUMAN Anillin OS=Homo sapiens GN=ANLN PE=1 SV=2;tr|A8K5D9|A8K5D9_HUMAN cDNA FLJ77424, highly similar	5	6	6	6	1	1	0	2	4	3	1	1	0	2	4	3	1	1	0	2	4	3	9.4	9.4	9.4	124.2	1124	1124;1124;1086;1001;169	0	50.643	1.3	2.9	0	2.7	6.8	6	38372000	4976200	857080	0	3190900	13672000
Q53GF5;A0A024RA52;P25787;C9JCK5;Q6MZI6;H3BT36	Q53GF5;A0A024RA52;P25787;C9JCK5	11;11;11;7;4;1	11;11;11;7;4;1	11;11;11;7;4;1	Proteasome subunit alpha type;Proteasome subunit alpha type-2	PSMA2	tr|Q53GF5|Q53GF5_HUMAN Proteasome subunit alpha type (Fragment) OS=Homo sapiens PE=2 SV=1;tr|A0A024RA52|A0A024RA52_HUMAN Proteasome subunit alpha type OS=Homo sapiens GN=PSMA2 PE=1 SV=1;sp|P25787|PSA2_HUMAN Proteasome subunit alpha type-2 OS=Homo sapiens G	6	11	11	11	6	8	6	5	8	5	6	8	6	5	8	5	6	8	6	5	8	5	60.7	60.7	60.7	25.84	234	234;234;234;164;99;48	0	115.7	30.8	45.7	32.5	28.2	45.3	29.5	1134600000	122920000	207950000	294260000	92134000	222420000
A0A024RA66;A0A024RA85;Q14004	A0A024RA66;A0A024RA85;Q14004	2;2;2	1;1;1	1;1;1	Cyclin-dependent kinase 13	CDC2L5;CDK13	tr|A0A024RA66|A0A024RA66_HUMAN Cell division cycle 2-like 5 (Cholinesterase-related cell division controller), isoform CRA_b OS=Homo sapiens GN=CDC2L5 PE=4 SV=1;tr|A0A024RA85|A0A024RA85_HUMAN Cell division cycle 2-like 5 (Cholinesterase-related cell divisi	3	2	1	1	1	1	1	1	0	1	0	0	0	0	0	1	0	0	0	0	0	1	1.7	1.1	1.1	158.43	1452	1452;1512;1512	0.0071233	6.5421	0.6	0.6	0.6	0.6	0	1.1	1336900	0	0	0	0	0
A0A024RA75;P31937;H7BZL2	A0A024RA75;P31937	4;4;1	4;4;1	4;4;1	3-hydroxyisobutyrate dehydrogenase;3-hydroxyisobutyrate dehydrogenase, mitochondrial	HIBADH	tr|A0A024RA75|A0A024RA75_HUMAN 3-hydroxyisobutyrate dehydrogenase OS=Homo sapiens GN=HIBADH PE=3 SV=1;sp|P31937|3HIDH_HUMAN 3-hydroxyisobutyrate dehydrogenase, mitochondrial OS=Homo sapiens GN=HIBADH PE=1 SV=2	3	4	4	4	3	4	2	2	4	4	3	4	2	2	4	4	3	4	2	2	4	4	19.9	19.9	19.9	35.329	336	336;336;206	0	42.026	14.3	19.9	9.5	9.5	19.9	19.9	144430000	17434000	15644000	20689000	19838000	34894000
A0A024RA81;A0A090N7U2;X6RM59;Q9H0P0;B9A035;C9K084	A0A024RA81;A0A090N7U2;X6RM59;Q9H0P0;B9A035	18;15;15;15;12;1	18;15;15;15;12;1	18;15;15;15;12;1	5-nucleotidase;Cytosolic 5-nucleotidase 3A	NT5C3;NT5C3A	tr|A0A024RA81|A0A024RA81_HUMAN 5-nucleotidase OS=Homo sapiens GN=NT5C3 PE=3 SV=1;tr|A0A090N7U2|A0A090N7U2_HUMAN 5-nucleotidase OS=Homo sapiens GN=NT5C3 PE=3 SV=1;tr|X6RM59|X6RM59_HUMAN 5-nucleotidase OS=Homo sapiens GN=NT5C3A PE=1 SV=1;sp|Q9H0P0|5NT3A_H	6	18	18	18	13	11	12	11	13	10	13	11	12	11	13	10	13	11	12	11	13	10	63.6	63.6	63.6	33.915	297	297;285;331;336;205;42	0	142.25	51.9	39.7	51.9	40.4	48.5	40.1	1429100000	328830000	204460000	241940000	178530000	263080000
A0A024RAC0;Q86V48	A0A024RAC0;Q86V48	3;3	3;3	3;3	Leucine zipper protein 1	LUZP1	tr|A0A024RAC0|A0A024RAC0_HUMAN Leucine zipper protein 1, isoform CRA_a OS=Homo sapiens GN=LUZP1 PE=4 SV=1;sp|Q86V48|LUZP1_HUMAN Leucine zipper protein 1 OS=Homo sapiens GN=LUZP1 PE=1 SV=2	2	3	3	3	0	0	1	2	0	0	0	0	1	2	0	0	0	0	1	2	0	0	3.9	3.9	3.9	120.3	1076	1076;1076	0.00033234	16.956	0	0	1.2	2.7	0	0	6728500	0	0	3753300	2975200	0
A0A024RAC5;Q9P258;A5PLK7	A0A024RAC5;Q9P258;A5PLK7	18;18;17	18;18;17	18;18;17	Protein RCC2	RCC2	tr|A0A024RAC5|A0A024RAC5_HUMAN Regulator of chromosome condensation 2, isoform CRA_a OS=Homo sapiens GN=RCC2 PE=4 SV=1;sp|Q9P258|RCC2_HUMAN Protein RCC2 OS=Homo sapiens GN=RCC2 PE=1 SV=2;tr|A5PLK7|A5PLK7_HUMAN RCC2 protein (Fragment) OS=Homo sapiens GN=RCC	3	18	18	18	11	10	16	9	14	13	11	10	16	9	14	13	11	10	16	9	14	13	46.2	46.2	46.2	56.084	522	522;522;457	0	147.57	29.3	19.9	37.2	23.6	41.2	35.2	1857100000	323890000	215880000	435530000	201220000	377060000
A0A024RAC6;Q14241	A0A024RAC6;Q14241	3;3	3;3	3;3	Transcription elongation factor B polypeptide 3	TCEB3	tr|A0A024RAC6|A0A024RAC6_HUMAN Elongin-A OS=Homo sapiens GN=ELOA PE=1 SV=1;sp|Q14241|ELOA1_HUMAN Elongin-A OS=Homo sapiens GN=ELOA PE=1 SV=2	2	3	3	3	1	3	0	0	0	0	1	3	0	0	0	0	1	3	0	0	0	0	4.9	4.9	4.9	87.229	772	772;798	0	25.696	2.1	4.9	0	0	0	0	12811000	4673600	8137900	0	0	0
A0A024RAC9;B3KMT2;B3KM62	A0A024RAC9	27;10;7	1;1;1	1;1;1		ZUBR1	tr|A0A024RAC9|A0A024RAC9_HUMAN Zinc finger, UBR1 type 1, isoform CRA_c OS=Homo sapiens GN=ZUBR1 PE=4 SV=1	3	27	1	1	20	15	11	11	13	17	0	0	1	0	0	0	0	0	1	0	0	0	16.5	0.4	0.4	289.7	2601	2601;817;654	0.007754	5.3244	13	8.7	6.4	5.9	7.8	10.6	12354000	0	0	12354000	0	0
A0A0C4DGS1;A0A024RAD5;P39656;U3KQ84	A0A0C4DGS1;A0A024RAD5;P39656	13;13;13;6	13;13;13;6	13;13;13;6	Dolichyl-diphosphooligosaccharide--protein glycosyltransferase 48 kDa subunit	DDOST	tr|A0A0C4DGS1|A0A0C4DGS1_HUMAN Dolichyl-diphosphooligosaccharide--protein glycosyltransferase 48 kDa subunit OS=Homo sapiens GN=DDOST PE=1 SV=1;tr|A0A024RAD5|A0A024RAD5_HUMAN Dolichyl-diphosphooligosaccharide--protein glycosyltransferase 48 kDa subunit OS=	4	13	13	13	11	8	10	9	10	9	11	8	10	9	10	9	11	8	10	9	10	9	50.6	50.6	50.6	48.799	439	439;456;456;154	0	221.3	42.6	26.9	36	33.5	39	38.5	2034000000	318650000	143710000	519920000	425640000	300310000
A0A024RAD8;P30038;Q5TF55	A0A024RAD8;P30038	14;14;5	14;14;5	14;14;5	Delta-1-pyrroline-5-carboxylate dehydrogenase, mitochondrial	ALDH4A1	tr|A0A024RAD8|A0A024RAD8_HUMAN Aldehyde dehydrogenase 4 family, member A1, isoform CRA_a OS=Homo sapiens GN=ALDH4A1 PE=3 SV=1;sp|P30038|AL4A1_HUMAN Delta-1-pyrroline-5-carboxylate dehydrogenase, mitochondrial OS=Homo sapiens GN=ALDH4A1 PE=1 SV=3	3	14	14	14	11	10	8	3	1	1	11	10	8	3	1	1	11	10	8	3	1	1	41.4	41.4	41.4	61.719	563	563;563;214	0	107.43	35.5	27.4	21.7	7.1	2.7	3.4	474870000	127550000	181070000	69222000	89990000	5975400
A0A024RAE1;Q9UKD2;B4DHZ2	A0A024RAE1;Q9UKD2	6;6;1	6;6;1	6;6;1	mRNA turnover protein 4 homolog	C1orf33;MRTO4	tr|A0A024RAE1|A0A024RAE1_HUMAN Ribosome assembly factor mrt4 OS=Homo sapiens GN=C1orf33 PE=3 SV=1;sp|Q9UKD2|MRT4_HUMAN mRNA turnover protein 4 homolog OS=Homo sapiens GN=MRTO4 PE=1 SV=2	3	6	6	6	4	3	5	3	4	4	4	3	5	3	4	4	4	3	5	3	4	4	32.2	32.2	32.2	27.56	239	239;239;145	0	41.464	18.8	13.4	28	13.4	18.8	23.4	274800000	61464000	39889000	41767000	33154000	56092000
A0A024RAE4;P60953;B4E1U9;A0A024RAE6;A0A024R9T1;Q9UJM0;Q5JYX0;Q9UJM1;B7ZAY4;B4DMH5;F8WET9;B1AH79;G3V4H1;G3V476;V9HWD0;Q7Z513;A0A024R692;Q59G91;P17081;Q9H4E5	A0A024RAE4;P60953;B4E1U9;A0A024RAE6;A0A024R9T1;Q9UJM0;Q5JYX0;Q9UJM1;B7ZAY4;B4DMH5	7;7;6;5;5;4;4;4;4;4;1;1;1;1;1;1;1;1;1;1	6;6;5;4;5;3;3;3;4;4;0;0;0;0;0;0;0;0;0;0	6;6;5;4;5;3;3;3;4;4;0;0;0;0;0;0;0;0;0;0	Cell division control protein 42 homolog	CDC42;hCG_39634	tr|A0A024RAE4|A0A024RAE4_HUMAN Cell division cycle 42 (GTP binding protein, 25kDa), isoform CRA_a OS=Homo sapiens GN=CDC42 PE=3 SV=1;sp|P60953|CDC42_HUMAN Cell division control protein 42 homolog OS=Homo sapiens GN=CDC42 PE=1 SV=2;tr|B4E1U9|B4E1U9_HUMAN cD	20	7	6	6	6	6	6	7	6	6	5	5	5	6	5	5	5	5	5	6	5	5	57.6	51.8	51.8	21.258	191	191;191;236;191;191;116;136;142;233;233;50;86;153;178;205;214;214;225;205;214	0	54.499	37.2	37.2	37.2	57.6	37.2	37.2	2053900000	494720000	294360000	300260000	269850000	379620000
B7Z6Y2;A0A024RAI6;A0A024RAG9;Q9BTH3;A0A024RAG8;A0A024RAE9;B7Z2Z2;A0A024RAI4;A0A024RAI5;A0A024RAJ2;A0A024RAJ3;A0A024RAF0;A0A024RAF6;A0A024RAF1;O00499;Q8WWH9	B7Z6Y2;A0A024RAI6;A0A024RAG9;Q9BTH3;A0A024RAG8;A0A024RAE9;B7Z2Z2;A0A024RAI4;A0A024RAI5;A0A024RAJ2;A0A024RAJ3;A0A024RAF0;A0A024RAF6;A0A024RAF1;O00499;Q8WWH9	7;7;7;7;7;7;7;7;7;7;7;7;7;7;7;6	7;7;7;7;7;7;7;7;7;7;7;7;7;7;7;6	7;7;7;7;7;7;7;7;7;7;7;7;7;7;7;6	Myc box-dependent-interacting protein 1	BIN1	tr|B7Z6Y2|B7Z6Y2_HUMAN cDNA FLJ54942, highly similar to Homo sapiens bridging integrator 1 (BIN1), transcript variant 10, mRNA OS=Homo sapiens PE=2 SV=1;tr|A0A024RAI6|A0A024RAI6_HUMAN Bridging integrator 1, isoform CRA_g OS=Homo sapiens GN=BIN1 PE=4 SV=1;t	16	7	7	7	5	3	2	4	6	4	5	3	2	4	6	4	5	3	2	4	6	4	30.4	30.4	30.4	43.165	385	385;409;424;439;439;454;470;475;482;497;506;518;550;593;593;490	0	68.928	22.3	10.9	7.3	15.3	27.8	17.4	357460000	63535000	19942000	30377000	24351000	114280000
A0A024RAH8;Q9NVP1;Q4ZG72;Q8N254;H7C452;Q59FR7;Q53TI6	A0A024RAH8;Q9NVP1;Q4ZG72;Q8N254	10;10;7;5;3;2;1	10;10;7;5;3;2;1	10;10;7;5;3;2;1	ATP-dependent RNA helicase DDX18	DDX18	tr|A0A024RAH8|A0A024RAH8_HUMAN RNA helicase OS=Homo sapiens GN=DDX18 PE=3 SV=1;sp|Q9NVP1|DDX18_HUMAN ATP-dependent RNA helicase DDX18 OS=Homo sapiens GN=DDX18 PE=1 SV=2;tr|Q4ZG72|Q4ZG72_HUMAN RNA helicase (Fragment) OS=Homo sapiens GN=DDX18 PE=3 SV=1;tr|Q8	7	10	10	10	3	5	4	2	8	6	3	5	4	2	8	6	3	5	4	2	8	6	18.5	18.5	18.5	75.406	670	670;670;546;408;214;246;123	0	71.609	5.1	8.2	6.4	3.3	15.1	8.8	240380000	30002000	42669000	40407000	2751100	91379000
A0A024RAI1;P61158;B4DXW1;Q59FV6;B4DT29;B4DTI0;B4E1U3;F8WDR7;Q59GD5;B7Z9W3;Q9P1U1;B3KM55;A0A0A0MTI9;H7C4J1;C9IZN3;Q9C0K3;F8WEW2;F8WE84	A0A024RAI1;P61158;B4DXW1;Q59FV6;B4DT29;B4DTI0	21;21;19;18;16;15;7;4;4;4;4;2;2;2;2;2;1;1	21;21;19;18;16;15;7;4;4;4;4;2;2;2;2;2;1;1	21;21;19;18;16;15;7;4;4;4;4;2;2;2;2;2;1;1	Actin-related protein 3	ACTR3	tr|A0A024RAI1|A0A024RAI1_HUMAN ARP3 actin-related protein 3 homolog (Yeast), isoform CRA_a OS=Homo sapiens GN=ACTR3 PE=3 SV=1;sp|P61158|ARP3_HUMAN Actin-related protein 3 OS=Homo sapiens GN=ACTR3 PE=1 SV=3;tr|B4DXW1|B4DXW1_HUMAN Actin-related protein 3 OS=	18	21	21	21	18	17	17	16	18	18	18	17	17	16	18	18	18	17	17	16	18	18	68.7	68.7	68.7	47.371	418	418;418;367;369;356;289;156;84;282;330;418;126;189;208;222;210;34;41	0	247.77	63.4	61.2	61	58.4	63.9	66	4273300000	804480000	600900000	818440000	554520000	811760000
D6RH20;G5EA06;B4DT94;A0A024RAJ1;Q92552;Q6PKB3;Q8N6F2;B4DKI9;D6RJC7;E5RJ73	D6RH20;G5EA06;B4DT94;A0A024RAJ1;Q92552;Q6PKB3;Q8N6F2;B4DKI9;D6RJC7	6;6;6;6;6;4;3;3;3;1	6;6;6;6;6;4;3;3;3;1	6;6;6;6;6;4;3;3;3;1	28S ribosomal protein S27, mitochondrial	MRPS27	tr|D6RH20|D6RH20_HUMAN 28S ribosomal protein S27, mitochondrial (Fragment) OS=Homo sapiens GN=MRPS27 PE=1 SV=1;tr|G5EA06|G5EA06_HUMAN 28S ribosomal protein S27, mitochondrial OS=Homo sapiens GN=MRPS27 PE=1 SV=1;tr|B4DT94|B4DT94_HUMAN cDNA FLJ53652, highly	10	6	6	6	4	2	3	3	4	2	4	2	3	3	4	2	4	2	3	3	4	2	27.1	27.1	27.1	34.458	299	299;358;358;414;414;222;168;195;197;94	0	45.691	18.4	11.7	16.4	15.7	20.4	11.7	124370000	35284000	10389000	27781000	20330000	26710000
A0A024RAJ5;Q9Y5P4	A0A024RAJ5;Q9Y5P4	4;4	4;4	4;4	Collagen type IV alpha-3-binding protein	COL4A3BP	tr|A0A024RAJ5|A0A024RAJ5_HUMAN Collagen, type IV, alpha 3 (Goodpasture antigen) binding protein, isoform CRA_a OS=Homo sapiens GN=COL4A3BP PE=4 SV=1;sp|Q9Y5P4|C43BP_HUMAN Collagen type IV alpha-3-binding protein OS=Homo sapiens GN=COL4A3BP PE=1 SV=1	2	4	4	4	2	2	3	3	3	4	2	2	3	3	3	4	2	2	3	3	3	4	8.7	8.7	8.7	68.006	598	598;624	0	35.45	4	4	6.7	6.7	6.7	8.7	111400000	15937000	7735900	16735000	16853000	29184000
A0A024RAJ6;P07686;Q5URX0;H0YA83;H0Y9B6;D6REQ8	A0A024RAJ6;P07686;Q5URX0;H0YA83;H0Y9B6	10;10;9;6;6;1	10;10;9;6;6;1	10;10;9;6;6;1	Beta-hexosaminidase;Beta-hexosaminidase subunit beta;Beta-hexosaminidase subunit beta chain B;Beta-hexosaminidase subunit beta chain A	HEXB	tr|A0A024RAJ6|A0A024RAJ6_HUMAN Beta-hexosaminidase OS=Homo sapiens GN=HEXB PE=3 SV=1;sp|P07686|HEXB_HUMAN Beta-hexosaminidase subunit beta OS=Homo sapiens GN=HEXB PE=1 SV=3;tr|Q5URX0|Q5URX0_HUMAN Beta-hexosaminidase subunit beta OS=Homo sapiens GN=HEL-248	6	10	10	10	6	5	5	6	6	5	6	5	5	6	6	5	6	5	5	6	6	5	21.6	21.6	21.6	63.111	556	556;556;331;170;202;35	0	76.562	14.6	12.4	12.4	12.6	15.5	12.8	483430000	51824000	58876000	77153000	83166000	89701000
A0A024RAJ8;F5H7S7;Q13576;E7EWC2;B7Z7U6;Q59HA3;D6R939;E9PDT6;B7Z7X2;D6RDK8;D6RGC6;D6R999	A0A024RAJ8;F5H7S7;Q13576;E7EWC2;B7Z7U6;Q59HA3;D6R939	36;35;35;34;33;26;20;11;8;4;2;1	35;34;34;33;32;25;20;10;8;4;2;1	18;17;17;17;16;8;17;6;7;4;2;1	Ras GTPase-activating-like protein IQGAP2	IQGAP2	tr|A0A024RAJ8|A0A024RAJ8_HUMAN IQ motif containing GTPase activating protein 2, isoform CRA_b OS=Homo sapiens GN=IQGAP2 PE=4 SV=1;tr|F5H7S7|F5H7S7_HUMAN Ras GTPase-activating-like protein IQGAP2 OS=Homo sapiens GN=IQGAP2 PE=1 SV=2;sp|Q13576|IQGA2_HUMAN Ras	12	36	35	18	23	24	20	14	18	21	22	23	19	13	17	20	12	9	7	8	8	9	34.2	33.7	17.4	180.59	1575	1575;1525;1575;1402;1402;1155;824;509;377;167;110;60	0	294.41	22.2	22.3	16.8	11.8	16.1	20.3	1110400000	255110000	180160000	225620000	66850000	214060000
A0A024RAP0;A0A024RAL0;A0A024RAQ8;Q13426;Q7Z763	A0A024RAP0;A0A024RAL0;A0A024RAQ8;Q13426;Q7Z763	2;2;2;2;1	2;2;2;2;1	2;2;2;2;1	DNA repair protein XRCC4	XRCC4	tr|A0A024RAP0|A0A024RAP0_HUMAN X-ray repair complementing defective repair in Chinese hamster cells 4, isoform CRA_a OS=Homo sapiens GN=XRCC4 PE=4 SV=1;tr|A0A024RAL0|A0A024RAL0_HUMAN X-ray repair complementing defective repair in Chinese hamster cells 4, i	5	2	2	2	0	1	1	1	1	2	0	1	1	1	1	2	0	1	1	1	1	2	6.1	6.1	6.1	35.371	310	310;334;336;336;61	0.00058962	11.964	0	3.5	3.5	3.5	3.5	6.1	33158000	0	4713800	4034100	5402200	7277500
A0A024RAL3;Q7Z3T8	A0A024RAL3;Q7Z3T8	2;1	2;1	2;1	Zinc finger FYVE domain-containing protein 16	ZFYVE16	tr|A0A024RAL3|A0A024RAL3_HUMAN Zinc finger, FYVE domain containing 16, isoform CRA_a OS=Homo sapiens GN=ZFYVE16 PE=4 SV=1;sp|Q7Z3T8|ZFY16_HUMAN Zinc finger FYVE domain-containing protein 16 OS=Homo sapiens GN=ZFYVE16 PE=1 SV=3	2	2	2	2	1	0	1	0	1	0	1	0	1	0	1	0	1	0	1	0	1	0	1.5	1.5	1.5	168.85	1539	1539;1539	0.00060753	12.776	0.8	0	0.6	0	0.6	0	1862100	1862100	0	0	0	0
A0A024RAM0;Q92973;B4DSC0;E7EW37;S4R398	A0A024RAM0;Q92973	22;22;5;5;5	22;22;5;5;5	17;17;3;3;3	Transportin-1	TNPO1	tr|A0A024RAM0|A0A024RAM0_HUMAN Transportin 1, isoform CRA_a OS=Homo sapiens GN=TNPO1 PE=4 SV=1;sp|Q92973|TNPO1_HUMAN Transportin-1 OS=Homo sapiens GN=TNPO1 PE=1 SV=2	5	22	22	17	12	12	11	15	14	12	12	12	11	15	14	12	10	11	9	12	13	10	33.9	33.9	25.7	102.35	898	898;898;128;136;193	0	219.93	20.5	18.3	15.6	25.8	21.8	19.4	1133100000	222750000	121640000	147280000	115620000	294290000
A0A024RAM2;P35754;D3DQK5	A0A024RAM2;P35754	6;6;1	6;6;1	6;6;1	Glutaredoxin-1	GLRX	tr|A0A024RAM2|A0A024RAM2_HUMAN Glutaredoxin (Thioltransferase), isoform CRA_c OS=Homo sapiens GN=GLRX PE=4 SV=1;sp|P35754|GLRX1_HUMAN Glutaredoxin-1 OS=Homo sapiens GN=GLRX PE=1 SV=2	3	6	6	6	6	6	5	5	6	6	6	6	5	5	6	6	6	6	5	5	6	6	78.3	78.3	78.3	11.776	106	106;106;106	0	80.309	78.3	78.3	58.5	58.5	78.3	78.3	3280300000	696300000	471110000	975160000	323490000	394260000
A0A024RAM4;P46821;A2BDK6;Q5H9P1;Q05BW8;D6RA32;Q86X89;Q32NB7;Q6PJD3;A5D6X1;Q4VBY4;D6RA40;A5D8X6;D6RCL2;D6RGJ3;E9PGC8;P78559	A0A024RAM4;P46821;A2BDK6;Q5H9P1	60;60;57;43;15;15;15;15;15;15;15;12;12;2;2;1;1	60;60;57;43;15;15;15;15;15;15;15;12;12;2;2;1;1	60;60;57;43;15;15;15;15;15;15;15;12;12;2;2;1;1	Microtubule-associated protein 1B;MAP1B heavy chain;MAP1 light chain LC1	MAP1B;DKFZp686F1345	tr|A0A024RAM4|A0A024RAM4_HUMAN Microtubule-associated protein 1B, isoform CRA_b OS=Homo sapiens GN=MAP1B PE=4 SV=1;sp|P46821|MAP1B_HUMAN Microtubule-associated protein 1B OS=Homo sapiens GN=MAP1B PE=1 SV=2;tr|A2BDK6|A2BDK6_HUMAN Microtubule-associated prot	17	60	60	60	49	39	35	33	40	49	49	39	35	33	40	49	49	39	35	33	40	49	40.1	40.1	40.1	270.62	2468	2468;2468;2342;1772;670;670;685;685;693;726;727;569;571;103;122;3041;2803	0	323.31	32.9	26.5	26.3	24.4	28.2	33.9	3828600000	992740000	461130000	642520000	383950000	597440000
A0A024RAV4;A0A024RAQ1;P16989;Q96GD7;Q59EB5;A0A0D9SEI8	A0A024RAV4;A0A024RAQ1;P16989;Q96GD7;Q59EB5	8;8;8;7;5;3	4;4;4;4;1;1	4;4;4;4;1;1	Y-box-binding protein 3	CSDA;YBX3	tr|A0A024RAV4|A0A024RAV4_HUMAN Cold shock domain protein A, isoform CRA_b OS=Homo sapiens GN=CSDA PE=4 SV=1;tr|A0A024RAQ1|A0A024RAQ1_HUMAN Cold shock domain protein A, isoform CRA_a OS=Homo sapiens GN=CSDA PE=4 SV=1;sp|P16989|YBOX3_HUMAN Y-box-binding prot	6	8	4	4	7	7	8	6	6	7	3	3	4	3	2	3	3	3	4	3	2	3	39.3	26.1	26.1	31.947	303	303;372;372;303;134;92	0	59.258	34.3	34.3	39.3	28.7	28.1	34.3	286640000	78719000	47357000	75053000	37750000	20733000
A0A075BV59;A0A075BW43;A0A075BSP6;A8K6H1;A0A0A7E7X3;A0A0A7E7W9;A0A0A7E7W5;A0A0A7E7T3;A0A0A7E7S5;A0A0A7E6P9;A0A0A7E6P4;A0A0A7E6P0;A0A0A7E6K0;A0A0A7E6J5;A0A0A7E6I2;A0A0A7E6D8;A0A0A7E6D4;A0A024RAR8;Q9NZ08;A0A075BTL2	A0A075BV59;A0A075BW43;A0A075BSP6;A8K6H1;A0A0A7E7X3;A0A0A7E7W9;A0A0A7E7W5;A0A0A7E7T3;A0A0A7E7S5;A0A0A7E6P9;A0A0A7E6P4;A0A0A7E6P0;A0A0A7E6K0;A0A0A7E6J5;A0A0A7E6I2;A0A0A7E6D8;A0A0A7E6D4;A0A024RAR8;Q9NZ08;A0A075BTL2	3;3;3;3;3;3;3;3;3;3;3;3;3;3;3;3;3;3;3;2	3;3;3;3;3;3;3;3;3;3;3;3;3;3;3;3;3;3;3;2	3;3;3;3;3;3;3;3;3;3;3;3;3;3;3;3;3;3;3;2	Endoplasmic reticulum aminopeptidase 1	ERAP1;ARTS-1	tr|A0A075BV59|A0A075BV59_HUMAN Endoplasmic reticulum aminopeptidase 1 delta-Exon-13 isoform OS=Homo sapiens GN=ERAP1 PE=2 SV=1;tr|A0A075BW43|A0A075BW43_HUMAN Endoplasmic reticulum aminopeptidase 1 delta-Exon-14 isoform OS=Homo sapiens GN=ERAP1 PE=2 SV=1;tr	20	3	3	3	1	2	1	2	3	2	1	2	1	2	3	2	1	2	1	2	3	2	9	9	9	67.852	602	602;654;724;941;941;941;941;941;941;941;941;941;941;941;941;941;941;941;941;548	0	19.382	2.2	5.1	3	5.1	9	5.1	52044000	5260800	7899300	3040100	10769000	17063000
Q9H4E3;A0A024RAS3;Q9H0S4;Q53GJ1;B4DYP6;A4UCU0;F5H1N9;Q7Z4B1	Q9H4E3;A0A024RAS3;Q9H0S4;Q53GJ1;B4DYP6;A4UCU0	11;11;11;10;6;6;4;3	11;11;11;10;6;6;4;3	11;11;11;10;6;6;4;3	Probable ATP-dependent RNA helicase DDX47	E4-DBP;hCG_27698;DDX47	tr|Q9H4E3|Q9H4E3_HUMAN DEAD box protein OS=Homo sapiens GN=E4-DBP PE=2 SV=1;tr|A0A024RAS3|A0A024RAS3_HUMAN HCG27698, isoform CRA_a OS=Homo sapiens GN=hCG_27698 PE=3 SV=1;sp|Q9H0S4|DDX47_HUMAN Probable ATP-dependent RNA helicase DDX47 OS=Homo sapiens GN=DDX	8	11	11	11	7	6	7	4	6	4	7	6	7	4	6	4	7	6	7	4	6	4	34.5	34.5	34.5	50.635	455	455;455;455;448;132;182;196;189	0	83.963	26.2	20.4	24.8	15.2	22.6	12.5	261200000	66987000	41041000	53407000	23975000	59062000
A0A024RAS5;P52566;F5H2R5;F5H6Q0;F5H3P3;H0YGX7;B2R4F3	A0A024RAS5;P52566;F5H2R5;F5H6Q0;F5H3P3;H0YGX7;B2R4F3	4;4;3;3;3;3;3	4;4;3;3;3;3;3	4;4;3;3;3;3;3	Rho GDP-dissociation inhibitor 2	ARHGDIB	tr|A0A024RAS5|A0A024RAS5_HUMAN Rho GDP dissociation inhibitor (GDI) beta, isoform CRA_a OS=Homo sapiens GN=ARHGDIB PE=4 SV=1;sp|P52566|GDIR2_HUMAN Rho GDP-dissociation inhibitor 2 OS=Homo sapiens GN=ARHGDIB PE=1 SV=3;tr|F5H2R5|F5H2R5_HUMAN Rho GDP-dissocia	7	4	4	4	4	3	4	3	3	3	4	3	4	3	3	3	4	3	4	3	3	3	34.8	34.8	34.8	22.988	201	201;201;88;112;158;195;201	0	63.472	34.8	21.9	34.8	27.9	27.9	27.9	1202400000	369420000	117430000	275690000	121560000	168420000
A0A024RAV2;P46063;F8WA66;F8WD97;F5H2L2;F5H4P4;F5H3W0;F5GYB7	A0A024RAV2;P46063	15;15;6;6;5;3;3;2	15;15;6;6;5;3;3;2	15;15;6;6;5;3;3;2	ATP-dependent DNA helicase Q1	RECQL	tr|A0A024RAV2|A0A024RAV2_HUMAN ATP-dependent DNA helicase OS=Homo sapiens GN=RECQL PE=3 SV=1;sp|P46063|RECQ1_HUMAN ATP-dependent DNA helicase Q1 OS=Homo sapiens GN=RECQL PE=1 SV=3	8	15	15	15	11	10	6	8	9	6	11	10	6	8	9	6	11	10	6	8	9	6	32.7	32.7	32.7	73.457	649	649;649;199;211;131;96;106;72	0	137.43	20.2	20.3	14.8	19.1	20.3	14.6	467010000	136370000	78155000	50213000	41389000	96413000
A0A024RAV5;L7RSL8;P01116;Q14015;Q14014;Q92468;P78460;Q96T27;Q7KZ06;Q71SP6;A0A221ZRZ1;G3V4K2;A0A221ZRZ5;A0A221ZRZ4;G3V5T7	A0A024RAV5;L7RSL8;P01116;Q14015;Q14014	6;5;5;3;3;2;1;1;1;1;1;1;1;1;1	6;5;5;3;3;2;1;1;1;1;1;1;1;1;1	1;0;0;0;0;0;0;0;0;0;0;0;0;0;0	GTPase KRas;GTPase KRas, N-terminally processed	KRAS	tr|A0A024RAV5|A0A024RAV5_HUMAN V-Ki-ras2 Kirsten rat sarcoma viral oncogene homolog, isoform CRA_b OS=Homo sapiens GN=KRAS PE=1 SV=1;tr|L7RSL8|L7RSL8_HUMAN V-Ki-ras2 Kirsten rat sarcoma viral oncogene homolog OS=Homo sapiens GN=KRAS PE=4 SV=1;sp|P01116|RAS	15	6	6	1	6	2	4	5	3	3	6	2	4	5	3	3	1	1	1	1	0	0	52.1	52.1	6.4	21.424	188	188;189;189;150;150;112;30;37;37;37;40;43;53;60;75	0	77.756	52.1	12.2	39.4	47.3	27.1	33	218480000	78519000	20070000	28561000	35458000	40442000
B4DMD3;B4DY34;A0A024RAW9;Q9Y2W2;F5H5G4	B4DMD3;B4DY34;A0A024RAW9;Q9Y2W2	10;10;10;10;2	10;10;10;10;2	10;10;10;10;2	WW domain-binding protein 11	WBP11	tr|B4DMD3|B4DMD3_HUMAN cDNA FLJ58174, highly similar to WW domain-binding protein 11 OS=Homo sapiens PE=2 SV=1;tr|B4DY34|B4DY34_HUMAN cDNA FLJ60194, highly similar to WW domain-binding protein 11 OS=Homo sapiens PE=2 SV=1;tr|A0A024RAW9|A0A024RAW9_HUMAN WW	5	10	10	10	2	3	3	6	4	6	2	3	3	6	4	6	2	3	3	6	4	6	26.1	26.1	26.1	64.907	589	589;607;641;641;194	0	71.72	4.4	6.3	10.4	11.7	10.4	15.6	132490000	10523000	16040000	9217500	32701000	31230000
B2RA03;A0A024RAY2;P05783;F8VZY9;I6L965;CON__H-INV:HIT000015463;CON__Q92764;C4AM86;CON__Q497I4;A0A024R1T2;Q92764	B2RA03;A0A024RAY2;P05783;F8VZY9;I6L965	40;40;40;38;34;2;2;2;2;2;2	40;40;40;38;34;2;2;2;2;2;2	30;30;30;28;24;2;1;1;1;1;1	Keratin, type I cytoskeletal 18	KRT18	tr|B2RA03|B2RA03_HUMAN cDNA, FLJ94640, highly similar to Homo sapiens keratin 18 (KRT18), mRNA OS=Homo sapiens PE=2 SV=1;tr|A0A024RAY2|A0A024RAY2_HUMAN Keratin 18, isoform CRA_a OS=Homo sapiens GN=KRT18 PE=3 SV=1;sp|P05783|K1C18_HUMAN Keratin, type I cytos	11	40	40	30	37	31	34	27	32	30	37	31	34	27	32	30	28	23	25	21	24	22	79.8	79.8	64.2	48.029	430	430;430;430;391;372;295;425;425;455;455;455	0	323.31	78.1	73.3	76.7	71.2	75.3	74.7	67497000000	19887000000	11628000000	15287000000	6263300000	7881900000
A0A024RAZ7;P09651;F8W6I7;A0A024RB53;Q6IPF2;Q9BSM5;Q0VAC0;A0A024RC46;F8VZ49;B4E0B5;A0A024QZ98;Q32P51;B4DP35;F8VTQ5;H0YH80;F8W646;Q3MI39;F8VYN5	A0A024RAZ7;P09651;F8W6I7;A0A024RB53;Q6IPF2;Q9BSM5;Q0VAC0;A0A024RC46;F8VZ49;B4E0B5;A0A024QZ98;Q32P51;B4DP35	23;23;22;22;21;18;17;17;15;14;13;13;12;11;11;10;7;6	23;23;22;22;21;18;17;17;15;14;13;13;12;11;11;10;7;6	23;23;22;22;21;18;17;17;15;14;13;13;12;11;11;10;7;6	Heterogeneous nuclear ribonucleoprotein A1;Heterogeneous nuclear ribonucleoprotein A1, N-terminally processed;Heterogeneous nuclear ribonucleoprotein A1-like 2	HNRPA1;HNRNPA1;hCG_2020860;RP11-78J21.1;HNRNPA1L2	tr|A0A024RAZ7|A0A024RAZ7_HUMAN Heterogeneous nuclear ribonucleoprotein A1, isoform CRA_b OS=Homo sapiens GN=HNRPA1 PE=4 SV=1;sp|P09651|ROA1_HUMAN Heterogeneous nuclear ribonucleoprotein A1 OS=Homo sapiens GN=HNRNPA1 PE=1 SV=5;tr|F8W6I7|F8W6I7_HUMAN Heterog	18	23	23	23	19	18	19	20	18	20	19	18	19	20	18	20	19	18	19	20	18	20	61.8	61.8	61.8	38.746	372	372;372;307;320;320;298;320;320;231;254;320;320;208;145;191;156;167;113	0	323.31	50.5	49.2	50.5	59.7	54.8	58.3	22407000000	3162300000	1966100000	3819500000	3349500000	5415100000
A0A024RB02;Q86W92;F5GZP6;B4DFU8;H0YGH8;H0YFE4;A0A0A0MTP2;Q05CN4;G5EKE5	A0A024RB02;Q86W92;F5GZP6;B4DFU8	4;4;2;2;1;1;1;1;1	4;4;2;2;1;1;1;1;1	4;4;2;2;1;1;1;1;1	Liprin-beta-1	PPFIBP1	tr|A0A024RB02|A0A024RB02_HUMAN PTPRF interacting protein, binding protein 1 (Liprin beta 1), isoform CRA_a OS=Homo sapiens GN=PPFIBP1 PE=4 SV=1;sp|Q86W92|LIPB1_HUMAN Liprin-beta-1 OS=Homo sapiens GN=PPFIBP1 PE=1 SV=2;tr|F5GZP6|F5GZP6_HUMAN Liprin-beta-1 (F	9	4	4	4	2	1	0	1	0	0	2	1	0	1	0	0	2	1	0	1	0	0	6.1	6.1	6.1	96.964	858	858;1011;744;744;205;242;281;292;811	0	25.186	3.5	1.3	0	1.3	0	0	14597000	10351000	0	0	4246000	0
A0A024RB08;A0A087WU02;Q9HC06;Q96RQ1;H0YI50;H0YI58;F8W0R1;F8VR88;F8VPA6;H0YHJ8;Q86TD3;F8VUZ2	A0A024RB08;A0A087WU02;Q9HC06;Q96RQ1;H0YI50;H0YI58;F8W0R1;F8VR88;F8VPA6	4;4;4;4;3;2;2;2;2;1;1;1	4;4;4;4;3;2;2;2;2;1;1;1	4;4;4;4;3;2;2;2;2;1;1;1	Endoplasmic reticulum-Golgi intermediate compartment protein 2	ERGIC2	tr|A0A024RB08|A0A024RB08_HUMAN ERGIC and golgi 2, isoform CRA_a OS=Homo sapiens GN=ERGIC2 PE=4 SV=1;tr|A0A087WU02|A0A087WU02_HUMAN Endoplasmic reticulum-Golgi intermediate compartment protein 2 OS=Homo sapiens GN=ERGIC2 PE=1 SV=1;tr|Q9HC06|Q9HC06_HUMAN Cd0	12	4	4	4	3	2	2	1	1	3	3	2	2	1	1	3	3	2	2	1	1	3	14.6	14.6	14.6	42.548	377	377;386;387;377;209;163;172;175;220;57;132;203	0	27.078	8.8	5.3	6.6	3.4	3.4	12.5	75946000	21544000	3929000	7426000	8711600	10434000
A0A024RB09;P61020;Q6FI54	A0A024RB09;P61020;Q6FI54	6;6;5	3;3;3	3;3;3	Ras-related protein Rab-5B	RAB5B	tr|A0A024RB09|A0A024RB09_HUMAN RAB5B, member RAS oncogene family, isoform CRA_a OS=Homo sapiens GN=RAB5B PE=4 SV=1;sp|P61020|RAB5B_HUMAN Ras-related protein Rab-5B OS=Homo sapiens GN=RAB5B PE=1 SV=1;tr|Q6FI54|Q6FI54_HUMAN RAB5B protein OS=Homo sapiens GN=R	3	6	3	3	4	1	2	5	2	4	1	0	0	2	1	3	1	0	0	2	1	3	32.6	17.7	17.7	23.707	215	215;215;215	0	18.368	20.5	5.1	9.8	27	10.7	22.8	44436000	0	0	0	2696300	12451000
A0A024RB10;A0A024RB77;G3V5T9;P24941;E7ESI2;B4DDL9	A0A024RB10;A0A024RB77;G3V5T9;P24941;E7ESI2;B4DDL9	4;4;4;4;3;3	2;2;2;2;1;1	2;2;2;2;1;1	Cyclin-dependent kinase 2	CDK2	tr|A0A024RB10|A0A024RB10_HUMAN Cyclin-dependent kinase 2, isoform CRA_a OS=Homo sapiens GN=CDK2 PE=3 SV=1;tr|A0A024RB77|A0A024RB77_HUMAN Cyclin-dependent kinase 2, isoform CRA_b OS=Homo sapiens GN=CDK2 PE=3 SV=1;tr|G3V5T9|G3V5T9_HUMAN Cyclin-dependent kina	6	4	2	2	2	2	2	2	0	2	0	0	0	0	0	2	0	0	0	0	0	2	18.6	11.4	11.4	30.035	264	264;298;346;298;238;238	0.0005891	11.903	7.2	7.2	7.2	7.2	0	11.4	7196200	0	0	0	0	0
A0A024RB14;P62854;Q75MH1;Q5JNZ5;Q76N57;Q76N56	A0A024RB14;P62854;Q75MH1;Q5JNZ5	3;3;2;2;1;1	3;3;2;2;1;1	3;3;2;2;1;1	40S ribosomal protein S26;Putative 40S ribosomal protein S26-like 1	RPS26;RPS26P11	tr|A0A024RB14|A0A024RB14_HUMAN 40S ribosomal protein S26 OS=Homo sapiens GN=RPS26 PE=3 SV=1;sp|P62854|RS26_HUMAN 40S ribosomal protein S26 OS=Homo sapiens GN=RPS26 PE=1 SV=3;tr|Q75MH1|Q75MH1_HUMAN 40S ribosomal protein S26 OS=Homo sapiens GN=RPS26 PE=3 SV=	6	3	3	3	2	2	3	3	3	3	2	2	3	3	3	3	2	2	3	3	3	3	31.3	31.3	31.3	13.015	115	115;115;115;115;23;45	0	78.448	20.9	20.9	31.3	31.3	31.3	31.3	1628200000	290220000	269920000	262680000	232070000	347250000
A0A024RB17;A0A024RB16;Q9BSJ8;B3KMV5;B3KY56;F8VZB1	A0A024RB17;A0A024RB16;Q9BSJ8;B3KMV5;B3KY56	34;34;34;33;31;4	34;34;34;33;31;4	34;34;34;33;31;4	Extended synaptotagmin-1	FAM62A;ESYT1	tr|A0A024RB17|A0A024RB17_HUMAN Family with sequence similarity 62 (C2 domain containing), member A, isoform CRA_b OS=Homo sapiens GN=FAM62A PE=4 SV=1;tr|A0A024RB16|A0A024RB16_HUMAN Family with sequence similarity 62 (C2 domain containing), member A, isofor	6	34	34	34	27	19	21	21	24	27	27	19	21	21	24	27	27	19	21	21	24	27	50.7	50.7	50.7	122.85	1104	1104;1114;1104;1104;1058;88	0	323.31	43.9	30.7	34.6	32.3	38.1	42.4	2132800000	490920000	242050000	291960000	262250000	426860000
Q59G16;A0A024RB22;F8VXC8;Q8TAQ2;B4DF22;Q658P9;F8VZW6	Q59G16;A0A024RB22;F8VXC8;Q8TAQ2;B4DF22	11;11;11;11;10;1;1	8;8;8;8;7;1;1	8;8;8;8;7;1;1	SWI/SNF complex subunit SMARCC2	SMARCC2	tr|Q59G16|Q59G16_HUMAN SWI/SNF-related matrix-associated actin-dependent regulator of chromatin c2 isoform b variant (Fragment) OS=Homo sapiens PE=2 SV=1;tr|A0A024RB22|A0A024RB22_HUMAN SWI/SNF related, matrix associated, actin dependent regulator of chroma	7	11	8	8	6	2	4	5	7	7	3	1	1	4	4	6	3	1	1	4	4	6	13.7	11.1	11.1	127.38	1156	1156;1214;1245;1214;1019;105;105	0	87.316	7.5	1.7	3.6	3.5	7.5	11.1	101040000	17304000	2542100	3899500	13945000	22946000
A0A024RB27;Q504R6;P51153;A0A087WWB9;D3DV69	A0A024RB27;Q504R6;P51153;A0A087WWB9;D3DV69	4;4;4;3;2	2;2;2;2;1	2;2;2;2;1	Ras-related protein Rab-13	hCG_24991;RAB13;hCG_1996054	tr|A0A024RB27|A0A024RB27_HUMAN HCG24991, isoform CRA_a OS=Homo sapiens GN=hCG_24991 PE=4 SV=1;tr|Q504R6|Q504R6_HUMAN RAB13 protein (Fragment) OS=Homo sapiens GN=RAB13 PE=2 SV=1;sp|P51153|RAB13_HUMAN Ras-related protein Rab-13 OS=Homo sapiens GN=RAB13 PE=1	5	4	2	2	2	3	4	2	2	2	0	1	2	0	0	0	0	1	2	0	0	0	20.7	11.8	11.8	22.745	203	203;244;203;122;166	0.00058377	11.565	8.9	15.8	20.7	8.9	8.9	8.9	19922000	0	10680000	9242200	0	0
A0A024RB31;P14649;B4E368;F8W1I5	A0A024RB31;P14649;B4E368;F8W1I5	4;4;3;2	2;2;1;0	2;2;1;0	Myosin light chain 6B	MYL6B	tr|A0A024RB31|A0A024RB31_HUMAN Myosin, light polypeptide 6B, alkali, smooth muscle and non-muscle, isoform CRA_a OS=Homo sapiens GN=MYL6B PE=4 SV=1;sp|P14649|MYL6B_HUMAN Myosin light chain 6B OS=Homo sapiens GN=MYL6B PE=1 SV=1;tr|B4E368|B4E368_HUMAN cDNA F	4	4	2	2	3	2	2	4	4	3	1	0	0	2	2	1	1	0	0	2	2	1	22.1	10.6	10.6	22.764	208	208;208;223;175	0.00060314	12.597	15.9	11.5	11.5	22.1	22.1	15.9	33703000	3027900	0	0	12091000	11753000
A0A024RB32;A0A087WYT3;B3KUY2;Q15185;B4DDC6	A0A024RB32;A0A087WYT3;B3KUY2;Q15185;B4DDC6	8;8;8;8;4	8;8;8;8;4	8;8;8;8;4	Prostaglandin E synthase 3	PTGES3	tr|A0A024RB32|A0A024RB32_HUMAN Prostaglandin E synthase 3 (Cytosolic), isoform CRA_a OS=Homo sapiens GN=PTGES3 PE=4 SV=1;tr|A0A087WYT3|A0A087WYT3_HUMAN Prostaglandin E synthase 3 OS=Homo sapiens GN=PTGES3 PE=1 SV=1;tr|B3KUY2|B3KUY2_HUMAN Prostaglandin E sy	5	8	8	8	6	5	5	5	7	4	6	5	5	5	7	4	6	5	5	5	7	4	52.5	52.5	52.5	18.697	160	160;164;165;160;124	0	145.57	46.2	36.9	36.9	35.6	46.2	30.6	4012600000	520420000	298730000	387920000	700610000	1224900000
F8VZJ2;H0YHX9;A0A024RB41;Q13765;E9PAV3;B4DDI8;F8W0W4;F8W1N5;F8VNW4;F8VZ58;A8K6N6;Q9BZK3	F8VZJ2;H0YHX9;A0A024RB41;Q13765;E9PAV3;B4DDI8;F8W0W4;F8W1N5;F8VNW4	5;5;5;5;5;4;4;3;3;1;1;1	5;5;5;5;5;4;4;3;3;1;1;1	5;5;5;5;5;4;4;3;3;1;1;1	Nascent polypeptide-associated complex subunit alpha;Nascent polypeptide-associated complex subunit alpha, muscle-specific form	NACA;hCG_2016482	tr|F8VZJ2|F8VZJ2_HUMAN Nascent polypeptide-associated complex subunit alpha OS=Homo sapiens GN=NACA PE=1 SV=1;tr|H0YHX9|H0YHX9_HUMAN Nascent polypeptide-associated complex subunit alpha (Fragment) OS=Homo sapiens GN=NACA PE=1 SV=1;tr|A0A024RB41|A0A024RB41_	12	5	5	5	5	4	5	5	4	3	5	4	5	5	4	3	5	4	5	5	4	3	51.5	51.5	51.5	15.016	136	136;213;215;215;2078;169;198;71;148;126;135;213	0	242.15	51.5	41.9	51.5	51.5	41.2	31.6	1887300000	306180000	286170000	398050000	288880000	355550000
A0A024RB62;Q9UBP6;F8VSD9;H0YHX0;H0YIH0	A0A024RB62;Q9UBP6	4;4;1;1;1	4;4;1;1;1	4;4;1;1;1	tRNA (guanine-N(7)-)-methyltransferase	METTL1	tr|A0A024RB62|A0A024RB62_HUMAN tRNA (guanine-N(7)-)-methyltransferase OS=Homo sapiens GN=METTL1 PE=3 SV=1;sp|Q9UBP6|TRMB_HUMAN tRNA (guanine-N(7)-)-methyltransferase OS=Homo sapiens GN=METTL1 PE=1 SV=1	5	4	4	4	2	2	2	2	2	1	2	2	2	2	2	1	2	2	2	2	2	1	18.3	18.3	18.3	34.092	301	301;276;36;81;124	0	24.889	7.6	7.6	6.6	7.6	12	4	39437000	0	4177400	5237200	3832600	22335000
Q53FU3;A0A024RB72;F8VVA7;P61923;F8W651;F8VYZ4;F8VXB1;F8W156;F8VUC5;F8VXR1;F8VYK5;F8VYE0	Q53FU3;A0A024RB72;F8VVA7;P61923;F8W651;F8VYZ4;F8VXB1;F8W156;F8VUC5;F8VXR1	8;8;8;8;6;6;5;5;4;4;3;2	8;8;8;8;6;6;5;5;4;4;3;2	8;8;8;8;6;6;5;5;4;4;3;2	Coatomer subunit zeta-1	COPZ1	tr|Q53FU3|Q53FU3_HUMAN Coatomer protein complex, subunit zeta 1 variant (Fragment) OS=Homo sapiens PE=2 SV=1;tr|A0A024RB72|A0A024RB72_HUMAN Coatomer protein complex, subunit zeta 1, isoform CRA_a OS=Homo sapiens GN=COPZ1 PE=4 SV=1;tr|F8VVA7|F8VVA7_HUMAN Co	12	8	8	8	6	6	6	6	4	6	6	6	6	6	4	6	6	6	6	6	4	6	62.7	62.7	62.7	20.267	177	177;177;198;177;119;163;92;107;95;138;89;164	0	62.021	41.8	41.8	35	51.4	26.6	44.1	749340000	224470000	92541000	117550000	145340000	81637000
B4DJV2;A0A024RB75;O75390;A0A0C4DGI3;B3KTN4;H0YIC4;Q0QEL2;B7Z1E1;F8VPF9;F8VPA1;F8W1S4;H0YH82;F8VRP1;F8VX68;F8VRI6;F8W4S1;F8VZK9;F8VX07;F8VWQ5;F8VR34;F8VTT8;F8W642	B4DJV2;A0A024RB75;O75390;A0A0C4DGI3;B3KTN4;H0YIC4;Q0QEL2	16;16;16;15;15;8;8;6;5;5;5;5;4;4;4;4;3;3;3;3;3;2	16;16;16;15;15;8;8;6;5;5;5;5;4;4;4;4;3;3;3;3;3;2	15;15;15;15;15;8;8;6;5;5;5;5;4;4;4;3;3;3;2;2;2;2	Citrate synthase;Citrate synthase, mitochondrial	CS	tr|B4DJV2|B4DJV2_HUMAN Citrate synthase OS=Homo sapiens GN=CS PE=1 SV=1;tr|A0A024RB75|A0A024RB75_HUMAN Citrate synthase OS=Homo sapiens GN=CS PE=3 SV=1;sp|O75390|CISY_HUMAN Citrate synthase, mitochondrial OS=Homo sapiens GN=CS PE=1 SV=2;tr|A0A0C4DGI3|A0A0C	22	16	16	15	15	9	10	14	11	12	15	9	10	14	11	12	14	8	9	13	10	11	49.7	49.7	47.7	50.431	453	453;466;466;400;421;123;224;231;140;144;157;190;117;120;140;178;80;114;132;146;149;66	0	181.53	49.2	18.5	33.6	46.6	36.9	38.6	4736100000	938650000	482060000	599820000	1153100000	866960000
A0A024RB76;Q9BRT6	A0A024RB76;Q9BRT6	3;3	3;3	3;3	Protein LLP homolog	C12orf31;LLPH	tr|A0A024RB76|A0A024RB76_HUMAN Chromosome 12 open reading frame 31, isoform CRA_a OS=Homo sapiens GN=C12orf31 PE=4 SV=1;sp|Q9BRT6|LLPH_HUMAN Protein LLP homolog OS=Homo sapiens GN=LLPH PE=1 SV=1	2	3	3	3	2	0	1	1	0	2	2	0	1	1	0	2	2	0	1	1	0	2	28.7	28.7	28.7	15.225	129	129;129	0	19.924	18.6	0	6.2	12.4	0	16.3	83081000	34546000	0	14616000	11495000	0
A0A024RB85;Q9UQ80;A8K6Y1;Q6PIN5;Q05D08;F8VR77;F8W0A3;H0YIN7;F8VZ69	A0A024RB85;Q9UQ80;A8K6Y1;Q6PIN5;Q05D08;F8VR77	22;22;21;21;18;11;8;7;3	22;22;21;21;18;11;8;7;3	22;22;21;21;18;11;8;7;3	Proliferation-associated protein 2G4	PA2G4	tr|A0A024RB85|A0A024RB85_HUMAN Proliferation-associated 2G4, 38kDa, isoform CRA_a OS=Homo sapiens GN=PA2G4 PE=4 SV=1;sp|Q9UQ80|PA2G4_HUMAN Proliferation-associated protein 2G4 OS=Homo sapiens GN=PA2G4 PE=1 SV=3;tr|A8K6Y1|A8K6Y1_HUMAN cDNA FLJ75526, highly	9	22	22	22	21	20	22	20	22	21	21	20	22	20	22	21	21	20	22	20	22	21	62.4	62.4	62.4	43.786	394	394;394;367;373;406;284;187;160;64	0	323.31	60.2	59.9	62.4	59.4	62.4	62.2	14378000000	2672000000	1731200000	2232100000	2517700000	2739000000
A0A024RB87;P61224;E7ESV4;F5H7Y6;F5H004;F5GX62;Q9BXV4;F5H6R7;A6NIZ1;F5H823;B7ZB78;F5GZG1;F5H077;F5GWU8;F5H491;F5H0B7;F5H500;F5GYB5;B7ZAY2;F5H4H0;F5GYH7;F8WBC0	A0A024RB87;P61224;E7ESV4;F5H7Y6;F5H004;F5GX62;Q9BXV4;F5H6R7;A6NIZ1;F5H823;B7ZB78;F5GZG1	11;11;9;9;8;8;8;7;7;6;6;6;5;5;5;5;5;5;5;3;3;1	11;11;9;9;8;8;8;7;7;6;6;6;5;5;5;5;5;5;5;3;3;1	5;5;5;5;4;4;4;4;3;3;3;3;2;2;2;2;2;2;1;0;0;0	Ras-related protein Rap-1b;Ras-related protein Rap-1b-like protein	RAP1B	tr|A0A024RB87|A0A024RB87_HUMAN RAP1B, member of RAS oncogene family, isoform CRA_a OS=Homo sapiens GN=RAP1B PE=4 SV=1;sp|P61224|RAP1B_HUMAN Ras-related protein Rap-1b OS=Homo sapiens GN=RAP1B PE=1 SV=1;tr|E7ESV4|E7ESV4_HUMAN Ras-related protein Rap-1b (Fra	22	11	11	5	11	10	11	11	11	10	11	10	11	11	11	10	5	4	5	5	5	4	52.7	52.7	29.9	20.825	184	184;184;157;179;127;139;153;122;184;103;118;121;84;87;93;98;101;136;142;48;53;32	0	180.62	52.7	52.7	52.7	52.7	52.7	52.7	6613100000	1454700000	842430000	951940000	997530000	1416700000
A0A024RB89;Q9BQ15;C9JT95;C9JMP5	A0A024RB89;Q9BQ15;C9JT95;C9JMP5	2;2;1;1	2;2;1;1	2;2;1;1	SOSS complex subunit B1	OBFC2B;NABP2	tr|A0A024RB89|A0A024RB89_HUMAN Oligonucleotide/oligosaccharide-binding fold containing 2B, isoform CRA_b OS=Homo sapiens GN=OBFC2B PE=4 SV=1;sp|Q9BQ15|SOSB1_HUMAN SOSS complex subunit B1 OS=Homo sapiens GN=NABP2 PE=1 SV=1;tr|C9JT95|C9JT95_HUMAN SOSS comple	4	2	2	2	0	1	0	2	1	2	0	1	0	2	1	2	0	1	0	2	1	2	24.2	24.2	24.2	22.338	211	211;211;144;151	0	21.529	0	13.7	0	24.2	13.7	24.2	23494000	0	3389800	0	3242700	7486500
A0A024RB99;V9HW06;Q53ET4;P34897;Q5HYG8;B4DJQ3;B4E1G2;Q5BJF5;B4DW25;B4DP88;B4DWA7;B4DJ63;B4DLV4;H0YIZ0;G3V2Y4;G3V5L0;G3V4W5;G3V540;G3V2W0;G3V241;G3V3Y8;G3V4T0;G3V4X0;G3V2E4;G3V2D2;G3V2Y1;G3V3C6	A0A024RB99;V9HW06;Q53ET4;P34897;Q5HYG8;B4DJQ3;B4E1G2;Q5BJF5;B4DW25;B4DP88;B4DWA7;B4DJ63;B4DLV4;H0YIZ0	23;23;23;23;22;22;19;19;18;18;16;15;14;12;11;10;10;9;7;6;6;6;6;6;1;1;1	23;23;23;23;22;22;19;19;18;18;16;15;14;12;11;10;10;9;7;6;6;6;6;6;1;1;1	22;22;22;22;21;21;18;18;17;17;15;14;14;12;10;9;9;8;7;6;6;6;6;6;0;1;1	Serine hydroxymethyltransferase;Serine hydroxymethyltransferase, mitochondrial	SHMT2;HEL-S-51e;DKFZp686P09201	tr|A0A024RB99|A0A024RB99_HUMAN Serine hydroxymethyltransferase OS=Homo sapiens GN=SHMT2 PE=3 SV=1;tr|V9HW06|V9HW06_HUMAN Serine hydroxymethyltransferase OS=Homo sapiens GN=HEL-S-51e PE=2 SV=1;tr|Q53ET4|Q53ET4_HUMAN Serine hydroxymethyltransferase (Fragment	27	23	23	22	21	17	21	20	22	21	21	17	21	20	22	21	20	16	20	19	21	20	61.3	61.3	58.4	53.454	483	483;504;504;504;483;483;442;480;430;435;513;378;408;264;234;215;237;192;160;142;147;149;159;171;52;65;86	0	286.82	58	42.7	56.9	56.3	59.6	58.2	7381900000	1502900000	833090000	1258200000	851240000	1684300000
A0A024RBA9;Q9UL25;Q96GX3	A0A024RBA9;Q9UL25;Q96GX3	7;7;5	7;7;5	7;7;5	Ras-related protein Rab-21	RAB21	tr|A0A024RBA9|A0A024RBA9_HUMAN RAB21, member RAS oncogene family, isoform CRA_a OS=Homo sapiens GN=RAB21 PE=4 SV=1;sp|Q9UL25|RAB21_HUMAN Ras-related protein Rab-21 OS=Homo sapiens GN=RAB21 PE=1 SV=3;tr|Q96GX3|Q96GX3_HUMAN KIAA0118 protein (Fragment) OS=Hom	3	7	7	7	6	5	5	7	6	7	6	5	5	7	6	7	6	5	5	7	6	7	33.3	33.3	33.3	24.347	225	225;225;175	0	59.507	28.4	20.9	28	33.3	33.3	33.3	622440000	104810000	56366000	101650000	102380000	129890000
F5H4R6;A0A024RBB7;P55209;F8VY35;H0YIV4;F8VV59;A0A024RBE6;F8W0J6;B7Z2V4;F8W543;F8W020;F8W118;H0YH88;F8VUX1;B7Z9C2;F8VRJ2;F8VXI6;B7Z5H0;F8VVB5;H0YHC3;B7Z4K9	F5H4R6;A0A024RBB7;P55209;F8VY35;H0YIV4;F8VV59;A0A024RBE6;F8W0J6;B7Z2V4;F8W543;F8W020;F8W118;H0YH88;F8VUX1;B7Z9C2;F8VRJ2;F8VXI6	14;14;14;13;13;11;11;11;11;10;9;9;8;8;8;7;7;6;6;6;2	14;14;14;13;13;11;11;11;11;10;9;9;8;8;8;7;7;6;6;6;2	13;13;13;12;12;10;10;10;10;9;8;8;7;7;7;6;6;5;5;5;2	Nucleosome assembly protein 1-like 1	NAP1L1	tr|F5H4R6|F5H4R6_HUMAN Nucleosome assembly protein 1-like 1 OS=Homo sapiens GN=NAP1L1 PE=1 SV=1;tr|A0A024RBB7|A0A024RBB7_HUMAN Nucleosome assembly protein 1-like 1, isoform CRA_a OS=Homo sapiens GN=NAP1L1 PE=3 SV=1;sp|P55209|NP1L1_HUMAN Nucleosome assembly	21	14	14	13	11	9	7	12	13	10	11	9	7	12	13	10	10	8	6	11	12	9	57.2	57.2	54.6	44.626	383	383;391;391;264;385;327;350;379;383;328;207;209;177;237;349;114;215;154;161;198;208	0	229.1	56.9	44.6	29.8	46.5	55.6	38.4	2671300000	421520000	360150000	251350000	365190000	597760000
F8VQX7;Q641R2;A0A024RBB8;Q5HYM3;Q9BZF1;Q96N80;F8VUA7;F8VVD3;F8VVE7;F8VZ43	F8VQX7;Q641R2;A0A024RBB8;Q5HYM3;Q9BZF1;Q96N80;F8VUA7	3;3;3;3;3;2;2;1;1;1	3;3;3;3;3;2;2;1;1;1	3;3;3;3;3;2;2;1;1;1	Oxysterol-binding protein;Oxysterol-binding protein-related protein 8	OSBPL8;DKFZp686C0249	tr|F8VQX7|F8VQX7_HUMAN Oxysterol-binding protein (Fragment) OS=Homo sapiens GN=OSBPL8 PE=1 SV=1;tr|Q641R2|Q641R2_HUMAN Oxysterol-binding protein (Fragment) OS=Homo sapiens GN=OSBPL8 PE=2 SV=1;tr|A0A024RBB8|A0A024RBB8_HUMAN Oxysterol-binding protein OS=Homo	10	3	3	3	1	0	1	1	0	1	1	0	1	1	0	1	1	0	1	1	0	1	5.3	5.3	5.3	81.656	721	721;728;889;890;889;420;694;76;111;157	0.00033535	17.387	1.5	0	2.6	1.1	0	2.6	16772000	2322100	0	6812800	1234200	0
A0A024RBB9;Q9Y2U8;B4E2K7	A0A024RBB9;Q9Y2U8	3;3;1	3;3;1	3;3;1	Inner nuclear membrane protein Man1	LEMD3	tr|A0A024RBB9|A0A024RBB9_HUMAN LEM domain containing 3, isoform CRA_a OS=Homo sapiens GN=LEMD3 PE=4 SV=1;sp|Q9Y2U8|MAN1_HUMAN Inner nuclear membrane protein Man1 OS=Homo sapiens GN=LEMD3 PE=1 SV=2	3	3	3	3	0	0	1	2	1	1	0	0	1	2	1	1	0	0	1	2	1	1	6.1	6.1	6.1	99.996	911	911;911;274	0	19.825	0	0	2.3	3.8	2.3	1.8	35376000	0	0	2188000	6210300	21704000
B4DTT0;Q7Z3X3;H7C3P4;A8K6V6;A0A024RBC5;F6S8M0;B4E284;P15586;H0YFA9;F5H4C6;A0A0S2Z3S2	B4DTT0;Q7Z3X3;H7C3P4;A8K6V6;A0A024RBC5;F6S8M0;B4E284;P15586;H0YFA9	5;5;5;5;5;5;5;5;3;2;2	5;5;5;5;5;5;5;5;3;2;2	5;5;5;5;5;5;5;5;3;2;2	N-acetylglucosamine-6-sulfatase	DKFZp686E12166;GNS	tr|B4DTT0|B4DTT0_HUMAN N-acetylglucosamine-6-sulfatase OS=Homo sapiens PE=2 SV=1;tr|Q7Z3X3|Q7Z3X3_HUMAN N-acetylglucosamine-6-sulfatase OS=Homo sapiens GN=DKFZp686E12166 PE=2 SV=1;tr|H7C3P4|H7C3P4_HUMAN N-acetylglucosamine-6-sulfatase OS=Homo sapiens GN=GN	11	5	5	5	3	1	0	4	3	3	3	1	0	4	3	3	3	1	0	4	3	3	12.4	12.4	12.4	53.42	469	469;496;496;552;552;584;584;552;303;247;250	0	35.833	8.1	2.8	0	10.7	7	7	122010000	19063000	6370400	0	33546000	31826000
A0A024RBC7;P20020;E7ERY9;Q59H63;A8K8U3;A7E2D8;Q68DH9;A0A024R968;P23634;A0A0U1RQU3;Q58F24;Q4J697;H0Y7S3;A0A024R2E4;Q4LE63;A0A024R2K6;Q01814;H0YHH6;Q3L582;A1X4P8;A1X4P7;F8W1V5;A1X4P9;H0YDG5;H7BZS8;A2VBC8;H7BY13;A1X4Q0;A1X4Q1	A0A024RBC7;P20020;E7ERY9;Q59H63	35;35;26;18;13;13;13;13;13;9;9;8;8;8;8;8;8;7;7;7;5;3;2;1;1;1;1;1;1	35;35;26;18;13;13;13;13;13;9;9;8;8;8;8;8;8;7;7;7;5;3;2;1;1;1;1;1;1	27;27;18;10;5;5;5;5;5;8;9;1;1;1;1;1;1;6;6;1;4;3;1;0;0;0;0;0;0	Calcium-transporting ATPase;Plasma membrane calcium-transporting ATPase 1	ATP2B1	tr|A0A024RBC7|A0A024RBC7_HUMAN Calcium-transporting ATPase OS=Homo sapiens GN=ATP2B1 PE=3 SV=1;sp|P20020|AT2B1_HUMAN Plasma membrane calcium-transporting ATPase 1 OS=Homo sapiens GN=ATP2B1 PE=1 SV=3;tr|E7ERY9|E7ERY9_HUMAN Calcium-transporting ATPase OS=Hom	29	35	35	27	26	24	24	25	31	27	26	24	24	25	31	27	19	17	16	18	24	21	34.8	34.8	27.7	134.68	1220	1220;1258;963;840;1164;1164;1205;1205;1241;300;313;1099;1099;1198;1210;1243;1243;162;197;693;82;101;392;102;117;117;129;184;230	0	323.31	29	25.5	25.7	26.5	33	30.3	4119100000	805800000	481440000	557610000	593320000	902700000
A0A024RBD0;Q9NZJ9;F8VRL4;F8VRR0;A0A0C4DGJ4;B2RE29;A0A024RBG1;Q96G61;Q8NFP7	A0A024RBD0;Q9NZJ9;F8VRL4;F8VRR0;A0A0C4DGJ4;B2RE29;A0A024RBG1	3;3;2;2;2;2;2;1;1	3;3;2;2;2;2;2;1;1	3;3;2;2;2;2;2;1;1	Diphosphoinositol polyphosphate phosphohydrolase 2	NUDT4	tr|A0A024RBD0|A0A024RBD0_HUMAN Nudix (Nucleoside diphosphate linked moiety X)-type motif 4, isoform CRA_c OS=Homo sapiens GN=NUDT4 PE=4 SV=1;sp|Q9NZJ9|NUDT4_HUMAN Diphosphoinositol polyphosphate phosphohydrolase 2 OS=Homo sapiens GN=NUDT4 PE=1 SV=2;tr|F8VR	9	3	3	3	1	2	1	2	1	2	1	2	1	2	1	2	1	2	1	2	1	2	23.9	23.9	23.9	20.306	180	180;180;95;112;128;181;181;164;164	0	18.424	5	18.3	5	10.6	5	18.3	87660000	7921100	16068000	7377400	23045000	9000000
F8VP97;F8VV52;B3KTL6;A0A024RBD8;Q9NZN8;F8VQD8;F8VQF4;A0A087X050;F8VVY1;F8VUB4;F8VX63;F8VRS8;F8W145;B2RDX7	F8VP97;F8VV52;B3KTL6;A0A024RBD8;Q9NZN8;F8VQD8;F8VQF4;A0A087X050;F8VVY1;F8VUB4;F8VX63;F8VRS8;F8W145;B2RDX7	2;2;2;2;2;1;1;1;1;1;1;1;1;1	2;2;2;2;2;1;1;1;1;1;1;1;1;1	2;2;2;2;2;1;1;1;1;1;1;1;1;1	CCR4-NOT transcription complex subunit 2	CNOT2	tr|F8VP97|F8VP97_HUMAN CCR4-NOT transcription complex subunit 2 (Fragment) OS=Homo sapiens GN=CNOT2 PE=1 SV=1;tr|F8VV52|F8VV52_HUMAN CCR4-NOT transcription complex subunit 2 (Fragment) OS=Homo sapiens GN=CNOT2 PE=1 SV=1;tr|B3KTL6|B3KTL6_HUMAN cDNA FLJ38470	14	2	2	2	0	0	0	0	1	2	0	0	0	0	1	2	0	0	0	0	1	2	9.3	9.3	9.3	34.496	321	321;531;540;540;540;131;144;152;182;196;217;276;309;540	0.0005933	12.089	0	0	0	0	5	9.3	14324000	0	0	0	0	9259100
A0A024RBE7;P42167;G5E972;A0A024RBH7;Q59G12;H0YJH7;Q9P1N8	A0A024RBE7;P42167;G5E972;A0A024RBH7;Q59G12	17;17;13;12;11;7;3	9;9;5;4;4;4;3	9;9;5;4;4;4;3	Lamina-associated polypeptide 2, isoforms beta/gamma;Thymopoietin;Thymopentin	TMPO	tr|A0A024RBE7|A0A024RBE7_HUMAN Thymopoietin, isoform CRA_c OS=Homo sapiens GN=TMPO PE=4 SV=1;sp|P42167|LAP2B_HUMAN Lamina-associated polypeptide 2, isoforms beta/gamma OS=Homo sapiens GN=TMPO PE=1 SV=2;tr|G5E972|G5E972_HUMAN Lamina-associated polypeptide 2	7	17	9	9	13	14	14	15	15	16	5	6	6	8	7	8	5	6	6	8	7	8	50.2	23.8	23.8	50.67	454	454;454;414;345;378;237;107	0	83.642	46.3	46.3	46.5	48	48.2	50	672270000	91796000	64997000	71815000	123220000	171780000
Q8NCF7;A0A024RBE8;F8VVM2;Q53HC3;B2RE88;A0A024RBH9;Q00325;F8VWQ0;F8VZL5;F8VWR4	Q8NCF7;A0A024RBE8;F8VVM2;Q53HC3;B2RE88;A0A024RBH9;Q00325	15;15;14;14;14;13;13;6;4;4	15;15;14;14;14;13;13;6;4;4	15;15;14;14;14;13;13;6;4;4	Phosphate carrier protein, mitochondrial	SLC25A3	tr|Q8NCF7|Q8NCF7_HUMAN cDNA FLJ90278 fis, clone NT2RP1000325, highly similar to Phosphate carrier protein, mitochondrialprecursor OS=Homo sapiens PE=2 SV=1;tr|A0A024RBE8|A0A024RBE8_HUMAN Solute carrier family 25 (Mitochondrial carrier phosphate carrier), m	10	15	15	15	14	11	13	14	10	12	14	11	13	14	10	12	14	11	13	14	10	12	54	54	54	39.932	361	361;361;324;361;361;362;362;156;153;154	0	155.28	49	31.3	41.8	51	28.8	38.8	5697700000	1158300000	765740000	932770000	864070000	940500000
J3KQA0;A0A024RBE9;P21579;A4FU00;A0A024R9B3;Q8N9I0;K7EJS7;Q05BS5;Q4FD32;A0A024R4N8;O00445	J3KQA0;A0A024RBE9;P21579	7;7;7;2;2;2;1;1;1;1;1	7;7;7;2;2;2;1;1;1;1;1	7;7;7;2;2;2;1;1;1;1;1	Synaptotagmin-1	SYT1	tr|J3KQA0|J3KQA0_HUMAN Synaptotagmin I, isoform CRA_b OS=Homo sapiens GN=SYT1 PE=1 SV=1;tr|A0A024RBE9|A0A024RBE9_HUMAN Synaptotagmin I, isoform CRA_a OS=Homo sapiens GN=SYT1 PE=4 SV=1;sp|P21579|SYT1_HUMAN Synaptotagmin-1 OS=Homo sapiens GN=SYT1 PE=1 SV=1	11	7	7	7	4	4	2	2	3	4	4	4	2	2	3	4	4	4	2	2	3	4	18.9	18.9	18.9	47.26	419	419;422;422;317;419;419;67;344;385;386;386	0	44.785	10.3	10.3	4.5	5	7.6	10.5	149730000	31954000	25239000	10479000	16028000	31665000
Q8TB01;Q6NWZ1;A0A024RBH2;Q07065;B3KVX6	Q8TB01;Q6NWZ1;A0A024RBH2;Q07065;B3KVX6	22;22;22;22;21	22;22;22;22;21	22;22;22;22;21	Cytoskeleton-associated protein 4	CKAP4	tr|Q8TB01|Q8TB01_HUMAN Similar to cytoskeleton-associated protein 4 (Fragment) OS=Homo sapiens PE=2 SV=1;tr|Q6NWZ1|Q6NWZ1_HUMAN CKAP4 protein (Fragment) OS=Homo sapiens GN=CKAP4 PE=2 SV=1;tr|A0A024RBH2|A0A024RBH2_HUMAN Cytoskeleton-associated protein 4, is	5	22	22	22	11	10	8	16	18	17	11	10	8	16	18	17	11	10	8	16	18	17	46.4	46.4	46.4	62.06	560	560;600;602;602;521	0	249.26	28.4	23.2	18.9	38.8	39.8	40.9	1385200000	114130000	102620000	134260000	298300000	372890000
Q53G58;A0A024RBI5;Q59EA2;Q9ULV4;B4DMH3;B4E3S0;B7Z9V0;H0YHL7;F8W1H8;F8VUX3;F8VSA4;F8VRE9;F8VTT6;F8VVB7;F8VV53;B3KRY9;B3KSZ9;J3QLV6;J3KSS5;Q6QEF8	Q53G58;A0A024RBI5;Q59EA2;Q9ULV4;B4DMH3;B4E3S0;B7Z9V0	16;16;16;16;14;13;12;7;4;4;4;4;4;4;2;1;1;1;1;1	1;1;1;1;1;1;1;0;0;0;0;0;0;0;0;0;0;0;0;0	1;1;1;1;1;1;1;0;0;0;0;0;0;0;0;0;0;0;0;0	Coronin;Coronin-1C	CORO1C	tr|Q53G58|Q53G58_HUMAN Coronin (Fragment) OS=Homo sapiens PE=2 SV=1;tr|A0A024RBI5|A0A024RBI5_HUMAN Coronin OS=Homo sapiens GN=CORO1C PE=3 SV=1;tr|Q59EA2|Q59EA2_HUMAN Coronin (Fragment) OS=Homo sapiens PE=2 SV=1;sp|Q9ULV4|COR1C_HUMAN Coronin-1C OS=Homo sapi	20	16	1	1	13	9	13	6	9	9	1	0	1	0	0	0	1	0	1	0	0	0	44.1	7.2	7.2	53.28	474	474;474;501;474;437;369;303;165;151;159;162;163;169;181;125;214;238;432;471;472	0.0070941	6.2054	36.9	23.6	38.4	17.3	24.7	24.7	18888000	11025000	0	7863600	0	0
F5H0U5;A0A024RBI7;Q9NZD2;E7CEM8;F5GZ49;I3P687;H0YFS9	F5H0U5;A0A024RBI7;Q9NZD2;E7CEM8;F5GZ49;I3P687;H0YFS9	2;2;2;1;1;1;1	2;2;2;1;1;1;1	2;2;2;1;1;1;1	Glycolipid transfer protein	GLTP	tr|F5H0U5|F5H0U5_HUMAN Glycolipid transfer protein OS=Homo sapiens GN=GLTP PE=1 SV=1;tr|A0A024RBI7|A0A024RBI7_HUMAN Glycolipid transfer protein, isoform CRA_a OS=Homo sapiens GN=GLTP PE=4 SV=1;sp|Q9NZD2|GLTP_HUMAN Glycolipid transfer protein OS=Homo sapien	7	2	2	2	2	2	2	2	2	2	2	2	2	2	2	2	2	2	2	2	2	2	14.2	14.2	14.2	21.659	190	190;209;209;34;67;97;183	0.00032394	15.468	14.2	14.2	14.2	14.2	14.2	14.2	100590000	18730000	10417000	32000000	12958000	14420000
Q8TBK5;Q8N5Z7;A0A024RBK3;Q9HBB3;Q02878;B2R4K7;B4DRX3;F8VZ45;U3KQR5;F8VR69;F8VZA3;F8VWR1;F8VU16	Q8TBK5;Q8N5Z7;A0A024RBK3;Q9HBB3;Q02878;B2R4K7;B4DRX3	13;13;13;13;13;12;11;3;3;2;1;1;1	13;13;13;13;13;12;11;3;3;2;1;1;1	13;13;13;13;13;12;11;3;3;2;1;1;1	60S ribosomal protein L6	RPL6	tr|Q8TBK5|Q8TBK5_HUMAN 60S ribosomal protein L6 OS=Homo sapiens GN=RPL6 PE=2 SV=1;tr|Q8N5Z7|Q8N5Z7_HUMAN 60S ribosomal protein L6 OS=Homo sapiens GN=RPL6 PE=2 SV=1;tr|A0A024RBK3|A0A024RBK3_HUMAN 60S ribosomal protein L6 OS=Homo sapiens GN=RPL6 PE=3 SV=1;tr	13	13	13	13	10	12	12	9	12	9	10	12	12	9	12	9	10	12	12	9	12	9	42.4	42.4	42.4	32.741	288	288;288;288;289;288;288;227;159;160;63;105;118;120	0	114.71	36.1	42.4	42.4	34.4	38.9	33.7	2652400000	412580000	369730000	501320000	276730000	815920000
A0A024RBK4;O14545	A0A024RBK4;O14545	2;2	2;2	2;2	TRAF-type zinc finger domain-containing protein 1	TRAFD1	tr|A0A024RBK4|A0A024RBK4_HUMAN TRAF-type zinc finger domain containing 1, isoform CRA_a OS=Homo sapiens GN=TRAFD1 PE=4 SV=1;sp|O14545|TRAD1_HUMAN TRAF-type zinc finger domain-containing protein 1 OS=Homo sapiens GN=TRAFD1 PE=1 SV=1	2	2	2	2	0	0	0	1	1	2	0	0	0	1	1	2	0	0	0	1	1	2	5.2	5.2	5.2	64.84	582	582;582	0.00058599	11.68	0	0	0	3.1	3.1	5.2	12868000	0	0	0	3507800	3709300
B7Z2S5;A0A087WSW9;A0A024RBK9;A0A140VKC9;A0A087WSY9;Q16881;E9PIR7;B2R5P6;F8W809;A0A182DWI3;Q6ZR44;E2QRB9;E9PKD3;A0A0B4J225;E9PIZ5;E9PLT3;E9PKI4;E9PQI3;E9PRI8;E9PJU2;Q6M1B7;A0A096LPD9;E7EWK1;A4FTY4;A0A096LPK7;A0A182DWF2;D3YTF8;A0A182DWF3;Q9NNW7	B7Z2S5;A0A087WSW9;A0A024RBK9;A0A140VKC9;A0A087WSY9;Q16881;E9PIR7;B2R5P6;F8W809;A0A182DWI3;Q6ZR44;E2QRB9	24;24;24;24;24;24;23;23;23;23;22;20;9;6;6;4;4;3;1;1;1;1;1;1;1;1;1;1;1	24;24;24;24;24;24;23;23;23;23;22;20;9;6;6;4;4;3;1;1;1;1;1;1;1;1;1;1;1	23;23;23;23;23;23;22;22;22;22;21;19;8;5;5;3;3;3;1;1;0;0;0;0;0;0;0;0;0	Thioredoxin reductase 1, cytoplasmic	TXNRD1	tr|B7Z2S5|B7Z2S5_HUMAN cDNA FLJ56075, highly similar to Thioredoxin reductase 1, cytoplasmic (EC 1.8.1.9) OS=Homo sapiens PE=2 SV=1;tr|A0A087WSW9|A0A087WSW9_HUMAN Thioredoxin reductase 1, cytoplasmic OS=Homo sapiens GN=TXNRD1 PE=1 SV=1;tr|A0A024RBK9|A0A024	29	24	24	23	21	18	19	12	17	15	21	18	19	12	17	15	20	17	18	11	16	14	54.7	54.7	51.9	60.021	547	547;548;623;647;648;649;482;497;498;568;581;460;175;103;139;70;72;53;44;96;306;306;338;338;463;494;501;523;524	0	323.31	52.8	44.1	46.1	37.7	47.7	41.7	2696000000	816120000	365050000	390700000	219600000	402410000
A0A024RBL2;Q96GA7;F8VYZ3;H0YID3;H0YIA2	A0A024RBL2;Q96GA7;F8VYZ3;H0YID3	4;4;2;2;1	4;4;2;2;1	4;4;2;2;1	Serine dehydratase-like	SDSL	tr|A0A024RBL2|A0A024RBL2_HUMAN Serine dehydratase-like, isoform CRA_a OS=Homo sapiens GN=SDSL PE=4 SV=1;sp|Q96GA7|SDSL_HUMAN Serine dehydratase-like OS=Homo sapiens GN=SDSL PE=1 SV=1;tr|F8VYZ3|F8VYZ3_HUMAN Serine dehydratase-like (Fragment) OS=Homo sapiens	5	4	4	4	2	0	2	3	3	2	2	0	2	3	3	2	2	0	2	3	3	2	17.9	17.9	17.9	34.674	329	329;329;172;225;60	0	36.301	10.3	0	10.3	14	10.9	7	112320000	8346100	0	15126000	62704000	16555000
B4DVP2;B2R6A0;A0A024RBN1;Q9Y478;F5H2X8;F5H610	B4DVP2;B2R6A0;A0A024RBN1;Q9Y478;F5H2X8	3;3;3;3;2;1	3;3;3;3;2;1	3;3;3;3;2;1	5-AMP-activated protein kinase subunit beta-1	PRKAB1	tr|B4DVP2|B4DVP2_HUMAN cDNA FLJ57208, highly similar to 5-AMP-activated protein kinase subunit beta-1 OS=Homo sapiens PE=2 SV=1;tr|B2R6A0|B2R6A0_HUMAN cDNA, FLJ92856, highly similar to Homo sapiens protein kinase, AMP-activated, beta 1 non-catalytic subun	6	3	3	3	1	0	1	0	1	0	1	0	1	0	1	0	1	0	1	0	1	0	31.8	31.8	31.8	26.424	233	233;270;270;270;104;62	0	18.625	12	0	12.9	0	6.9	0	9119700	4624400	0	2597200	0	1898100
Q9UPN1;F8VYE8;A0A024RBP2;P36873;F8W0W8;F8VR82;A0A087WYY5	Q9UPN1;F8VYE8;A0A024RBP2;P36873;F8W0W8;F8VR82;A0A087WYY5	17;17;17;17;16;15;9	2;2;2;2;1;2;2	2;2;2;2;1;2;2	Serine/threonine-protein phosphatase;Serine/threonine-protein phosphatase PP1-gamma catalytic subunit	PPP1CC	tr|Q9UPN1|Q9UPN1_HUMAN Serine/threonine-protein phosphatase (Fragment) OS=Homo sapiens GN=PPP1CC PE=3 SV=1;tr|F8VYE8|F8VYE8_HUMAN Serine/threonine-protein phosphatase OS=Homo sapiens GN=PPP1CC PE=1 SV=1;tr|A0A024RBP2|A0A024RBP2_HUMAN Serine/threonine-prote	7	17	2	2	10	10	11	11	12	13	1	1	1	1	2	2	1	1	1	1	2	2	61.9	8.2	8.2	33.773	294	294;304;323;323;332;270;140	0	19.683	42.9	38.8	38.8	44.6	46.6	54.1	154200000	21286000	13672000	19106000	2845700	54027000
A8KA84;A0A024RBQ5;Q9Y6K5;F8VS35;F8VWK9	A8KA84;A0A024RBQ5;Q9Y6K5	9;9;9;3;2	9;9;9;3;2	9;9;9;3;2	2-5-oligoadenylate synthase 3	OAS3	tr|A8KA84|A8KA84_HUMAN cDNA FLJ78682, highly similar to Homo sapiens 2-5-oligoadenylate synthetase 3, 100kDa (OAS3), mRNA OS=Homo sapiens PE=2 SV=1;tr|A0A024RBQ5|A0A024RBQ5_HUMAN 2-5-oligoadenylate synthetase 3, 100kDa, isoform CRA_a OS=Homo sapiens GN	5	9	9	9	5	6	2	1	1	3	5	6	2	1	1	3	5	6	2	1	1	3	12.2	12.2	12.2	121.21	1087	1087;1087;1087;223;177	0	54.37	6.3	7.1	2.6	0.9	1.7	4.9	96320000	33123000	24127000	16199000	6260500	8756200
J3KP58;A0A024RBR1;P30622;F5H0N7;Q59GJ4;F5H6A0;Q6P5Z9;F6VGP8;Q86WU4;F5H270;F5H1T5;B3KXA5;O43666;F5H367;Q6Q318;O43667	J3KP58;A0A024RBR1;P30622;F5H0N7;Q59GJ4;F5H6A0	9;9;9;7;7;6;4;3;3;2;2;2;1;1;1;1	7;7;7;5;5;5;2;2;2;2;2;2;0;1;0;0	7;7;7;5;5;5;2;2;2;2;2;2;0;1;0;0	CAP-Gly domain-containing linker protein 1	CLIP1;RSN	tr|J3KP58|J3KP58_HUMAN CAP-Gly domain-containing linker protein 1 OS=Homo sapiens GN=CLIP1 PE=1 SV=2;tr|A0A024RBR1|A0A024RBR1_HUMAN Restin (Reed-Steinberg cell-expressed intermediate filament-associated protein), isoform CRA_b OS=Homo sapiens GN=RSN PE=4 S	16	9	7	7	3	4	5	2	1	3	3	3	4	2	0	2	3	3	4	2	0	2	7.4	5.9	5.9	148.13	1316	1316;1427;1438;1013;1065;803;653;428;449;108;350;472;50;83;94;126	0	39.324	2.8	3.5	4	1.8	0.8	2.6	33566000	10086000	5908600	8280400	6444200	0
A0A024RBR3;O43583;F8VVL1	A0A024RBR3;O43583;F8VVL1	8;8;6	8;8;6	8;8;6	Density-regulated protein	DENR	tr|A0A024RBR3|A0A024RBR3_HUMAN Density-regulated protein OS=Homo sapiens GN=DENR PE=3 SV=1;sp|O43583|DENR_HUMAN Density-regulated protein OS=Homo sapiens GN=DENR PE=1 SV=2;tr|F8VVL1|F8VVL1_HUMAN Density-regulated protein OS=Homo sapiens GN=DENR PE=1 SV=1	3	8	8	8	6	6	6	5	6	6	6	6	6	5	6	6	6	6	6	5	6	6	44.4	44.4	44.4	22.092	198	198;198;160	0	113.3	40.4	39.9	33.3	31.8	39.9	35.9	776500000	162720000	95329000	104530000	107050000	126550000
E7EX41;Q8TEC9;B4DVE4;F5H5U2;A0A024RBS0;Q8NHQ9;F5H2I2;F5H735	E7EX41;Q8TEC9;B4DVE4;F5H5U2;A0A024RBS0;Q8NHQ9;F5H2I2;F5H735	2;2;2;2;2;2;1;1	2;2;2;2;2;2;1;1	2;2;2;2;2;2;1;1	ATP-dependent RNA helicase DDX55	DDX55	tr|E7EX41|E7EX41_HUMAN ATP-dependent RNA helicase DDX55 OS=Homo sapiens GN=DDX55 PE=1 SV=2;tr|Q8TEC9|Q8TEC9_HUMAN cDNA FLJ23639 fis, clone CAS11535 OS=Homo sapiens PE=2 SV=1;tr|B4DVE4|B4DVE4_HUMAN cDNA FLJ56793, highly similar to Homo sapiens DEAD (Asp-Glu	8	2	2	2	0	0	0	0	1	1	0	0	0	0	1	1	0	0	0	0	1	1	19.4	19.4	19.4	21.615	191	191;353;411;569;600;600;42;50	0.00059014	11.974	0	0	0	0	6.3	13.1	6995400	0	0	0	0	1975700
Q53HW2;A8K4Z4;A0A024RBS2;P05388;Q6NSF2;F8VWS0;Q53HK9;F8VU65;F8VPE8;G3V210;F8VW21;B4E3D5;Q8NHW5;F8VQY6;F8VRK7;F8VZS0;F8VWV4;F8VS58;F8W1K8;Q3MHV2	Q53HW2;A8K4Z4;A0A024RBS2;P05388;Q6NSF2;F8VWS0;Q53HK9;F8VU65;F8VPE8;G3V210;F8VW21;B4E3D5;Q8NHW5;F8VQY6;F8VRK7;F8VZS0;F8VWV4;F8VS58	13;13;13;13;12;12;12;11;10;10;10;10;10;9;9;8;7;7;2;2	13;13;13;13;12;12;12;11;10;10;10;10;10;9;9;8;7;7;2;2	13;13;13;13;12;12;12;11;10;10;10;10;10;9;9;8;7;7;2;2	60S acidic ribosomal protein P0;60S acidic ribosomal protein P0-like	RPLP0;RPLP0P6	tr|Q53HW2|Q53HW2_HUMAN 60S acidic ribosomal protein P0 (Fragment) OS=Homo sapiens PE=2 SV=1;tr|A8K4Z4|A8K4Z4_HUMAN 60S acidic ribosomal protein P0 OS=Homo sapiens PE=2 SV=1;tr|A0A024RBS2|A0A024RBS2_HUMAN 60S acidic ribosomal protein P0 OS=Homo sapiens GN=R	20	13	13	13	13	13	12	13	13	10	13	13	12	13	13	10	13	13	12	13	13	10	49.5	49.5	49.5	34.301	317	317;317;317;317;254;281;317;247;153;166;244;266;317;142;156;246;111;121;107;157	0	215.72	49.5	49.5	49.5	49.5	49.5	43.2	11876000000	2225300000	1711200000	1772900000	1860300000	2620300000
K7X1S0;A0A024RBT2;Q502X2;A0A0S2Z5P6;A0A0S2Z5U7;Q9NR28;F5GXT8;F5H796;Q53HB7;F5GYH3;F5GX50;F5H0Q4;H7BZQ7;H7BZK7	K7X1S0;A0A024RBT2;Q502X2;A0A0S2Z5P6;A0A0S2Z5U7;Q9NR28;F5GXT8;F5H796;Q53HB7	5;5;5;5;5;5;4;4;4;2;2;1;1;1	5;5;5;5;5;5;4;4;4;2;2;1;1;1	5;5;5;5;5;5;4;4;4;2;2;1;1;1	Diablo homolog, mitochondrial	DIABLO	tr|K7X1S0|K7X1S0_HUMAN SMAC-epsilon OS=Homo sapiens GN=DIABLO PE=2 SV=1;tr|A0A024RBT2|A0A024RBT2_HUMAN Diablo homolog, mitochondrial OS=Homo sapiens GN=DIABLO PE=1 SV=1;tr|Q502X2|Q502X2_HUMAN Diablo homolog (Drosophila) OS=Homo sapiens GN=DIABLO PE=2 SV=1;	14	5	5	5	4	4	4	3	3	4	4	4	4	3	3	4	4	4	4	3	3	4	57.7	57.7	57.7	16.314	142	142;166;186;195;239;239;133;156;239;125;128;77;120;191	0	41.043	50.7	35.2	35.2	28.2	28.2	50.7	312970000	55090000	59228000	70071000	39554000	43976000
F5H4M0;A0A024RBU0;Q9H9H4;F5H1F6	F5H4M0;A0A024RBU0;Q9H9H4;F5H1F6	3;3;3;2	3;3;3;2	3;3;3;2	Vacuolar protein sorting-associated protein 37B	VPS37B	tr|F5H4M0|F5H4M0_HUMAN Vacuolar protein sorting-associated protein 37B (Fragment) OS=Homo sapiens GN=VPS37B PE=1 SV=1;tr|A0A024RBU0|A0A024RBU0_HUMAN Vacuolar protein sorting 37B (Yeast), isoform CRA_b OS=Homo sapiens GN=VPS37B PE=4 SV=1;sp|Q9H9H4|VP37B_HUM	4	3	3	3	0	1	0	2	1	3	0	1	0	2	1	3	0	1	0	2	1	3	21	21	21	29.693	271	271;285;285;184	0	20.849	0	4.1	0	13.7	4.1	21	16749000	0	0	0	4571700	4381700
A0A024RBV2;Q86V21;Q9H7A6;Q49AJ4;E7EW25;B4E296	A0A024RBV2;Q86V21;Q9H7A6	10;10;5;3;2;2	10;10;5;3;2;2	10;10;5;3;2;2	Acetoacetyl-CoA synthetase	AACS	tr|A0A024RBV2|A0A024RBV2_HUMAN Acetoacetyl-CoA synthetase, isoform CRA_b OS=Homo sapiens GN=AACS PE=4 SV=1;sp|Q86V21|AACS_HUMAN Acetoacetyl-CoA synthetase OS=Homo sapiens GN=AACS PE=1 SV=1;tr|Q9H7A6|Q9H7A6_HUMAN cDNA: FLJ21107 fis, clone CAS05192 OS=Homo s	6	10	10	10	8	7	2	5	6	6	8	7	2	5	6	6	8	7	2	5	6	6	17.9	17.9	17.9	75.143	672	672;672;227;207;218;218	0	72.624	15	11	2.4	11.5	9.7	8.6	225330000	62039000	38496000	18092000	20478000	42548000
A0A024RBX6;O00625	A0A024RBX6;O00625	2;2	2;2	2;2	Pirin	PIR	tr|A0A024RBX6|A0A024RBX6_HUMAN Pirin (Iron-binding nuclear protein), isoform CRA_a OS=Homo sapiens GN=PIR PE=3 SV=1;sp|O00625|PIR_HUMAN Pirin OS=Homo sapiens GN=PIR PE=1 SV=1	2	2	2	2	1	1	1	2	2	1	1	1	1	2	2	1	1	1	1	2	2	1	12.1	12.1	12.1	32.113	290	290;290	0.00031817	14.336	3.4	3.4	3.4	12.1	12.1	3.4	98065000	16520000	9242400	10158000	18331000	26812000
A0A024RBX9;P08559;Q53GE3;A5YPB6;A5PHJ9;Q5JPU3;Q5JPU0;Q5JPU1;Q5JPT9;Q6LCA3;Q5JPU2;P29803	A0A024RBX9;P08559;Q53GE3;A5YPB6;A5PHJ9	9;9;8;7;6;4;3;3;2;1;1;1	9;9;8;7;6;4;3;3;2;1;1;1	9;9;8;7;6;4;3;3;2;1;1;1	Pyruvate dehydrogenase E1 component subunit alpha;Pyruvate dehydrogenase E1 component subunit alpha, somatic form, mitochondrial	PDHA1;PDHA1/LOC79064	tr|A0A024RBX9|A0A024RBX9_HUMAN Pyruvate dehydrogenase E1 component subunit alpha OS=Homo sapiens GN=PDHA1 PE=4 SV=1;sp|P08559|ODPA_HUMAN Pyruvate dehydrogenase E1 component subunit alpha, somatic form, mitochondrial OS=Homo sapiens GN=PDHA1 PE=1 SV=3;tr|Q5	12	9	9	9	5	4	4	8	4	4	5	4	4	8	4	4	5	4	4	8	4	4	36.2	36.2	36.2	43.295	390	390;390;390;261;302;109;180;205;203;59;121;388	0	77.608	21.3	17.2	16.2	36.2	16.2	16.9	475750000	96691000	41290000	69668000	109970000	87979000
A0A024RBY9;P53701;Q68D50	A0A024RBY9;P53701;Q68D50	4;4;3	4;4;3	4;4;3	Cytochrome c-type heme lyase	HCCS;DKFZp779I1858	tr|A0A024RBY9|A0A024RBY9_HUMAN Cytochrome c heme lyase OS=Homo sapiens GN=HCCS PE=3 SV=1;sp|P53701|CCHL_HUMAN Cytochrome c-type heme lyase OS=Homo sapiens GN=HCCS PE=1 SV=1;tr|Q68D50|Q68D50_HUMAN Cytochrome c heme lyase OS=Homo sapiens GN=DKFZp779I1858 PE=	3	4	4	4	1	3	2	3	3	2	1	3	2	3	3	2	1	3	2	3	3	2	20.5	20.5	20.5	30.601	268	268;268;268	0	29.856	5.6	14.2	9.3	14.2	15.7	9.3	95130000	9297200	14204000	8594500	19059000	24950000
A0A024RC00;Q9NRF8;H0Y5S6	A0A024RC00;Q9NRF8	5;5;2	5;5;2	5;5;2	CTP synthase;CTP synthase 2	CTPS2	tr|A0A024RC00|A0A024RC00_HUMAN CTP synthase OS=Homo sapiens GN=CTPS2 PE=3 SV=1;sp|Q9NRF8|PYRG2_HUMAN CTP synthase 2 OS=Homo sapiens GN=CTPS2 PE=1 SV=1	3	5	5	5	2	3	1	0	4	2	2	3	1	0	4	2	2	3	1	0	4	2	14.5	14.5	14.5	65.677	586	586;586;132	0	36.84	7.5	8.9	2	0	13.1	7.5	112510000	25107000	18496000	3329400	0	41694000
A0A024RC33;Q15555;K7ERD8;K7EL66;M0QX52;K7ENB3	A0A024RC33;Q15555;K7ERD8;K7EL66	9;9;6;5;3;1	9;9;6;5;3;1	9;9;6;5;3;1	Microtubule-associated protein RP/EB family member 2	MAPRE2	tr|A0A024RC33|A0A024RC33_HUMAN Microtubule-associated protein, RP/EB family, member 2, isoform CRA_a OS=Homo sapiens GN=MAPRE2 PE=4 SV=1;sp|Q15555|MARE2_HUMAN Microtubule-associated protein RP/EB family member 2 OS=Homo sapiens GN=MAPRE2 PE=1 SV=1;tr|K7ERD	6	9	9	9	7	5	4	5	6	6	7	5	4	5	6	6	7	5	4	5	6	6	52.9	52.9	52.9	37.031	327	327;327;194;134;127;78	0	94.153	43.1	30.9	22.6	24.8	37	39.4	583660000	137360000	66241000	73210000	51085000	127390000
A0A0C4DGQ6;A0A024RC37;Q96P16;K7EP82	A0A0C4DGQ6;A0A024RC37;Q96P16	6;6;6;2	4;4;4;2	4;4;4;2	Regulation of nuclear pre-mRNA domain-containing protein 1A	RPRD1A;P15RS	tr|A0A0C4DGQ6|A0A0C4DGQ6_HUMAN Regulation of nuclear pre-mRNA domain-containing protein 1A OS=Homo sapiens GN=RPRD1A PE=1 SV=1;tr|A0A024RC37|A0A024RC37_HUMAN Uncharacterized protein OS=Homo sapiens GN=P15RS PE=4 SV=1;sp|Q96P16|RPR1A_HUMAN Regulation of nuc	4	6	4	4	1	2	0	1	4	3	1	1	0	1	4	2	1	1	0	1	4	2	21.5	15.9	15.9	32.916	289	289;312;312;123	0	24.421	5.5	9.3	0	3.8	15.9	13.1	34837000	2854700	1389300	0	1572900	20474000
Q68VJ7;Q05BM8;A0A024RC48;Q10472;A8KAJ7	Q68VJ7;Q05BM8;A0A024RC48;Q10472;A8KAJ7	2;2;2;2;1	2;2;2;2;1	2;2;2;2;1	Polypeptide N-acetylgalactosaminyltransferase;Polypeptide N-acetylgalactosaminyltransferase 1;Polypeptide N-acetylgalactosaminyltransferase 1 soluble form	GALNT1	tr|Q68VJ7|Q68VJ7_HUMAN Polypeptide N-acetylgalactosaminyltransferase 1 (Fragment) OS=Homo sapiens GN=GALNT1 PE=2 SV=1;tr|Q05BM8|Q05BM8_HUMAN Polypeptide N-acetylgalactosaminyltransferase OS=Homo sapiens GN=GALNT1 PE=2 SV=1;tr|A0A024RC48|A0A024RC48_HUMAN Po	5	2	2	2	2	2	1	2	1	2	2	2	1	2	1	2	2	2	1	2	1	2	13.5	13.5	13.5	19.603	170	170;499;559;559;559	0	19.737	13.5	13.5	7.6	13.5	7.6	13.5	32041000	11218000	2806400	4930700	5725600	0
F5GZN3;B4E396;B3KTQ2;A0A024RC55;Q08431;A0A087WUV5;H0YKS8;X6R3G6;A0A024RC59	F5GZN3;B4E396;B3KTQ2;A0A024RC55;Q08431;A0A087WUV5;H0YKS8;X6R3G6;A0A024RC59	2;2;2;2;2;1;1;1;1	2;2;2;2;2;1;1;1;1	2;2;2;2;2;1;1;1;1	Lactadherin;Lactadherin short form;Medin	MFGE8	tr|F5GZN3|F5GZN3_HUMAN Lactadherin OS=Homo sapiens GN=MFGE8 PE=1 SV=1;tr|B4E396|B4E396_HUMAN cDNA FLJ59612, highly similar to Lactadherin OS=Homo sapiens PE=2 SV=1;tr|B3KTQ2|B3KTQ2_HUMAN cDNA FLJ38589 fis, clone HCHON2010074, highly similar to LACTADHERIN	9	2	2	2	0	0	0	1	0	1	0	0	0	1	0	1	0	0	0	1	0	1	7	7	7	38.343	343	343;343;379;387;387;75;268;335;335	0.0058725	10.285	0	0	0	3.8	0	3.2	12948000	0	0	0	8226700	0
A4QPB0;A0A024RC65;P46940;A0A0J9YXZ5;H0YLE8;B4E2M0;Q6P1N4;Q5FWG8;Q05DN7;B4DNP4;Q96PA3;A0A087X225;A0A087WWP1;F2Z2E2;A2RRC9;Q86VI3	A4QPB0;A0A024RC65;P46940;A0A0J9YXZ5;H0YLE8;B4E2M0;Q6P1N4	76;76;76;57;48;46;44;17;17;11;5;4;2;2;2;2	76;76;76;57;48;46;44;17;17;11;5;4;2;2;2;2	73;73;73;54;47;45;42;15;15;11;5;4;2;1;1;1	Ras GTPase-activating-like protein IQGAP1	IQGAP1;hCG_1991735	tr|A4QPB0|A4QPB0_HUMAN IQ motif containing GTPase activating protein 1 OS=Homo sapiens GN=IQGAP1 PE=1 SV=1;tr|A0A024RC65|A0A024RC65_HUMAN HCG1991735, isoform CRA_a OS=Homo sapiens GN=hCG_1991735 PE=4 SV=1;sp|P46940|IQGA1_HUMAN Ras GTPase-activating-like pr	16	76	76	73	64	64	60	58	60	59	64	64	60	58	60	59	61	61	57	55	57	56	59.2	59.2	57.2	189.28	1657	1657;1657;1657;1191;1085;1085;943;271;308;278;92;48;107;1588;1631;1631	0	323.31	52.1	49	46.8	45.7	48.9	48.5	11333000000	2294200000	1746200000	2059500000	1430400000	1930100000
A0A1B0GTU9;A8K9Y5;A0A024RC75;O14647;O14646;Q3YLD5;A0A0D9SFA3;Q3YLD6;A0A1B0GU59;A0A0D9SGK0;Q8N677;B7Z3I4;B4DLD8;Q8TD26	A0A1B0GTU9;A8K9Y5;A0A024RC75;O14647;O14646	3;3;3;3;2;1;1;1;1;1;1;1;1;1	2;2;2;2;1;1;1;1;1;1;1;1;0;0	2;2;2;2;1;1;1;1;1;1;1;1;0;0	Chromodomain-helicase-DNA-binding protein 2;Chromodomain-helicase-DNA-binding protein 1	CHD2;CHD1	tr|A0A1B0GTU9|A0A1B0GTU9_HUMAN Chromodomain-helicase-DNA-binding protein 2 (Fragment) OS=Homo sapiens GN=CHD2 PE=1 SV=1;tr|A8K9Y5|A8K9Y5_HUMAN cDNA FLJ76689, highly similar to Homo sapiens chromodomain helicase DNA binding protein 2 (CHD2), mRNA (Fragment)	14	3	2	2	1	1	0	1	1	2	0	0	0	0	1	2	0	0	0	0	1	2	4.2	3.2	3.2	110.15	954	954;1049;1739;1828;1710;120;121;135;219;425;501;514;1014;2715	0.0022877	10.99	0.9	0.9	0	0.9	2.2	3.2	10517000	0	0	0	0	3523900
H0YNG3;Q6IAM7;A0A024RC78;P67812;H0YNX5;H0YKT4;H0YNA5;Q7Z4Z6	H0YNG3;Q6IAM7;A0A024RC78;P67812;H0YNX5;H0YKT4;H0YNA5;Q7Z4Z6	4;4;4;4;2;2;2;2	4;4;4;4;2;2;2;2	4;4;4;4;2;2;2;2	Signal peptidase complex catalytic subunit SEC11;Signal peptidase complex catalytic subunit SEC11A;Signal peptidase I	SEC11A;SPC18;SEC11L1	tr|H0YNG3|H0YNG3_HUMAN Signal peptidase complex catalytic subunit SEC11 OS=Homo sapiens GN=SEC11A PE=1 SV=1;tr|Q6IAM7|Q6IAM7_HUMAN Signal peptidase complex catalytic subunit SEC11 OS=Homo sapiens GN=SPC18 PE=2 SV=1;tr|A0A024RC78|A0A024RC78_HUMAN Signal pep	8	4	4	4	3	2	3	3	1	3	3	2	3	3	1	3	3	2	3	3	1	3	17.8	17.8	17.8	18.651	163	163;179;179;179;106;129;135;188	0	31.181	12.9	7.4	12.3	17.8	7.4	12.9	151100000	38603000	13473000	34197000	19322000	11831000
A0A024RCA7;P05387;H0YDD8	A0A024RCA7;P05387	11;11;5	11;11;5	10;10;4	60S acidic ribosomal protein P2	RPLP2	tr|A0A024RCA7|A0A024RCA7_HUMAN Ribosomal protein, large, P2, isoform CRA_a OS=Homo sapiens GN=RPLP2 PE=3 SV=1;sp|P05387|RLA2_HUMAN 60S acidic ribosomal protein P2 OS=Homo sapiens GN=RPLP2 PE=1 SV=1	3	11	11	10	8	7	7	8	10	8	8	7	7	8	10	8	8	7	7	8	9	8	97.4	97.4	82.6	11.665	115	115;115;92	0	263.95	73.9	73.9	73.9	80.9	90.4	73.9	16711000000	2710400000	1742700000	3567400000	2802600000	3154200000
E9PMR4;A0A024RCB3;P48509;E9PRJ3;Q53FU5	E9PMR4;A0A024RCB3;P48509;E9PRJ3;Q53FU5	2;2;2;1;1	2;2;2;1;1	2;2;2;1;1	Tetraspanin;CD151 antigen	CD151	tr|E9PMR4|E9PMR4_HUMAN Tetraspanin OS=Homo sapiens GN=CD151 PE=1 SV=1;tr|A0A024RCB3|A0A024RCB3_HUMAN Tetraspanin OS=Homo sapiens GN=CD151 PE=3 SV=1;sp|P48509|CD151_HUMAN CD151 antigen OS=Homo sapiens GN=CD151 PE=1 SV=3;tr|E9PRJ3|E9PRJ3_HUMAN Tetraspanin (F	5	2	2	2	1	1	1	1	2	2	1	1	1	1	2	2	1	1	1	1	2	2	7.2	7.2	7.2	28.067	251	251;253;253;178;253	0.00059844	12.319	3.2	3.2	3.2	3.2	7.2	7.2	114490000	15166000	12214000	13028000	22259000	22911000
E9PJK1;E9PRJ8;H0YDL9;H0YDJ9;A0A024RCB7;E9PIF1;A6NMH8;P60033;E9PM31;H0YEE2	E9PJK1;E9PRJ8;H0YDL9;H0YDJ9;A0A024RCB7;E9PIF1;A6NMH8;P60033	3;3;3;3;3;3;3;3;1;1	3;3;3;3;3;3;3;3;1;1	3;3;3;3;3;3;3;3;1;1	Tetraspanin;CD81 antigen	CD81	tr|E9PJK1|E9PJK1_HUMAN Tetraspanin OS=Homo sapiens GN=CD81 PE=1 SV=1;tr|E9PRJ8|E9PRJ8_HUMAN Tetraspanin (Fragment) OS=Homo sapiens GN=CD81 PE=1 SV=1;tr|H0YDL9|H0YDL9_HUMAN Tetraspanin (Fragment) OS=Homo sapiens GN=CD81 PE=1 SV=1;tr|H0YDJ9|H0YDJ9_HUMAN Tetr	10	3	3	3	3	2	1	1	2	2	3	2	1	1	2	2	3	2	1	1	2	2	35.8	35.8	35.8	17.963	165	165;209;221;225;236;242;274;236;92;148	0	30.099	35.8	23.6	12.1	9.7	23.6	21.8	156640000	56684000	20847000	12998000	6959500	23041000
A0A024RCC9;B7ZAK9;B7ZB83;Q99733;B7ZAC7;B4DS05;C9JZI7;C9J6D1;E9PNW0;E9PJJ2;E9PS34;E9PNJ7;A8MXH2;E9PKT8;E9PP22;E9PKI2;H0YCI4;C9J1B1	A0A024RCC9;B7ZAK9;B7ZB83;Q99733;B7ZAC7;B4DS05;C9JZI7;C9J6D1;E9PNW0;E9PJJ2;E9PS34;E9PNJ7;A8MXH2;E9PKT8	11;11;11;11;10;10;9;8;7;7;7;7;7;7;5;4;4;3	10;10;10;10;9;9;8;7;6;6;6;6;6;6;5;4;4;3	10;10;10;10;9;9;8;7;6;6;6;6;6;6;5;4;4;3	Nucleosome assembly protein 1-like 4	NAP1L4	tr|A0A024RCC9|A0A024RCC9_HUMAN Nucleosome assembly protein 1-like 4, isoform CRA_b OS=Homo sapiens GN=NAP1L4 PE=3 SV=1;tr|B7ZAK9|B7ZAK9_HUMAN cDNA, FLJ79223, highly similar to Nucleosome assembly protein 1-like 4 OS=Homo sapiens PE=2 SV=1;tr|B7ZB83|B7ZB83_	18	11	10	10	9	9	6	8	9	10	8	8	5	7	8	9	8	8	5	7	8	9	38.9	36.3	36.3	42.823	375	375;384;386;375;386;386;278;178;107;128;133;140;156;169;154;78;204;101	0	139.62	36.5	36.5	26.4	31.7	36.5	38.9	1122600000	268650000	116940000	71558000	137040000	284120000
A0A024RCF9;Q9UH62;A8K5B0;H3BM63;H3BV87	A0A024RCF9;Q9UH62;A8K5B0	7;7;6;1;1	7;7;6;1;1	7;7;6;1;1	Armadillo repeat-containing X-linked protein 3	ARMCX3	tr|A0A024RCF9|A0A024RCF9_HUMAN Armadillo repeat containing, X-linked 3, isoform CRA_a OS=Homo sapiens GN=ARMCX3 PE=4 SV=1;sp|Q9UH62|ARMX3_HUMAN Armadillo repeat-containing X-linked protein 3 OS=Homo sapiens GN=ARMCX3 PE=1 SV=1;tr|A8K5B0|A8K5B0_HUMAN cDNA F	5	7	7	7	1	2	1	3	3	3	1	2	1	3	3	3	1	2	1	3	3	3	24.3	24.3	24.3	42.5	379	379;379;379;63;94	0	45.933	2.1	7.1	2.9	11.1	13.2	9.2	55969000	5615100	3341400	2280800	17864000	9435000
E9PRM7;A0A0J9YWM3;A0A024RCG2;Q96BI1;Q69YM4	E9PRM7;A0A0J9YWM3;A0A024RCG2;Q96BI1;Q69YM4	2;2;2;2;1	2;2;2;2;1	2;2;2;2;1	Solute carrier family 22 member 18	SLC22A18;DKFZp667A184	tr|E9PRM7|E9PRM7_HUMAN Solute carrier family 22 member 18 OS=Homo sapiens GN=SLC22A18 PE=1 SV=1;tr|A0A0J9YWM3|A0A0J9YWM3_HUMAN Solute carrier family 22 member 18 OS=Homo sapiens GN=SLC22A18 PE=1 SV=1;tr|A0A024RCG2|A0A024RCG2_HUMAN Solute carrier family 22	5	2	2	2	2	1	2	2	1	2	2	1	2	2	1	2	2	1	2	2	1	2	7.4	7.4	7.4	34.952	326	326;326;424;424;110	0.00032331	15.342	7.4	3.7	7.4	7.4	3.7	7.4	168240000	42121000	8795600	41252000	25949000	13384000
[truncated: 3,217 more rows]
[truncated: 26 more columns]

## Sheet: All
Protein IDs	Majority protein IDs	Protein names	Gene names	Fasta headers	Peptides 1	Peptides 2	Peptides 3	Peptides 4	Peptides 5	Peptides 6	LFQ intensity 1	LFQ intensity 2	LFQ intensity 3	LFQ intensity 4	LFQ intensity 5	LFQ intensity 6
[truncated: 3,769 more rows]

[truncated: 5 more sheets: LFQ, BON1 versus BON1-KO, Regulated proteins, Unique proteins, Summary]
