# Supplementary material for: Generation and characterization of CRISPR/Cas9-mediated MEN1 knockout BON1 cells: a human pancreatic neuroendocrine cell line
Source: Sci Rep. 2020 Sep 3;10:14572. doi: 10.1038/s41598-020-71516-7 (PMC7471701; doi:10.1038/s41598-020-71516-7)
Supplement: Supplementary file 4 — Supplementary data 4 [file 41598_2020_71516_MOESM4_ESM.xls]

## Sheet: Sheet0
The full list of upstream regulator identified by IPA.
Upstream Regulator	Molecule Type	Predicted Activation State	Activation z-score	p-value of overlap	Target molecules in dataset	Mechanistic Network
NFE2L2	transcription regulator	Inhibited	-3.586	2.03e-16	AKR1A1,CBR1,CHGB,CLPP,DHCR7,DYNLL1,EIF3E,EIF3G,ERP29,ESD,GCLC,GSS,GSTO1,HACD3,HSP90AA1,HSP90B1,IDH1,LMNA,NQO1,PDIA3,PGD,PPIB,PRDX1,PSAT1,PSMA1,PSMA4,PSMA5,PSMA6,PSMA7,PSMB1,PSMB2,PSMB3,PSMB5,PSMD12,RAN,SCG2,SQSTM1,TALDO1,TKT,TXN,VCP	42 (2)
1,2-dithiol-3-thione	chemical reagent	Inhibited	-3.188	1.12e-20	ACAA1,AKR1A1,CBR1,CLPP,DHCR7,DYNLL1,EIF3E,EIF3G,ERP29,ESD,GCLC,HACD3,HSP90AA1,HSP90B1,LMNA,NQO1,PDIA3,PPIB,PRDX1,PSAT1,PSMA1,PSMA2,PSMA4,PSMA5,PSMA6,PSMA7,PSMB1,PSMB2,PSMB3,PSMB5,PSMD12,RAN,TXN,VCP	44 (3)
NFE2L1	transcription regulator	Inhibited	-2.985	3.11e-09	GCLC,NQO1,PSMA1,PSMA6,PSMA7,PSMB1,PSMB2,PSMB5,PSMB7,PSMD12
metribolone	chemical reagent	Inhibited	-2.965	0.000199	ACSL3,ATP1B1,EIF5,FDFT1,HK2,HNRNPDL,JPT1,KRT18,MAOA,NPEPPS,PPIB,SORD,STK39,THBS1	108 (7)
prostaglandin J2	chemical - endogenous non-mammalian	Inhibited	-2.804	3.07e-07	PSMA2,PSMA3,PSMA5,PSMA6,PSMB2,PSMB3,PSMB7,PSMD12
tert-butyl-hydroquinone	chemical reagent	Inhibited	-2.801	0.000482	AGL,AKR1C1/AKR1C2,CRYZ,GCLC,GSS,NQO1,RAB6A,SCG2	46 (3)
2-amino-1-methyl-6-phenylimidazo-4-5-b-pyridine	chemical toxicant	Inhibited	-2.646	3.87e-05	HSP90AA1,PSMA2,PSMA6,PSMB1,PSMB2,PSME1,RAN
MKNK1	kinase	Inhibited	-2.5	3.34e-10	ACOT7,ANXA2,CRMP1,DPYSL3,FLNA,FLNB,GNAO1,HADHA,HSPA2,KLC1,LAMC1,MAP1B,RAB14,STXBP1,VIM,YWHAG
HSF2	transcription regulator	Inhibited	-2.433	1.22e-05	HSPB1,PSMA1,PSMA5,PSMB2,PSMB5,PSMC4,TXN
PI3K (family)	group	Inhibited	-2.39	0.0318	AKR1C1/AKR1C2,GCLC,HK1,NQO1,SLC4A7,THBS1
TCF7L2	transcription regulator	Inhibited	-2.36	0.0019	ACAA1,ACSL3,CNP,CSRP1,CTNNA1,FH,FKBP1A,GLUL,GSN,GSS,HSPA2,IDH1,KIF5B,RHOA,SRSF1,STK39
STAT3	transcription regulator	Inhibited	-2.331	0.221	ALDH1A1,APEX1,CDK1,HK2,HLA-A,LDHB,MT-CO2,NES,PEG10,PSMB5,SERPINB1,THBS1,TIMP1,VIM,WARS
NFKBIA	transcription regulator	Inhibited	-2.277	0.321	CTNNA1,HK2,HLA-A,IGF2,IPO9,KRT18,MSH2,PCNA,SCFD1,TIMP1,TMPO
clofibrate	chemical drug	Inhibited	-2.277	0.000236	ACAA1,ANXA7,BSG,CDK1,CDS2,HADHA,HADHB,NAP1L1,NQO1	63 (4)
pirinixic acid	chemical toxicant	Inhibited	-2.265	4.91e-17	ACAA1,ACAA2,ACADM,ACSL4,ALDH9A1,ANXA2,ANXA7,BSG,CDK1,DBI,DYNLL1,EIF3E,FABP5,FKBP1A,GLUL,GOT1,GOT2,GPD2,HADHA,HADHB,HSD17B10,HSP90AA1,HSPB1,LDHB,NAP1L1,PAICS,PCNA,PDCD5,PDHB,PSMA1,PSMA2,PSMA3,PSMA4,PSMA5,PSMA7,PSMB1,PSMB3,PSMB5,PSMB7,PSME1,TALDO1,TUFM,TXN	160 (7)
LONP1	peptidase	Inhibited	-2.219	9.47e-10	ANXA2,ATP5PF,CHCHD3,COX5A,HNRNPA2B1,HSPB1,MT-CO2,OXCT1,P4HB,PDIA3,PFN1,S100A11,TUFM
AG490	chemical - kinase inhibitor	Inhibited	-2.216	0.0317	HMGB1,IGF2,MYH10,PCNA,TIMP1
TWIST1	transcription regulator	Inhibited	-2.2	0.23	ALDH1A1,GSN,LMNA,RHOA,VIM
IFNA2	cytokine	Inhibited	-2.188	0.0108	CNP,CYB5A,ENPP1,GNAS,GOT1,HLA-A,HLA-C,LGALS3BP,MT-CO2,MT2A,PSME1
acetaminophen	chemical drug	Inhibited	-2.137	0.0154	ACADM,APEX1,CAST,GLUL,NQO1,PCNA,PRDX1,TUBA1A,TXN
hydrogen peroxide	chemical - endogenous mammalian	Inhibited	-2.093	0.000769	AKR1C1/AKR1C2,ANXA2,APEX1,ATP6V1A,BSG,CDK1,CST3,DHCR7,FDFT1,FDXR,GLRX,HDAC2,HMGB1,NOL3,PDIA3,PRDX1,PRKCSH,PSMC4,RAN,RCN1,TXN,VIM	222 (14)
IL13	cytokine	Inhibited	-2.042	0.185	BLVRA,FKBP1A,GSN,HK1,LTA4H,MAOA,PFKP,RHOA,STXBP1,THBS1,TIMP1
HGF	growth factor	Inhibited	-2.021	0.00842	ARPC5,CDK1,CSE1L,DYNLL1,FLNA,HK1,HK2,ITPR3,KRT18,KRT19,MKI67,NES,PCNA,PPP2R2A,SLK,TAGLN2,THBS1,TIMP1,VIM	232 (15)
dinoprost	chemical - endogenous mammalian	Inhibited	-2	0.00556	AKR1C1/AKR1C2,ANXA4,ATP2A2,THBS1,YWHAE,YWHAG
SMAD7	transcription regulator	Inhibited	-2	0.324	CDK1,PCNA,TIMP1,TXN
beta-naphthoflavone	chemical toxicant		-1.994	0.0219	AKR1C1/AKR1C2,CBR1,GCLC,NQO1
SRC	kinase		-1.982	0.0893	CDK1,CTNND1,KRT18,SLC4A7,VIM
Nr1h	group		-1.98	0.4	ACSL3,ALDH1A1,ATP1B1,THBS1
MAP2K1/2	group		-1.963	0.00668	CDK1,GCLC,HK2,HSPB1,PCNA,VIM	172 (9)
MET	kinase		-1.963	0.191	CDK1,GCLC,HSPB1,VIM
ethoxyquin	chemical toxicant		-1.96	0.000575	CRYZ,GCLC,NQO1,PSMB5
mir-223	microrna		-1.945	0.305	CYB5A,NQO1,PARP1,SGPL1
hemin	chemical - endogenous mammalian		-1.945	0.0671	AKR1C1/AKR1C2,CRYZ,NQO1,TXN
SOX4	transcription regulator		-1.912	0.0973	CTNNA1,FAM213A,IGF2,LMO7,PNP,TUBA1A,VIM
HNF1A	transcription regulator		-1.912	0.0493	AKR1C1/AKR1C2,AMBP,ANXA4,CYB5A,FH,GDI2,GLUL,GMDS,GOT1,PFKP,PSMA5,TARS,TMED10,TXNDC12,VIL1
4-phenylbutyric acid	chemical - endogenous mammalian		-1.89	0.00145	CALR,CDV3,CNP,HLA-A,HSP90B1,PSMA3,TCERG1
doxorubicin	chemical drug		-1.853	1.51e-07	ANXA2,APEX1,ATP2A2,CAMK2D,CDK1,CKAP4,GCLC,GSS,HMGB1,KRT18,LGALS3BP,LXN,NOL3,NQO1,P4HB,PCNA,PFKM,PRDX1,PSAP,RCN1,RRM2,S100A11,SFN,TIMP1,TXN,UBE2S,VIM	201 (15)
4-hydroxytamoxifen	chemical drug		-1.849	0.0378	CAPNS1,DYNLL1,GLRX,KRT19,MKI67,PDCD5,TFF1
decitabine	chemical drug		-1.845	0.00145	ANXA2,CDK1,COPA,EEF1G,FDXR,GLRX,GSN,HK2,HLA-C,KRT18,LXN,METAP2,MKI67,MSH2,NQO1,PCNA,RPS27,SFN,TFF1,THBS1,TJP2,VIM	206 (12)
dihydrotestosterone	chemical - endogenous mammalian		-1.795	6.72e-07	ACSL3,ATP2A2,CACYBP,DBI,DDX5,DYNC1LI2,DYNLL1,FKBP4,GLUL,GSN,HINT1,HK2,HLA-A,HSP90AA1,HSPB1,KRT19,MT-CO2,NPEPPS,PFN1,RAB3B,RPS12,RPS20,RPS28,S100A3,SERPINB6,SLC4A7,STXBP1,TALDO1,THBS1,TKT,VIM	206 (12)
gemfibrozil	chemical drug		-1.693	0.00347	ACAA1,ANXA7,CNP,HADHA,HADHB,NAP1L1	62 (4)
inosine	chemical - endogenous mammalian		-1.671	0.000665	ANXA2,LGALS3BP,SERPINB1,TIMP1,TUBA1A,VIM
PLIN5	other		-1.633	2.09e-05	ACAA2,ACADM,ESD,GCLC,GSS,NQO1
HNF4A	transcription regulator		-1.604	1.12e-12	ABHD10,ACAA2,ACY1,ADSS,AHSA1,AKR1C1/AKR1C2,ALDH1A1,AMBP,ARFGAP1,ARPC5,BCLAF1,CAMK2D,CDK1,CHCHD2,CHCHD3,COX7A2,CRYZ,CS,CTSA,DCTN4,DLST,EIF5,FARSB,FDXR,FH,FKBP10,FLNA,GMDS,GOT1,GSN,GSS,GSTK1,GSTO1,HADHA,HADHB,HIST1H2BD,HLA-A,HLA-C,HMGB1,HNRNPA0,HSP90B1,LAD1,LAMTOR5,LPCAT3,LSM3,LTA4H,MAOA,METAP2,MT2A,NDUFA5,NSF,NUDT5,PCBD1,PCNA,PEG10,PEPD,PHB2,PITPNB,PLAA,PNP,PRDX5,PRMT1,PSAP,PSAT1,PSMA1,PSMA2,PSMA3…
miR-16-5p (and other miRNAs w/seed AGCAGCA)	mature microrna		-1.599	0.00398	ABHD10,ADSS,ARHGDIA,HSP90B1,LAMC1,LAMTOR5,MSH2,PNP,PSAT1,SQSTM1,UBE2S
CD38	enzyme		-1.532	3.64e-05	ANXA2,ATP1B1,CKAP4,GALK1,LMO7,MANF,PFKP,PPP3CA,PSAT1,RPN1,SLC7A5,STK39,VIM
SYVN1	transporter		-1.508	0.000141	ACSL3,HLA-A,HLA-C,HSPB1,LDHB,LGALS3BP,PFN1,SLC27A3,SLC4A7,SLC7A5,TARS
calcitriol	chemical drug		-1.476	0.000899	ANXA2,ATP2B1,CDK1,CHGA,CSE1L,GLRX,HAGH,HK2,IDH1,IDH2,LSM3,MAOA,OXCT1,PCNA,PRDX5,RRM2,SERPINB1,SERPINB6,SQOR,TAGLN2,THBS1,TJP2,TXN,VCL	199 (11)
ST1926	chemical drug		-1.46	4.8e-13	ATP5PF,CHCHD2,COX7A2,DYNLL1,EIF3E,EIF3G,EIF4A1,EIF4B,GNAS,HSP90AA1,LSM3,PDIA3,PFN1,PSMA4,PSMB1,RPS27,TPT1,TRIR,TXN,UBE2M,UQCRB,VAMP8,YWHAE
cholic acid	chemical - endogenous mammalian		-1.432	0.0206	CBR1,DHCR7,FDFT1,KRT18,RAD23B
bortezomib	chemical drug		-1.421	8.66e-08	CALR,DNAJA1,HDAC2,HSP90AA1,HSP90B1,PCNA,PSMA1,PSMA2,PSMA3,PSMA5,PSMA6,PSMA7,PSMB3,PSMB5,PSMB7,PSMC4,PSMD12,SQSTM1,TFF1,VIM	114 (3)
benzo(a)pyrene	chemical toxicant		-1.411	0.000264	ARHGDIA,CYB5A,ESD,GCLC,GNAO1,HDAC2,HSPB1,NQO1,PCNA,PGD,PRKACA,SQSTM1,THBS1,TKT
testosterone	chemical - endogenous mammalian		-1.388	0.000153	ATP1B1,ATP2B1,CAST,COX5A,CYB5A,GDI2,HNRNPK,MAOA,MT-CO2,PARP1,PCNA,PDAP1,PSMA1,PSMA2,PSMB1,SBDS,SLC25A10,THBS1,YWHAE	163 (7)
sulforafan	chemical drug		-1.376	0.00161	AKR1C1/AKR1C2,ALDH1A1,CRYZ,GCLC,NQO1,PSMB5,TALDO1,TKT,VIM	46 (3)
15-deoxy-delta-12,14 -PGJ 2	chemical - endogenous non-mammalian		-1.348	0.0374	FKBP4,GCLC,GSN,HSPB1,NQO1,PARP1,PRDX1,TFF1
GH1	growth factor		-1.342	0.0342	DBI,PRDX1,RAD23B,RHOA,TKT,VIM
HNF1B	transcription regulator		-1.342	0.0381	AMBP,ANXA4,CDK1,GDI2,LAMB1,S100A3
ERG	transcription regulator		-1.342	0.0242	ARFGEF2,ARHGAP4,ARHGEF2,DBN1,FLNB,HMGB1,RHOA,THBS1,VIM
IND S1	chemical - kinase inhibitor		-1.342	7.76e-05	COX5A,FH,PDIA3,PRDX1,PSMA1
Cdc42	enzyme		-1.342	0.000765	ATP6V1A,CAPZA1,CTSA,FLNA,MYH9
fenofibrate	chemical drug		-1.34	2.58e-06	ACAA1,ACAA2,ACADM,ACSL3,ACSL4,APEX1,DBI,EIF3E,GLUL,GOT1,GOT2,HADHA,HADHB,LDHB,LPCAT3,PAICS,PCNA,PDHB,PSMA4	70 (5)
TNF	cytokine		-1.337	0.00203	ACADM,ANXA11,ATP2A2,ATP2B1,ATP5PF,BLVRA,CALR,CLIC4,CNP,DBI,DDX5,EFHD2,FABP5,GCLC,GLS,GPD2,HK2,HLA-A,HMGB1,IDH2,IGF2,ITPR2,KRT18,LAD1,LAMC1,LSS,LXN,MSH2,MT-CO2,MT2A,MYH10,MYH9,NQO1,P4HB,PAK2,PARP1,PCNA,PLAA,PSMA2,PSME1,PSME2,RAB6A,RHOA,RRM2,SERPINB1,SQSTM1,TALDO1,THBS1,TIMP1,TPP2,TPT1,TXN,VCL,VIM,YWHAG	280 (17)
GNA12	enzyme		-1.316	3.3e-05	ARPC5,GCLC,IQGAP1,PAK2,PSMB5,RHOA,VAV2,VCL,VIM
PPARD	ligand-dependent nuclear receptor		-1.295	0.00195	ACAA1,ACAA2,ACY1,ALDH9A1,CDK1,GOT2,GPD2,LDHB,PCNA,SORD,THBS1,YWHAE	146 (6)
HRAS	enzyme		-1.291	5e-09	ANXA2,ATP2A2,ATP5PF,CALD1,CAPG,CDK1,CHGA,CSRP1,ENPP1,ERP29,FAM213A,FDFT1,FLNA,GSN,HMGB1,HNRNPA2B1,HSP90AA1,HSPB1,IGF2,KRT18,KRT19,LXN,MYH10,NOL3,NQO1,OXCT1,P4HB,PCNA,PFN1,PLS3,RHOA,RPS27,RRM2,SDHA,THBS1,VCL,VIM	215 (14)
IL3	cytokine		-1.268	5.82e-08	AKR1A1,CALR,EIF3G,GNAO1,GNAS,HK1,HK2,HLA-A,HNRNPA2B1,HSP90B1,HSPA2,IMPDH2,PPM1G,PSMA5,PSMB3,PSMB7,PSMC4,PSME1,RAN,RPS12,RPS20,RPS7,TARS,VAV2,YWHAG
resiquimod	chemical drug		-1.265	0.00379	ANXA4,ATP5PF,ATP6V1B2,FH,HSPB1,LMNA,PRDX1,PSMB2,SFPQ,WARS
ATF4	transcription regulator		-1.261	0.00528	AARS,APEX1,CALR,HSP90B1,LARS,MT2A,PSAT1,SLC7A5,WARS
UCP1	transporter		-1.219	0.0256	AARS,ALDH18A1,ARHGEF2,GOT1,GSTO1,PGD,PSAT1
TFEB	transcription regulator		-1.192	0.00878	ATP6V1A,ATP6V1B2,CTSA,PSAP
arsenic	chemical toxicant		-1.192	0.00228	GCLC,HSP90AA1,NQO1,TFF1	43 (4)
rosiglitazone	chemical drug		-1.185	0.036	ACAA2,ACADM,COX5A,CS,FABP5,GOT1,HADHB,IGF2,KRT18,PCNA,PFKM,SLC27A3,THBS1,TIMP1,YWHAE
vancomycin	biologic drug		-1.178	0.0022	ANXA2,GSTK1,LXN,RCN1,S100A11,TIMP1,VIM
mono-(2-ethylhexyl)phthalate	chemical toxicant		-1.155	4.42e-05	ACADM,ACSL4,COX7A2,CS,FH,HADHA,HK2,KIF5B,PDHB,SDHA,TALDO1,TKT,VCL	141 (5)
JUN	transcription regulator		-1.139	9.29e-05	ANXA2,APEX1,CAPNS1,CDK1,CHGA,EIF4A1,GCLC,GOT1,HNRNPA2B1,LMNA,MSH2,MT2A,NQO1,NTS,PPP2R2A,PRDX1,TFF1,THBS1,TIMP1,TXN,VIM,XPO5,YWHAG	254 (12)
hydrocortisone	chemical - endogenous mammalian		-1.134	0.0238	ALDH18A1,BCLAF1,CDK1,DDX17,ERP29,GLUL,GNAS
IND S7	chemical - kinase inhibitor		-1.134	1.37e-06	COX5A,ERP29,FH,HNRNPL,PDIA3,PSMA1,VIM
KDM5B	transcription regulator		-1.134	0.0247	CDK1,CYB5A,FABP5,IARS2,LGALS3BP,NOL3,PLS3
SHC1	other		-1.131	0.0265	NQO1,PCNA,SQSTM1,TXN
IL4	cytokine		-1.13	1.05e-08	ACSL4,ANXA2,ANXA4,CAND1,CAPG,CDK1,CTNNA1,CYB5A,DYNC1H1,EIF3G,EIF4A1,FLNA,FLNB,GCN1,HK2,INPP1,LGALS3BP,LTA4H,MAOA,MKI67,MRE11,MSH2,MYH9,NAP1L1,PFKP,PNP,PPM1G,PRKAG1,PRMT1,PSMA2,PSMA6,PSME1,RHOA,RNPS1,SERPINB6,SNRNP200,SON,SQSTM1,STUB1,THOP1,TIMP1,TLN1,TXLNA,UGGT1,VIM,VPS35
nitroprusside	chemical drug		-1.114	0.0206	LAMB1,LAMC1,PARP1,RHOA
3,3'-diindolylmethane	chemical drug		-1.076	0.0148	HLA-A,HLA-C,KRT19,NQO1,VIM
(+)-MK-801	chemical drug		-1.067	0.0186	GDI1,NTS,RHOA,STXBP1,TIMP1
SIRT2	transcription regulator		-1	0.000575	DHCR7,FDFT1,IDI1,LSS
HOXA10	transcription regulator		-1	0.0135	ALDH1A1,EIF3A,HNRNPL,HSP90AA1,IDH2,KRT18,MAP1B,P4HB,YWHAG
IL5	cytokine		-1	0.000314	ACAA2,ANXA2,ATP1B1,CKAP4,GALK1,HSP90B1,IDI1,LMO7,MANF,PFKP,PSAT1,RPN1,SFPQ,SLC7A5,STK39,VIM
BNIP3L	other		-1	0.0281	CST3,GSN,ITPR3,RRM2
OGT	enzyme		-1	0.00268	ACADM,ATP2A2,DLST,NDUFA5,VIM	120 (8)
MEL T1	chemical - kinase inhibitor		-1	0.000284	COX5A,FH,PRDX1,PSMA1
FGF8	growth factor		-0.97	0.0129	MKI67,NAP1L1,NES,SLC27A3,SUB1,THBS1
SCAP	other		-0.956	0.000114	ACAA2,ACSL4,CYB5A,DHCR7,FDFT1,IDI1,LSS	112 (5)
phenylbutazone	chemical drug		-0.954	0.00158	ANXA2,LXN,RCN1,S100A11,TIMP1,VIM
IL15	cytokine		-0.951	9.81e-09	ACTN4,CAMK2D,CORO1A,DDT,FKBP1A,GDI2,GNAS,GPD2,HK1,HK2,HNRNPA2B1,MKI67,PCNA,PDCD5,PDIA3,PFKP,PFN1,PGD,PNP,PRKACA,PSAP,PSMA5,S100A11,SET,TALDO1,TIMP1,TJP2,TKT,VBP1,YARS
RB1	transcription regulator		-0.942	0.00352	ATP1B1,CDK1,CHCHD3,COX7A2,DCTN4,DLST,HACD3,KRT18,NDUFA5,PARP1,PCNA,PGD,PRKAR1A,RRM2,TMPO,TUBA1A,YWHAE	26 (2)
5-azacytidine	chemical drug		-0.93	0.00156	ANXA2,CALR,CTNNA1,HK2,HSP90B1,LDHB,RRM2,SLC7A5,TFF1,THBS1
BDNF	growth factor		-0.928	5.76e-10	ACOT7,ANXA2,APEX1,CHGA,CRMP1,DPYSL3,FLNA,FLNB,GLUL,GNAO1,HADHA,HSP90AA1,HSPA2,KIF1A,KLC1,LAMC1,MAP1B,PCNA,RAB14,REEP5,RHOA,STXBP1,THBS1,TUBA1A,VGF,VIM,YWHAG	54 (3)
PPARG	ligand-dependent nuclear receptor		-0.927	2.59e-06	ACAA1,ACAA2,ACADM,ACSL4,ALDH9A1,ATP2A2,CS,FABP5,HADHA,HADHB,HK2,IDH1,KRT18,KRT19,MKI67,NDUFA5,NPEPPS,NSF,PCNA,PDHB,PEPD,SLC27A3,TKT,VAMP8,VIM,YWHAE,YWHAG	135 (10)
CEBPB	transcription regulator		-0.903	0.00682	ALDH1A1,CLPP,CYB5A,DDX5,DHCR7,GNAS,HLA-A,HSP90AA1,KRT18,LAMC1,MSH2,PCNA,PSMA3,PSMA6,SART3,SQOR,VIM	179 (7)
fenamic acid	chemical reagent		-0.896	0.00323	ANXA2,LXN,RCN1,S100A11,TIMP1,VIM
triamterene	chemical drug		-0.896	0.00258	ANXA2,LXN,RCN1,S100A11,TIMP1,VIM
WT1	transcription regulator		-0.895	4.16e-05	ANXA11,CLIC4,FDFT1,GSN,HNRNPL,HSP90B1,IDI1,IGF2,LSS,PPIB,SQSTM1,SRSF6,TARS,THBS1,WARS,YARS
3-nitropropionic acid	chemical toxicant		-0.882	1.57e-05	ATP1B1,ATP5PF,ATP6V1B2,CBR1,GCLC,LDHB,NQO1,SQSTM1	74 (4)
FOXM1	transcription regulator		-0.872	0.0206	CDK1,IPO7,MKI67,NES,PCNA,SQSTM1,VIM
IGF1	growth factor		-0.862	0.0115	AKR1C1/AKR1C2,BSG,CDK1,CHGA,CNP,DDX5,EIF4B,GPD2,IGF2,KIF1A,MKI67,PARP1,PCNA,PPP3CA,SFN,TFF1,THBS1,VIM
curcumin	chemical drug		-0.832	0.0187	AKR1A1,CDK1,CHGA,CTNNA1,ELOB,GLUL,HDAC2,HMGB1,HSP90B1,NQO1,SERPINB1,TFF1,TPT1,VIM
FGF2	growth factor		-0.828	0.025	CNP,ENPP1,FLNA,IGF2,LMNA,MKI67,NES,PCNA,SCG2,SQSTM1,THBS1,TIMP1,VGF,VIM
allopurinol	chemical drug		-0.816	0.00843	ANXA2,LXN,RCN1,S100A11,TIMP1,VIM
hexachlorobenzene	chemical toxicant		-0.816	0.00121	ANXA2,LXN,RCN1,S100A11,TIMP1,VIM
MAPK9	kinase		-0.816	0.0179	LGALS3BP,LMNA,LMO7,LSM3,METAP2,NME2,PDIA3,RAD23B
MEL S3	chemical - kinase inhibitor		-0.816	2.59e-05	COX5A,ERP29,FH,HNRNPL,PSMA1,VIM
lomustine	chemical drug		-0.816	0.0022	ANXA2,LXN,RCN1,S100A11,TIMP1,VIM
ciprofibrate	chemical drug		-0.813	6.08e-05	ACAA1,ACADM,ANXA2,BSG,CBR1,DBI,GOT1,HADHA,LGALS3BP,LPCAT3,SQSTM1,TAGLN2	66 (5)
17-alpha-ethinylestradiol	chemical drug		-0.808	0.00528	AARS,ALDH18A1,CDK1,CKB,KRT19,MANF,PCNA,SFN,TFF1	163 (7)
bardoxolone	chemical drug		-0.808	6.71e-05	CRYZ,GCLC,NQO1,PCNA,SQSTM1,TUFM
epigallocatechin-gallate	chemical drug		-0.788	0.0495	GCLC,GDI1,HDAC2,HMGB1,MKI67,PCNA,SCG2,TIMP1,VIM
CDKN2A	transcription regulator		-0.785	0.00952	CAPG,CDK1,DCTN4,DDX5,GNAS,HACD3,MKI67,PCNA,PSMA5,RRM2,TMPO,TRIM28,VIM	53 (4)
KRAS	enzyme		-0.758	4.17e-06	ACY1,ATP1B1,BSG,CSE1L,DBN1,EIF5,GCLC,GLUL,GSN,HADHB,HNRNPDL,HSPB1,IGF2,NME2,NQO1,NSF,PDIA3,PSMA7,RHOA,SQSTM1,TCERG1,THBS1,UBE2I,UBE2S,VCP,VIM,VPS35,XRN2	207 (12)
ERK	group		-0.739	0.0136	DPYSL2,GCLC,GOT1,INPP1,KRT18,LAMB1,SFN,SLC4A7,THBS1,TIMP1,TUBA1A
ERBB3	kinase		-0.721	0.0105	HMGB1,IGF2,SLC4A7,SLK,THBS1,TLN1
IgG	complex		-0.707	0.0264	ATP1B1,CALR,DHCR7,FABP5,GNAS,HSPB1,KRT18,PLS3
HSPA5	enzyme		-0.686	0.00294	ACADM,HADHA,HSP90B1,IDI1,P4HB
3,4,5,3',4'-pentachlorobiphenyl	chemical toxicant		-0.678	0.0277	AKR1A1,CYB5A,HSPA2,IDH1,NQO1
butyric acid	chemical - endogenous mammalian		-0.659	2.27e-05	ALDH1A1,ANXA2,CDK1,GCLC,GDI1,GSN,HADHB,HK1,HMGB1,IGF2,IQGAP1,ITPR2,ITPR3,MKI67,MT-CO2,MT2A,PCNA,PDIA3,PRDX1,PRKACA,PSAP,RHOA,TIMP1,TPR	259 (17)
lipopolysaccharide	chemical drug		-0.637	1.52e-06	ACADM,ACTN4,ADAR,ANXA7,APEX1,ATP2A2,ATP2B1,BSG,CALR,CLIC4,CORO1A,CST3,CYB5A,DDX17,FABP5,GCLC,GDI2,GLS,GSN,HADHB,HK2,HLA-A,HMGB1,HSP90B1,HSPB1,IDH1,LAMB1,LGALS3BP,LRRFIP1,LTA4H,MKI67,MT2A,MYH9,NQO1,NTS,OXCT1,P4HB,PCNA,PDIA3,PLAA,PPIA,PRDX1,PRDX5,PRKACA,PSMA2,PSMA6,PSME1,PSME2,RAB3B,RAB6A,RAN,SERPINB1,STXBP1,TALDO1,THBS1,TIMP1,TKT,TPT1,TXN,UBE2I,VCL,VIM,WARS,YWHAE,YWHAG,YWHAQ	285 (18)
CST5	other		-0.626	2.4e-08	AKR1C1/AKR1C2,ANXA2,ARHGEF2,CORO1A,DDT,EEF1G,HNRNPA2B1,HNRNPDL,HNRNPH1,ITPR3,LAMC1,MAP1B,PLS3,PPP2R2A,PRDX1,PRPF6,REEP5,S100A11,SGPL1,SRSF1,SSFA2,TXN,VIM
cigarette smoke	chemical toxicant		-0.623	0.0101	CKB,ESD,FABP5,GCLC,HDAC2,HSP90AA1,NQO1,PGD,PRDX1,SQSTM1,TIMP1
trans-hydroxytamoxifen	chemical drug		-0.607	0.0368	CRYZ,DBN1,GCLC,LAMB1,STXBP1,TFF1
GLI1	transcription regulator		-0.588	0.0108	ARPC5,IGF2,KRT19,LMNA,NES,SDHA,TFF1,TUFM,VIL1,VIM
beta-estradiol	chemical - endogenous mammalian		-0.581	3.32e-17	AARS,ACAA1,ACAA2,ACADM,ALDH18A1,ANXA4,APEX1,ATP1B1,ATP2B1,BSG,CALR,CAST,CDK1,CHGA,CHGB,CKB,CLIC4,CNP,COX5A,CRYZ,CSE1L,CTNND1,CYB5A,DBN1,DDX17,DHCR7,DYNLL1,EIF3A,EIF3G,FABP5,FARSB,FDFT1,FLNB,GCLC,GDI2,GPD2,HDAC2,HLA-A,HNRNPK,HSP90B1,HSPA2,HSPB1,IDH2,IGF2,IMPDH2,IQGAP1,KIF1A,KRT18,KRT19,LAMB1,LGALS3BP,LMNA,LMO7,MAOA,MKI67,MT-CO2,NTS,OXCT1,P4HB,PARP1,PCBD1,PCNA,PDAP1,PDIA3,PHB2,PLAA,PNP,PPIB,PPP3CA,…	259 (11)
BRCA1	transcription regulator		-0.565	0.0122	HSPB1,NQO1,PCNA,RUVBL2,SFN,SFPQ,TFF1,UBE2I,VIM
AR	ligand-dependent nuclear receptor		-0.561	0.000106	ALDH1A1,ATP2A2,CAST,CKAP4,DBI,DDT,DHCR7,FABP5,FKBP4,GDI1,GSN,IGF2,IMPDH2,KDELR2,MAOA,NAP1L1,PLS3,SORD,STK39,TFF1,THBS1,VCL,VIM	234 (12)
TNFSF10	cytokine		-0.557	0.0188	CSE1L,HLA-A,HLA-C,PCNA,PSME2,TIMP1
ethanol	chemical - endogenous mammalian		-0.557	0.0139	ACADM,CAPN1,CBR1,CLIC4,GNAS,HDAC2,HLA-A,HSD17B10,HSP90B1,LSS,MAP1B,NQO1,PARP1,PCNA,TIMP1
2-bromoethylamine	chemical reagent		-0.555	0.00354	ANXA2,LXN,S100A11,TIMP1,VIM
sphingosine-1-phosphate	chemical - endogenous mammalian		-0.555	0.0361	ANXA2,HDAC2,THBS1,TIMP1,VIM
PLA2R1	transmembrane receptor		-0.512	1.39e-10	ACSL3,ACSL4,ATP5PD,CTSA,CYB5R3,DPYSL2,HAGH,NDUFA5,SDHA,SQOR
H89	chemical - kinase inhibitor		-0.478	0.0265	ADSS,CHGA,ITPR2,ITPR3,MKI67,NTS,TXN
RET	kinase		-0.478	0.00264	ANXA4,DNAJA1,DPYSL2,FKBP4,HSP90AA1,STUB1,SUPT5H,VGF	16 (2)
cholesterol	chemical - endogenous mammalian		-0.471	0.000199	BSG,DBI,DHCR7,FABP5,FDFT1,HSP90B1,IDI1,MANF,PSAT1,RHOA,RPS28,SLC7A5,THBS1,TIMP1	157 (11)
AGN194204	chemical drug		-0.466	1.63e-09	ACAA1,ACAA2,ANXA11,ANXA2,CAMK2D,CDK1,CLIC4,CSRP1,CST3,CYB5A,DHCR7,FDFT1,GNAS,HK2,IDI1,LMNA,LSS,MKI67,TIMP1
nitrofurantoin	chemical drug		-0.457	4.53e-07	ACAA1,ACADM,AMBP,ANXA2,APEX1,CST3,DBI,GSS,KRT19,NQO1,PCNA,PRDX1,S100A11,TIMP1,TUBA1A,TXN
HIST1H1T	other		-0.447	0.0346	ARPC5,FKBP4,GLUL,IGF2,PHB2
LCN2	transporter		-0.447	0.0196	CAPG,CORO1C,DIAPH1,TAGLN2,VIM
SNCA	enzyme		-0.447	0.00111	ALDH1A1,CHGB,CHMP4B,GSN,HSP90B1,KIF1A,LDHB,LMO7,PSMA3,SCG2,SERPINB1,YWHAE,YWHAG
Hist1h1a	other		-0.447	0.0346	ARPC5,FKBP4,GLUL,IGF2,PHB2
gentamicin C	chemical drug		-0.447	0.0103	ANXA2,LXN,S100A11,TIMP1,VIM
gefitinib	chemical drug		-0.447	0.0198	ALDH1A1,CTSA,HSP90B1,HSPB1,KRT19,MKI67,PCNA,VIM
2,3,4,7,8-pentachlorodibenzofuran	chemical toxicant		-0.447	0.00458	AKR1A1,CYB5A,HSPA2,IDH1,NQO1
trovafloxacin	chemical drug		-0.447	0.014	GCLC,HLA-A,PSMA5,THBS1,UBE2I
eflornithine	chemical drug		-0.447	0.00142	CDK1,LGALS3BP,PCNA,PRKAG1,PSAP
NR3C1	ligand-dependent nuclear receptor		-0.447	0.00215	ATP1B1,CORO1C,DBI,DDX5,DYNLL1,FKBP4,GLUL,HDAC2,IDH1,LAD1,MAOA,MT2A,NOL3,PAK2,PPP3CA,PRKAR1A,PSMA6,SCG2,SGPL1,SON,STK39,STUB1,THBS1,TXN,YWHAE,YWHAG	209 (12)
MAPK1	kinase		-0.444	0.00278	ADAR,ATP1B1,DDT,ERP29,GLS,HLA-C,ITPR2,LAD1,LGALS3BP,LMNA,MKI67,PSME2,SLC4A7,TFF1,UBE2I,VIM
arsenic trioxide	chemical drug		-0.442	1.2e-05	BLVRA,CBR1,CDK1,CST3,DHCR7,FDFT1,GCLC,GLRX,IDI1,LSS,MT2A,NQO1,RHOA	193 (8)
miR-1-3p (and other miRNAs w/seed GGAAUGU)	mature microrna		-0.437	1.57e-05	ADAR,ANXA2,ATP6V1B2,CAND1,CORO1C,CSRP1,DDX5,EML4,GPD2,HACD3,PNP,PPIB,TAGLN2,THBS1,YWHAQ
tetrachlorodibenzodioxin	chemical toxicant		-0.431	0.026	AARS,AKR1A1,ATP2B1,CBR1,HSPA2,IDH1,IGF2,KRT19,MANF,NQO1,PCNA,SFN,TFF1,TXN
topotecan	chemical drug		-0.426	0.0056	CYB5A,HNRNPK,MSH2,PNP,PPP3CA,SFPQ,SLC7A5,SON,STK39,VCL	170 (7)
PGR	ligand-dependent nuclear receptor		-0.414	9.14e-05	ATP1B1,CALD1,CDK1,CKAP4,CSRP1,DPYSL2,DYNLL1,GLS,GLUL,GOT1,HSPA2,KRT18,PCNA,PFKP,SLC7A5,TFF1,VCL	39 (3)
nitric oxide	chemical - endogenous mammalian		-0.41	0.000146	DPYSL3,GCLC,HSP90AA1,MKI67,NQO1,PRDX5,RAD23B,SFN,SQSTM1,THBS1,TLN1,VCL	51 (3)
CD 437	chemical drug		-0.408	1.04e-11	ATP5PF,COX7A2,DNAJA1,EIF3G,EIF4A1,EIF4B,GNAS,HADHA,HLA-C,HMGB1,HSP90AA1,LSM3,PDIA3,PFN1,PSMA4,PSMB1,RBMX,RPS27,SET,STOML2,TUBA1A,TXN,UBE2M,XRN2
tetraethylammonium	chemical drug		-0.392	5.47e-09	ARHGDIA,ATP5PD,EFHD2,GSTO1,HADHA,HSPB1,PDIA3,PRDX3,PSMA6,RHOA
TP53	transcription regulator		-0.39	1.45e-21	ACAA2,ACSL3,ACTN4,AHSA1,ALDH18A1,ALDH9A1,ANXA2,ANXA4,APEX1,ARHGEF2,CAMK2D,CAND1,CAPNS1,CDK1,CKB,CLIC4,CLPP,COX7A2,CPSF1,CSRP1,CYB5A,DBI,DDX39A,DDX5,DHCR7,DNM2,EIF4A1,EIF5,FDFT1,FDXR,FKBP1A,FKBP4,GLRX,GLUL,GSN,HADHA,HADHB,HDAC2,HIST1H2BD,HK2,HMGB1,HNRNPA2B1,HSP90AA1,HSPB1,IDH1,IDH2,IGF2,IPO7,IPO9,KRT18,LSS,ME2,MKI67,MSH2,MT-CO2,MYH10,MYH9,NAP1L1,NOL3,NPEPPS,NUDT5,P4HB,PABPC4,PAICS,PCNA,PEG10,PFKM,…	218 (11)
F2R	g-protein coupled receptor		-0.388	0.00483	KRT19,LAMB1,LDHB,RHOA,TFF1,THBS1,VIM	224 (15)
CFTR	ion channel		-0.378	0.00179	ACAA1,ACAA2,CAPG,FDFT1,HDAC2,IDI1,OXCT1
phosphate	chemical - endogenous mammalian		-0.378	0.00303	AMBP,BLVRA,ENPP1,HK2,PCNA,TIMP1,XRN2
carbon tetrachloride	chemical toxicant		-0.365	0.0335	FKBP1A,GCLC,GSTK1,HSP90AA1,HSPB1,NQO1,PCNA,SORD,TIMP1
phorbol myristate acetate	chemical drug		-0.347	0.00992	ACSL4,AHSA1,ATP2A2,CAPG,CDK1,CHGA,CPE,EIF4A1,GCLC,GLS,HNRNPK,IGF2,ITPR3,LRRFIP1,METAP2,MT2A,MYH9,NME2,NQO1,NTS,PAK2,PCNA,PNP,PRDX1,PRKACA,PRKAR1A,RUVBL2,SSB,TFF1,THBS1,TIMP1,TJP2,TSFM,TUFM,VCL,VIM	231 (15)
CLDN7	other		-0.342	0.0151	CKAP4,GLS,ITPR3,LTA4H,MT2A,RPS7,SERPINB1
VCAN	other		-0.333	0.00648	CPE,FABP5,LAMB1,MAP1B,MYH10,PCSK1N,PRDX5,TIMP1,VCL
bromobenzene	chemical toxicant		-0.318	1.69e-09	ACTN4,CAPN1,FDFT1,GCLC,GOT1,HSP90AA1,HSPB1,LONP1,NQO1,OXCT1,TIMP1,TUBA1A,YWHAQ
PDGF BB	complex		-0.284	0.00884	ANXA11,ATP2A2,ATP2B1,CALD1,CDK1,ENPP1,FLNA,GLUL,GSS,IGF2,LMNA,PCNA,THBS1,TIMP1	196 (13)
progesterone	chemical - endogenous mammalian		-0.281	0.00839	ACOT7,ALDH1A1,ATP1B1,ATP6V1B2,BSG,CNDP2,CST3,ENPP1,FKBP4,HSPA2,IDH2,LMO7,LXN,MAOA,MT2A,NME2,PCNA,RRM2,TIMP1,TJP2,VIM,YWHAG	215 (9)
CD3 group	group		-0.277	0.00539	ACSL3,ACSL4,HK2,LPCAT3,SLC7A5
HSF1	transcription regulator		-0.276	0.0018	AHSA1,CDK1,DNAJA1,FKBP4,HMGB1,HSP90AA1,HSPB1,PPP3CA,RAB5C,RANGAP1,SPTAN1
NRF1	transcription regulator		-0.271	0.000535	ATP1B1,COX5A,COX7A2,GCLC,NQO1,SDHA
NRG1	growth factor		-0.258	5.19e-06	ARHGEF2,CAPN1,CHCHD3,FABP5,GLG1,HK2,HNRNPK,IDI1,IGF2,LPCAT3,PRKACA,SART3,SDHA,SLC4A7,TFF1,VCL,VIM	229 (14)
SREBF2	transcription regulator		-0.256	2.39e-05	ACAA2,CYB5A,DBI,DHCR7,FABP5,FDFT1,IDH1,IDI1,LSS	176 (9)
MYB	transcription regulator		-0.254	0.00562	ATP2B1,CDK1,COPA,IGF2,IQGAP1,PCNA,PPP3CA,VIM
trichostatin A	chemical drug		-0.25	0.032	CAST,CDK1,DDT,GCLC,GSN,HDAC2,LMNA,PCNA,PSMB2,RAB6A,RAD23B,RPS27,SGPL1,SQSTM1,SRSF1,TFF1,THBS1,TIMP1,TMPO,VIM
SNAI2	transcription regulator		-0.246	0.0351	BSG,KRT18,NES,VIM
isobutylmethylxanthine	chemical toxicant		-0.239	0.0356	ACSL3,ACSL4,CHGA,RAB14,RAB5C,TFF1,TIMP1
palmitic acid	chemical - endogenous mammalian		-0.213	0.0154	ACAA1,ACADM,CS,GCLC,HK2,IDH2,NDUFA5,PFKM,SQSTM1
STAT4	transcription regulator		-0.198	0.0202	ADSS,BSG,GLG1,KDELR2,KRT18,LRRFIP1,SERPINB1,SF3B1,TIMP1,TPP2
PD98059	chemical - kinase inhibitor		-0.193	0.0433	ACOT7,EIF5,HADHB,HNRNPA2B1,HNRNPAB,IGF2,KRT19,LAD1,MKI67,NQO1,PCNA,PNP,RAN,RRM2,THBS1,TIMP1,TXN,VIM
EGF	growth factor		-0.192	2.4e-10	ACSL4,ARHGEF2,ATP2A2,CDK1,CHGB,DDX5,GLG1,HNRNPK,IDH1,IDI1,IGF2,KRT19,LPCAT3,MT-CO2,NES,PCNA,PFKM,PPIB,PSMB1,PSMB2,PSMB3,PSMB5,PSMB7,RHOA,RRM2,S100A11,SART3,SCG2,SLC4A7,TFF1,THBS1,TIMP1,TUFM,VCL,VIL1,VIM	204 (11)
thioacetamide	chemical toxicant		-0.181	0.00616	ANXA2,ANXA4,CKB,DBN1,GOT1,HK1,LGALS3BP,LXN,MSH2,RCN1,S100A11,TIMP1
benzyloxycarbonyl-Leu-Leu-Leu aldehyde	chemical - protease inhibitor		-0.165	1.92e-06	AKR1C1/AKR1C2,HNRNPA2B1,HSP90AA1,HSP90B1,HSPB1,ITPR2,ITPR3,NQO1,PAK2,PARP1,PFN1,PPIA,PSMA3,PSMB3,PSMC4,PSMD12,RANGAP1,SQSTM1,SUB1,TIMP1,TXN	147 (8)
CAT	enzyme		-0.152	0.0234	GCLC,THBS1,TIMP1,VIM
FGF1	growth factor		-0.152	0.0481	COX5A,GCLC,MKI67,NQO1,SERPINB1,THBS1
CAV1	transmembrane receptor		-0.152	0.0274	HK2,KRT18,KRT19,NQO1,PCNA,THBS1,TJP2
ITGB3	transmembrane receptor		-0.152	0.014	CDK1,HSP90B1,PCNA,RHOA,TIMP1
EPO	cytokine		-0.152	0.043	ATP6V1B2,FABP5,GLUL,HMGB1,IGF2,PCNA,RHOA,RPS7,SON,SPTAN1,TPT1
pitavastatin	chemical drug		-0.152	0.00103	ACADM,FDFT1,IDI1,LSS	59 (4)
methamphetamine	chemical drug		-0.152	0.0196	CAST,MAOA,NTS,PPP3CA,TXN
etoposide	chemical drug		-0.128	0.0463	HK1,HK2,MT-CO2,PCNA,PFKM,RAN,SFN,SQSTM1
N-Ac-Leu-Leu-norleucinal	chemical - protease inhibitor		-0.128	0.0252	HLA-A,HLA-C,ITPR2,ITPR3,PAK2
PDX1	transcription regulator		-0.124	3.18e-08	ANXA2,ATP2A2,ATP5PD,ATP5PF,CHGB,CKB,FH,GNAS,GOT1,HK1,IDH1,KRT18,LTA4H,LXN,NQO1,PCNA,SCG2,SDHA
ESRRA	ligand-dependent nuclear receptor		-0.107	0.000479	ACADM,ATP2A2,CKB,CYB5A,GOT1,HADHA,HK1,HK2,IDI1,KRT19,LDHB,TFF1
tanespimycin	chemical drug		-0.094	3.31e-05	AHSA1,CAPN1,CDK1,EIF4A1,HNRNPA2B1,HNRNPAB,HSP90B1,KRT18,PRDX3,PSMA7,RBMX
5-fluorouracil	chemical drug		-0.071	2.84e-20	AHSA1,ANXA2,ANXA4,CAPNS1,CDK1,EEF1G,EIF1,EIF3E,EIF3G,EIF4A1,ELOB,FDXR,FKBP1A,GOT2,GSN,HADHA,HNRNPA2B1,HNRNPAB,IDH2,MT-CO2,PSMA6,PSMA7,PSMB1,PSMB2,PSMB5,PSMB7,PSME1,PSME2,PTGES3,RBMX,RPS28,SERPINB1,SERPINB6,SQSTM1,SSB,SUB1,THBS1	185 (7)
CD3	complex		-0.065	8.63e-09	AARS,ACTN4,CDK1,CORO1A,COX5A,CS,DDT,EEF1A2,FKBP1A,GDI2,GNAS,HDAC2,HINT1,HNRNPA2B1,HSP90AA1,HSP90B1,KDELR2,LONP1,P4HB,PABPC4,PCNA,PDCD5,PFN1,PHB2,PNP,PRKACA,PSAP,PSMA5,PSMA6,PSMD12,RAD23B,S100A11,SRSF1,SSB,THBS1,TMPO,VBP1,YARS	87 (4)
CTNNB1	transcription regulator		-0.063	1.46e-05	ACTN4,ADSS,ALDH1A1,ARHGDIA,CAPN1,CAPNS1,CHGA,CTNNA1,CYB5A,CYB5R3,DDX17,ENPP1,GLUL,GNAO1,HNRNPA0,IGF2,IMPDH2,LAMB1,LMNA,NES,PCNA,PDAP1,PFN1,PLS3,PPP3CA,PRKCSH,PSAP,RCN1,SFN,SQSTM1,SRSF1,STXBP1,TFF1,TIMP1,VIM	204 (11)
KLF15	transcription regulator		-0.057	0.0134	ACADM,FABP5,HADHA,HADHB
dexamethasone	chemical drug		-0.049	1.39e-07	ACADM,ACOT7,AKR1C1/AKR1C2,ALDH18A1,ALDH1A1,ARHGDIA,ARHGEF2,ATP1B1,ATP2A2,ATP2B1,ATP6V1B2,BCLAF1,BSG,CALR,CAPN1,CBR1,CDV3,CHGA,CLIC4,COPA,CPE,CST3,EIF5,ENPP1,FABP5,FKBP4,FLNB,GCLC,GLUL,GOT1,HADHB,HDAC2,HLA-A,HMGB1,HNRNPAB,HNRNPH1,IGF2,IQGAP1,ITPR2,ITPR3,LAMC1,LGALS3BP,LSS,MAOA,MT-CO2,NQO1,NTS,PCBD1,PFKP,PRKAR1A,PSAP,PSMA1,PSMA2,RHOA,RNPS1,RPS7,SCG2,SCG3,SLC4A7,TFF1,THBS1,TIMP1,TPR,TPT1,TSFM,TXN,VC…	279 (20)
CREB1	transcription regulator		-0.037	0.000423	ARFGEF3,CHGA,CHGB,CRMP1,ESD,GLS,HLA-A,IDI1,JPT1,LSS,MKI67,MYH10,PCNA,PEG10,PITPNB,RBMX,SCG2,SQSTM1,TAGLN2,TFF1,THOP1,TPT1,TXN,VGF,VIM
HIF1A	transcription regulator		-0.026	0.0499	ATP2A2,ATP5PF,CORO1A,CYB5A,HK2,HSPB1,IGF2,KRT18,KRT19,MANF,PPIA,SCG2,THBS1,VIM
Pkg	group		0	0.00103	HK2,TLN1,TXN,VCL
IPMK	kinase		0	4.6e-06	CAPNS1,CORO1A,CSRP1,FLNA,PFN1,TAGLN2
AFAP1-AS1	other		0	3.62e-05	ARHGDIA,PFN1,RAB11B,RHOA
ATP7B	transporter		0	0.00878	FABP5,FDFT1,IDI1,LSS
TNFRSF8	transmembrane receptor		0	0.039	ALDH18A1,GCLC,PFKM,VCL
ESR2	ligand-dependent nuclear receptor		0	0.000817	ANXA4,APEX1,ATP2B1,CRYZ,DHCR7,GCLC,GLRX,HSPA2,IMPDH2,KRT19,LMNA,MAOA,ME2,MKI67,PCBD1,PSAT1,SORD,SPTAN1,TFF1,TIMP1	254 (12)
NEUROG1	transcription regulator		0	0.0475	RHOA,SCG2,SQOR,THBS1
HSP90B1	other		0	0.0333	CALR,HSP90B1,RPS20,VAMP8
GW501516	chemical drug		0	0.0205	ACAA2,ACADM,ACSL4,HADHA,KRT19,THBS1
phenacetin	chemical drug		0	0.0114	ANXA2,S100A11,TIMP1,VIM
aldesleukin	biologic drug		0	0.0179	CALR,GLUL,HLA-C,PDIA3
U73122	chemical reagent		0	0.0123	ATP2A2,ITPR2,PCNA,RHOA
IFNG	cytokine		0.01	0.0224	ATP1B1,ATP2A2,CLIC4,CORO1A,CSE1L,CYB5A,DDX5,FABP5,GLS,GLUL,GNAO1,GNAS,HK2,HLA-A,HLA-C,HMGB1,HSP90AA1,HSPB1,IDI1,KRT19,LAMC1,LGALS3BP,METAP2,MSH2,MYH10,MYH9,NQO1,PPIA,PSMA2,PSMA4,PSMA6,PSME1,PSME2,SLC7A5,SQSTM1,THBS1,THOP1,TIMP1,WARS
PPARA	ligand-dependent nuclear receptor		0.011	1.73e-10	ACAA1,ACAA2,ACADM,ALDH9A1,ANXA2,APEX1,ARHGDIA,CDK1,CDS2,CS,DBI,DHCR7,DYNLL1,FABP5,FDFT1,GLS,GLUL,GOT2,GPD2,GSTK1,HADHA,HADHB,HSD17B10,IDI1,LPCAT3,LSS,ME2,MKI67,MT-CO2,PCNA,SAR1A,SORD,TALDO1,TXN	165 (10)
miR-122-5p (miRNAs w/seed GGAGUGU)	mature microrna		0.034	0.00258	ANXA11,CS,HMGB1,P4HB,PSME1,VIM
PCGEM1	other		0.04	4.07e-10	CS,FH,GLS,HK2,IDH1,IDH2,LSS,PDHB,PGD,SDHA,TALDO1
Ca2+	chemical - endogenous mammalian		0.069	0.0235	APEX1,ATP2A2,CALR,CHGB,CSRP1,ENPP1,FABP5,GLS,ITPR2,ITPR3,PLS3
8-bromo-cAMP	chemical reagent		0.096	0.013	ACSL4,FDXR,IGF2,ITPR2,ITPR3,NQO1,RRM2,TFF1,TIMP1
methapyrilene	chemical drug		0.113	0.000171	ACAA1,ACADM,AMBP,ANXA2,ATP6V1B2,CST3,DBI,GCLC,GSS,PPP2R2A,PPP3CA
IGF1R	transmembrane receptor		0.113	0.000177	ACADM,ACTN4,ATP5PD,ATP5PF,CAPG,CDK1,CTNND1,HADHA,IGF2,KRT19,PRKAR1A,RHOA,RPS21,SCG2,SMU1,TXN	160 (7)
NR1I2	ligand-dependent nuclear receptor		0.115	0.0479	ALDH1A1,DHCR7,GLUL,GOT1,LPCAT3,MT-CO2,PGD
FBXO32	enzyme		0.128	0.00843	CALR,GCLC,KRT19,PDIA3,PPP3CA,RPN1
ITGB1	transmembrane receptor		0.132	0.0111	FLNA,IGF2,LAMB1,LAMC1,THBS1,VIM
methylprednisolone	chemical drug		0.139	9.3e-10	ALDH1A1,ANXA2,APEX1,ATP1B1,ATP2A2,CNP,CST3,DYNLL1,FABP5,FDFT1,FKBP4,GCLC,GOT1,GSTK1,HACD3,HAGH,HSD17B10,HSP90B1,IDH1,IDH2,KRT19,LAD1,NAP1L1,PCNA,PLAA,PLS3,PPM1G,PRKACA,PRMT1,PSAT1,PSME2,SERPINB1,SLC25A10,SLC4A7,SORD,VIM
26s Proteasome	complex		0.141	0.00141	CDK1,CTSA,PSAP,PSMB3,PSMB5,PSMC4,PTPA,SQSTM1,UBE2I,VIM	37 (3)
NS-398	chemical reagent		0.152	0.0361	CHGA,DNM2,PCNA,PRDX1,PSMB5
MAT1A	enzyme		0.161	0.000859	ATP1B1,KRT18,LTA4H,PCNA
estrogen receptor	group		0.166	0.0299	CALD1,CAPG,HSP90AA1,KRT18,KRT19,MAP1B,MT-CO2,TFF1,TIMP1,VIM
INSR	kinase		0.186	1.45e-09	ACAA2,ACADM,ACSL4,ACTN4,ARHGDIA,ARHGEF2,ATP5PD,ATP5PF,CBR1,CDK1,CORO1A,CS,DCTN4,DHCR7,FDFT1,FH,GOT2,HADHA,HADHB,HSD17B10,IDH1,IDI1,IGF2,IQGAP1,LSS,MAOA,PDHB,PSPC1,RRM2,RUVBL2	88 (4)
miR-483-3p (miRNAs w/seed CACUCCU)	mature microrna		0.215	0.000295	ERP29,FAM213A,HNRNPA0,IGF2,MKI67,RAN
fluoxetine	chemical drug		0.218	0.00668	GNAS,HDAC2,LSS,NME2,VGF,ZNF326
AHR	ligand-dependent nuclear receptor		0.225	0.0348	AKR1A1,ATP2B1,CBR1,CDK1,GOT1,HK2,HSP90AA1,MT2A,NQO1,THBS1,TXN,VCL,VIM
cisplatin	chemical drug		0.226	3.17e-06	ACADM,AKR1C1/AKR1C2,ANXA2,ANXA4,CAPN1,CDK1,CTNND1,FDXR,GMDS,GOT2,HADHA,HK1,HK2,HMGB1,KRT19,LAMB1,LDHB,LMNA,LXN,MAOA,MSH2,NQO1,PARP1,PPIA,PSMA1,PYCR2,RAB6A,RCN1,RPS21,RRM2,S100A11,THBS1,TIMP1,VIM	249 (17)
let-7	microrna		0.23	0.00294	CDK1,CPSF1,EIF4A1,HK2,NAP1L1,PABPC4,PAICS,RRM2,THBS1,VIM,XPO5	38 (3)
mir-1	microrna		0.236	0.0021	ADAR,ANXA2,EML4,HACD3,HSP90B1,PPIB,RRBP1,TAGLN2
sulindac sulfide	chemical drug		0.242	0.00373	DYNLL1,ESD,KRT19,NQO1,PPP2R2A,YWHAE
let-7a-5p (and other miRNAs w/seed GAGGUAG)	mature microrna		0.273	0.015	AKAP8,BSG,CAPG,KRT19,PPP1R7,SLC25A24,THBS1,VIM
diethylstilbestrol	chemical drug		0.275	0.0381	AMBP,CPE,GLRX,HLA-A,HSP90B1,MAOA,PCNA,SFN,TFF1
ERN1	kinase		0.277	0.0451	ATP2A2,GOT1,HSP90B1,LAD1,SRP68,WARS
reserpine	chemical drug		0.305	0.000284	CHGA,GNAO1,GNAS,NTS
bezafibrate	chemical drug		0.308	0.000187	ACADM,ACSL4,APEX1,CS,CYB5A,DBI,HADHA,HADHB,PCNA	144 (6)
SREBF1	transcription regulator		0.313	2.57e-05	AARS,ACSL4,CSRP1,CYB5A,DBI,DHCR7,FABP5,FDFT1,HK2,IDH1,IDI1,LSS,PLS3,PMPCA,RPS27,STXBP1,VGF	200 (11)
Growth hormone	group		0.328	0.00351	ACAA1,AKR1A1,DDT,GCLC,HADHB,IGF2,MT-CO2,PCNA,PRDX3,TFF1,TKT,TUBA1A	145 (6)
AKT1	kinase		0.343	8.44e-10	AKR1C1/AKR1C2,CRYZ,CST3,DHCR7,DIAPH1,FABP5,GCLC,GOT2,GSS,HNRNPL,IGF2,LAMB1,LDHB,LSS,MT2A,MYH10,NQO1,PRKAR1A,SLC4A7,STUB1,TFF1,THBS1,TIMP1,VCP,VIM	233 (14)
PRL	cytokine		0.36	0.000227	ADAR,ANXA2,ATP2A2,ATP5PD,CST3,CTSA,IGF2,KRT19,LAMC1,P4HB,PCNA,PSME1,PSME2,TIMP1,VIM,YWHAG	120 (7)
SLC13A1	transporter		0.378	0.00322	ALDH1A1,EEF1G,GALE,HK2,HSPB1,RPN1,YARS
SMARCB1	transcription regulator		0.378	0.0102	ARHGAP4,ATP1B1,CDK1,DSG2,GSN,RAB14,RAB3B,RAB5C,TFF1
bisphenol A	chemical - endogenous non-mammalian		0.378	0.0198	ELAC2,HSP90B1,MAOA,PCNA,RAB14,RBM4B,SNRPA1,TFF1
NGF	growth factor		0.393	0.0186	ANXA2,CDK1,CHGB,IGF2,LRRFIP1,SCG2,SQSTM1,TXN,VGF
GnRH analog	biologic drug		0.396	2.52e-14	ACAA2,ACOT7,ACTN4,ANXA11,CALR,CAPNS1,CDK1,CYB5A,DNAJC8,DYNLL1,FKBP1A,GDI2,GSTO1,HADHB,HINT1,HNRNPDL,HSPA2,ITPR3,MKI67,NME2,PPIA,PPP2R2A,PSMA6,PSMB3,PSMB7,RAB5C,RAN,SRRT,SUPT5H,TUBA1A,UBE2M,UQCRB,VCL,VCP
MGEA5	enzyme		0.408	1.1e-05	ACADM,ACSL4,ACTN4,CAPN1,CNOT1,CPE,DHCR7,DLST,FDFT1,FLNA,FLNB,GALK2,GLUL,GSN,IGF2,LAMB1,LSS,NDUFA5,PFKM,S100A3,THBS1,TIMP1,TUBA1A,VIM	82 (4)
thapsigargin	chemical toxicant		0.422	0.0316	ATP2A2,CALR,EIF1,HSP90B1,LONP1,PCNA,SFN,VCL
Akt	group		0.429	0.00665	GSS,GSTK1,HK2,IGF2,LMNA,MRE11,MT-CO2,MT2A,NES,PCNA,RRM2,SLC4A7,THBS1	222 (13)
AMPK	complex		0.436	0.0128	CS,GSTK1,LDHB,MT-CO2,PDHB,SDHA,VIM
EDN1	cytokine		0.44	0.00101	ANXA4,ATP2A2,CDK1,CST3,CTNND1,ITPR2,THBS1,TIMP1,TPT1,VCL,VIM,YWHAE	248 (15)
FFAR3	g-protein coupled receptor		0.447	0.029	AMBP,ARHGEF2,GPD2,ITPR3,RCN1
sterol	chemical - endogenous mammalian		0.447	0.000261	DBI,DHCR7,FDFT1,IDH1,IDH2	106 (6)
methotrexate	chemical drug		0.47	0.000652	ACAA1,ACAA2,ACADM,ACSL4,ANXA4,APEX1,GSN,HADHA,HADHB,NQO1,PPIA,PRDX1,S100A11,THBS1	103 (3)
GAST	other		0.478	0.00155	ANXA7,CHGA,DNAJA1,HNRNPDL,IMPDH2,PRDX3,RHOA
EGFR	kinase		0.506	1.08e-10	ACOT7,ACY1,CDK1,CRMP1,CST3,DSG2,HK2,HNRNPA2B1,HNRNPDL,HNRNPH1,HNRNPK,HSP90B1,HSPB1,IGF2,MT-CO2,NSF,PCNA,PPIA,PRKAR1A,PSMB1,PSMB2,PSMB3,PSMB5,PSMB7,SLC4A7,SRSF1,TCERG1,THBS1,UBE2S,VCL,VIM,XRN2	213 (12)
TCR	complex		0.507	0.0121	ATP5PD,BSG,CS,FLNA,HSD17B10,HSP90B1,IDH2,LDHB,LSM3,P4HB,PHB2,PRMT1,SDHA,TALDO1,TUFM
MYCN	transcription regulator		0.532	7.33e-09	ACTN4,ALDH1A1,APEX1,CKAP4,DPYSL3,EEF1G,EIF4A1,HDAC2,HK2,HLA-A,MRE11,MYH9,NME2,PSMA7,PSMB7,RPS12,RPS20,RPS27,RPS28,RPS7,SORD,TMED9,TUFM,VIM
CSF1	cytokine		0.537	0.0186	GLS,GOT2,HK2,HSP90B1,PCNA,RHOA,SLC7A5,THBS1,TPT1
MTOR	kinase		0.547	2.87e-13	ACADM,AKR1A1,ATP2A2,ATP2B1,CNP,CS,CTNND1,EIF3A,ELOB,FABP5,FKBP1A,GLG1,HADHA,HADHB,HK2,HSP90B1,HSPB1,IGF2,LDHB,PCNA,PFKP,PFN1,PPIB,PRDX5,PRKAR1A,PSMB5,RAB11B,RHOA,SERPINB1,SQSTM1,TXNL1,UGGT1	209 (8)
raloxifene	chemical drug		0.557	0.0102	DBN1,DYNLL1,FLNB,IDH2,LAMB1,MKI67,PCNA,RHOA,TIMP1
ESR1	ligand-dependent nuclear receptor		0.561	1.3e-13	ANXA4,APEX1,ARFGAP1,ARHGEF2,ATP1B1,ATP2B1,ATP6V1A,BCLAF1,CALD1,CDK1,CGN,CKB,COPA,CPE,DDX17,DHCR7,DIAPH1,DNM2,DSG2,DYNC1LI2,FKBP4,FLNA,GLRX,GNAS,GSN,HLA-C,HSP90AA1,HSP90B1,HSPA2,IGF2,IMPDH2,IPO7,IQGAP1,KIF5B,KRT19,KTN1,LAMB1,LGALS3BP,MAP1B,MKI67,MYH10,NQO1,NUP210,PAK2,PCBD1,PCNA,PDCD5,PHB2,PLS1,PRKAR1A,PSAT1,RAB5C,RAB6A,RRBP1,SERPINB6,SFPQ,SLC7A5,SON,SORD,SPTAN1,SQSTM1,TFF1,TJP2,TMED10,TMPO,TPP2,T…	190 (10)
phytohemagglutinin	chemical drug		0.57	0.000689	CRMP1,EIF5,GCLC,GPD2,HDAC2,HINT1,HSP90AA1,INPP1,MAOA,MAP1B,PCNA,PDHB,PSMA1,SRSF1,TIMP1,TMPO
indomethacin	chemical drug		0.576	5.35e-05	ANXA2,BSG,DYNLL1,LXN,MANF,P4HB,PCNA,PSMB5,RCN1,RPS21,RPS28,S100A11,SLC7A5,TIMP1,VIM,YWHAE	78 (4)
Y 27632	chemical drug		0.577	0.041	DPYSL2,RHOA,THBS1,VIM
ACOX1	enzyme		0.58	0.000937	ACAA1,ACADM,ANXA2,CBR1,GOT1,LGALS3BP,LONP1,LPCAT3,SQSTM1,TAGLN2	65 (4)
tamoxifen	chemical drug		0.588	0.00575	AMBP,CPE,CRYZ,HSP90B1,IGF2,LSS,MKI67,PCNA,PFN1,SLC7A5,SQSTM1,TFF1,TXN	179 (9)
ATF3	transcription regulator		0.594	0.0392	CDK1,GSN,HSPB1,MSH2,MT2A
MYC	transcription regulator		0.599	2.12e-23	ACSL4,ACTN4,ALDH18A1,ANXA4,APEX1,CAPNS1,CAST,CDK1,CLIC4,CNP,CSE1L,CTNNA1,DBI,DBN1,DDX5,EIF3G,EIF4A1,FABP5,FLNA,GCLC,GDI1,GDI2,GLG1,GLS,GLUL,GOT1,GOT2,HDAC2,HK2,HLA-A,HNRNPA2B1,HNRNPAB,HNRNPH1,HSP90AA1,HSPB1,IDH1,IDH2,IPO7,LDHB,LXN,ME2,METAP2,MKI67,MRE11,MSH2,NAP1L1,NME2,NQO1,PAICS,PARP1,PCNA,PEG10,PFKM,PFKP,PHB2,PLS3,PPIA,PRDX3,PRMT1,PSAT1,RHOA,RPS12,RPS20,RPS27,RPS7,RRM2,RUVBL2,SLC7A5,SQOR,SRSF1…	262 (15)
ADORA2A	g-protein coupled receptor		0.653	2.24e-05	ATP2A2,ATP2B1,ATP6V1B2,CKB,GDI1,HNRNPK,KIF5B,KLC1,P4HB,PMPCA,PRKAR1A,RAB6A
FOS	transcription regulator		0.653	4.96e-06	ANXA4,ARPC5,CAMK2D,CAST,CHGA,CPSF1,CTNND1,HSD17B10,HSP90B1,KIF5B,LGALS3BP,LPCAT3,MAOA,MT2A,MYH9,NQO1,NTS,PFN1,PPP2R2A,PRDX1,PSMA2,PSMA7,PSMB3,RPS7,S100A3,TFF1,TIMP1,TXN,VIM	174 (7)
camptothecin	chemical drug		0.684	0.032	AKAP8,ANXA2,ANXA4,ARFGAP1,ARHGDIA,CAST,CDK1,CTNND1,HLA-A,HLA-C,PAK2,PCNA,PPIA,PPP3CA,RCN1,RRM2,SFN,SSB,TAGLN2,VAV2
BCL2	transporter		0.687	0.00198	ATP2A2,CDK1,CHGB,GCLC,NES,SCG3,SQSTM1,TIMP1	28 (2)
ANGPT2	growth factor		0.69	0.000218	ARHGEF2,CALR,DBNL,EIF1,FKBP10,FKBP4,HDAC2,HSP90AA1,HSPA2,P4HB,PDIA3,THBS1,VIM
FMR1	translation regulator		0.692	0.00458	MAP1B,PFKP,PFN1,PPIA,PRKACA
FSH	complex		0.696	4.61e-07	ATP2A2,ATP2B1,CAPZA1,CPE,CTNND1,DHCR7,FDXR,GCLC,GNAS,GOT1,HK2,KIF5B,KRT18,MT2A,NOL3,PCNA,PRKAR1A,RAB14,RAB5C,RANGAP1,THBS1,TIMP1,TLN1,TUBA1A,VCL,VGF	207 (14)
tretinoin	chemical - endogenous mammalian		0.714	2.28e-09	ADAR,AKR1A1,ALDH1A1,ALDH9A1,ANXA2,APEX1,ATP2A2,ATP6V1B2,CALR,CBR1,CHGB,CPE,CSE1L,CTNND1,DBI,DPYSL3,DYNLL1,EEF1G,EIF4A1,EIF5,FABP5,FARSB,GNAO1,GNAS,HADHA,HK1,HLA-A,HLA-C,HNRNPK,HSPA2,HSPB1,HSPBP1,IGF2,IMPDH2,ITPR2,KRT18,KRT19,LAMB1,LGALS3BP,MAP1B,MT2A,MYH9,NES,NME2,PEG10,PFN1,PGD,PLS3,PNP,PPM1G,PPP3CA,PRMT1,PSMC4,PYCR2,RAD23B,RAN,RHOA,RPS12,RPS20,RPS7,RUVBL2,THBS1,TIMP1,TPR,TPT1,VAV2,VCL,VIM,YWHAE	276 (18)
PPARGC1A	transcription regulator		0.73	0.0151	ACADM,ATP5PD,COX5A,CS,GOT2,HK2,MT-CO2,OXCT1,PRDX3,PRDX5,SDHA
PRKCI	kinase		0.747	0.00262	HK1,HK2,PLS1,SF3B1
SP1	transcription regulator		0.761	0.000738	ATP2A2,CDK1,CHGA,CKB,DIAPH1,FLNA,GNAS,GSS,HADHA,HADHB,HDAC2,HINT1,HK2,IGF2,KRT18,KRT19,MAOA,NES,PARP1,PLAA,SLC4A7,TFF1,TIMP1,VIM
Lh	complex		0.817	1.53e-06	ATP2A2,ATP2B1,CAPZA1,CTNND1,DHCR7,FDXR,GNAS,HK2,KRT18,NOL3,PRKACA,PRKAR1A,RAB14,RAB5C,RANGAP1,THBS1,TLN1,TUBA1A,VCL
brefeldin A	chemical - endogenous non-mammalian		0.832	0.000597	ATP2A2,HLA-A,HLA-C,LONP1,THBS1,TIMP1	176 (9)
APP	other		0.848	1.68e-12	ATP1B1,ATP5PD,ATP5PF,ATP6V1A,BSG,CALR,CAMK2D,CAPN1,CAST,CDK1,CKB,COX7A2,CS,DBI,DBN1,DPYSL2,EEF1G,FKBP1A,FLNA,GALK1,GDI2,GNAO1,GOT2,HINT1,HIST1H2BD,HK1,HMGB1,HSP90AA1,HSPB1,IGF2,ITPR3,LDHB,MAP1B,MT-CO2,NDUFA5,NES,PFKP,PPIA,PRDX5,PRKACA,PRMT1,PSME1,PTPA,RAN,RHOA,SET,SPTAN1,STUB1,STXBP1,TPT1,TUBA1A,TUFM,TXN,YWHAE
MAPK11	kinase		0.849	0.00339	CALR,CHGA,PRDX1,TIMP1	167 (7)
LRP6	transmembrane receptor		0.849	0.00801	HK2,KRT18,RHOA,VIM
RAF1	kinase		0.853	0.00549	ACOT7,HNRNPA2B1,HNRNPAB,HSPB1,LAD1,MKI67,NQO1,PNP,RAN,RRM2,TIMP1	151 (4)
tunicamycin	chemical - endogenous non-mammalian		0.866	0.0242	ATP2A2,CALR,HSP90B1,LONP1,MANF,P4HB,PCNA,SRP68,WARS
VEGFA	growth factor		0.888	0.000146	ACADM,CLIC4,CST3,HK1,LMNA,ME2,MKI67,NME2,PARP1,PCNA,PRPF6,SET,THBS1,TIMP1,TJP2,TUFM,UQCRB	189 (8)
RTN4	other		0.896	0.000101	ARHGDIA,DPYSL2,DYNC1H1,GNAO1,NQO1,YWHAG,YWHAQ
MYOD1	transcription regulator		0.896	0.0475	EIF3E,IGF2,MKI67,PFKM,PNP,PRKACA,PRKAR1A,TKT
forskolin	chemical toxicant		0.921	8.69e-07	ATP1B1,ATP6V1A,ATP6V1B2,CALR,CHGB,CNP,CTNND1,DHCR7,ESD,FDXR,GNAS,HK2,IGF2,ITPR2,ITPR3,KRT18,NOL3,PCNA,PEG10,PRDX1,PRKACA,PRKAR1A,RAB5C,RANGAP1,RPS20,RRM2,SCG2,TAGLN2,TFF1,THBS1,TIMP1,TUBA1A,VCL,VGF,VIM	215 (12)
E2F1	transcription regulator		0.928	6.1e-08	ARHGAP4,CALD1,CALR,CDK1,CKB,COX5A,CSE1L,CYB5A,HADHA,HMGB1,HNRNPK,HSP90B1,IGF2,JPT1,LTA4H,MSH2,PCNA,PDCD5,PPM1G,PSAT1,RAN,RRM2,SDHA,SRSF1,THBS1,TRIM28,TXNL1,VCP,VIM,YARS,YWHAE	93 (4)
miR-30c-5p (and other miRNAs w/seed GUAAACA)	mature microrna		0.951	0.000107	ATP2A2,GPD2,IDH1,PNP,PPP3CA,PTPA,RAD23B,SLC4A7,TMED10,UBE2I
F2	peptidase		0.954	0.00386	CALD1,CALR,CKAP4,CORO1C,EIF4A1,ERP29,HSP90AA1,MYH9,RHOA,TAGLN2,THBS1,TMED9,UBE2S
INSIG1	other		0.956	0.00568	ACSL4,DHCR7,FABP5,FDFT1,IDI1,LPCAT3,LSS	113 (5)
TGFB1	growth factor		0.958	6.71e-10	ACAA2,ACSL3,AKR1C1/AKR1C2,ALDH18A1,ANXA11,ANXA2,ARHGEF2,BSG,CALD1,CAPNS1,CDK1,CLIC4,CORO1C,COX5A,CRMP1,CSRP1,CST3,CTNND1,DDX5,DNAJA1,DPYSL3,DSG2,DYNLL1,EIF4H,ENPP1,FABP5,FDXR,FLNA,FLNB,GCLC,GNAO1,GNAS,GSN,HDAC2,HINT1,HNRNPAB,HNRNPDL,HNRNPH1,HSD17B10,HSP90AA1,HSPB1,IDI1,IGF2,ITPR2,KDELR2,KRT18,KRT19,LAMC1,LPCAT3,LTA4H,MAOA,ME2,MKI67,MRE11,MYH9,NME2,PCNA,PDHB,PLS3,PNP,PPP2R2A,RAB6A,RHOA,S100A11,SAR…	216 (11)
thyroid hormone	chemical - endogenous mammalian		0.97	0.00188	ATP2A2,CHGB,CPE,DBI,FDFT1,GDI1,GPD2,PGD,SCG2,VIM,YWHAE
PTEN	phosphatase		0.983	1.42e-09	ACAA1,ACAA2,ARHGDIA,COX5A,CS,CSRP1,DYNC1LI2,FDFT1,GMDS,GSS,HADHA,HADHB,IDH2,IDI1,IGF2,ITPR3,KRT19,LAD1,LDHB,LRRFIP1,MKI67,MT-CO2,MT2A,NQO1,NTS,PABPC4,PARP1,PDHB,RANGAP1,SDHA,SORD,THBS1,VIL1	120 (9)
maslinic acid	chemical - endogenous non-mammalian		1	0.000322	ITPR2,PPM1G,PRKACA,PTPA,THBS1,TLN1,YWHAE,YWHAG
PDGF (family)	group		1	2.21e-05	CALR,P4HB,PDIA3,VIM
NPPB	other		1	0.00482	FDFT1,FDXR,IDI1,LSS
MIR124	group		1	0.00482	IQGAP1,NES,SET,VIM
MXI1	transcription regulator		1	0.000365	APEX1,IMPDH2,LARS,MKI67
MMP3	peptidase		1	0.000422	ADAR,AQR,DDX39A,PSMA6,SF3B1,SFPQ,SQSTM1,SRSF1,VIM
CALCA	other		1	0.046	ARFGEF2,EIF4B,LMNA,MKI67,TJP2
glucagon	biologic drug		1	0.0281	ARFGEF2,EIF4B,LMNA,TJP2
epoxomicin	chemical - protease inhibitor		1	2.09e-05	PSMA2,PSMA6,PSMB1,PSMB3,PSMB5,SQSTM1
6-hydroxydopamine	chemical toxicant		1	6.01e-05	CALR,HSPBP1,LONP1,P4HB,PDIA3,PPIB,PSMB2,PSMC4,VCP
LEP	growth factor		1.007	0.00267	ACADM,AKR1C1/AKR1C2,ATP2A2,CYB5A,GCLC,GNAS,GOT2,IDH1,NTS,PCNA,PRDX1,PSMB3,SORD,TFF1,THBS1,TIMP1,TMED9,VGF,VIM	223 (15)
FOXA1	transcription regulator		1.009	0.0414	ATP5PF,FKBP4,GLS,HK1,MSH2,NES,TFF1
lactacystin	chemical - protease inhibitor		1.01	1.67e-07	AKR1C1/AKR1C2,CYB5A,GCLC,HLA-A,HLA-C,HNRNPA2B1,HSP90B1,HSPB1,MAP1B,PAK2,PFN1,PPIA,RANGAP1,SQSTM1,SSFA2,SUB1,TCERG1,TXN
sirolimus	chemical drug		1.016	9.85e-15	ACADM,ADSS,ATP6V1A,ATP6V1B2,DDT,DPYSL2,EIF4A1,EIF5,GCLC,HMGB1,HSP90AA1,HSP90B1,IDH1,IDI1,IGF2,LDHB,LMNA,NTS,PCNA,PPIA,PRDX5,PRKAR1A,PRMT1,PSMA3,PSMA4,PSMA6,PSMB1,PSMB3,PSMB7,RAN,RHOA,RPS12,RPS20,RPS21,RPS27,RPS7,SFN,SQSTM1,TARS,TIMP1,TMPO,TUFM,VIM	168 (4)
AGT	growth factor		1.036	0.00138	ATP1B1,ATP2B1,CALR,CDK1,COX5A,COX7A2,FDFT1,FDXR,GSS,HSPB1,IDH1,IDI1,ITPR2,LAMB1,LSS,MYH10,PARP1,PFN1,RHOA,TIMP1	279 (20)
glutamine	chemical - endogenous mammalian		1.045	1.13e-08	AARS,ADSS,AKR1C1/AKR1C2,BSG,FABP5,HK1,IDH1,IGF2,NES,PCNA,PPP2R2A,SRSF1,VIM,WARS	83 (6)
MAP3K1	kinase		1.067	0.0265	HSPB1,PRDX1,THBS1,TIMP1
PEX5L	ion channel		1.067	0.000117	DHCR7,FDFT1,IDI1,LSS
ferulic acid	chemical - endogenous non-mammalian		1.067	0.000261	DPYSL2,MKI67,PTPA,TFF1,TIMP1
ERBB2	kinase		1.086	0.000609	ACAA2,ACSL4,ANXA2,ATP6V1A,CDK1,CSE1L,DSG2,GLS,GPD2,HADHB,HNRNPK,HSPB1,IDH1,IGF2,ITPR2,LAMB1,LRRFIP1,LXN,MAOA,MAP1B,MKI67,PAICS,PCNA,RRM2,SLC4A7,SQOR,THBS1,TUBA1A,VCL,VIM	216 (13)
ATF6	transcription regulator		1.091	0.0103	ATP2A2,CALR,HSP90B1,MANF,RAN
HTT	transcription regulator		1.091	2.56e-06	ACADM,ATP2A2,CAST,CBR1,DBNL,DHCR7,DLST,FDFT1,FKBP4,GCLC,GLUL,GNAO1,GSN,GSS,IGF2,LDHB,NDUFA5,NSF,NTS,PABPC4,PCNA,PFKM,PFN1,PPP2R2A,PPP3CA,PSMA5,PSME1,SDHA,SFPQ,SPTAN1,SQSTM1,STXBP1,UQCRB,VGF,YWHAG	106 (6)
OSM	cytokine		1.122	2.68e-05	ACAA1,ACSL3,AKR1C1/AKR1C2,ANXA2,ARFGEF2,ARHGEF2,CLPP,GLUL,HK2,HLA-A,HLA-C,HSPA2,KIF5B,KRT19,LRRFIP1,MAOA,MT2A,MYH10,PAK2,PCNA,PDAP1,PEPD,SERPINB1,SON,SORD,TIMP1,TUBA1A
epothilone B	chemical drug		1.131	0.000284	CDK1,MKI67,SFN,THBS1	168 (7)
Ins1	other		1.192	1.18e-05	ACADM,COX7A2,CYB5A,DYNLL1,ERP29,FDFT1,GDI2,HK2,HNRNPK,IGF2,IMPDH2,LDHB,LGALS3BP,PCNA,PDHB,PPIB,RHOA,RRM2,TIMP1,VIM	241 (18)
dichlorovinylcysteine	chemical toxicant		1.192	0.00031	AKR1A1,PRDX5,PSMA1,SORD,TUFM
D-glucose	chemical - endogenous mammalian		1.197	5.86e-14	AARS,ACAA1,ACAA2,ACADM,ATP2A2,ATP2B1,CALD1,CALR,CDK1,DBI,FABP5,GLUL,GOT1,HK1,HK2,HMGB1,HNRNPK,HSPB1,IDH1,IGF2,ITPR2,ITPR3,KDELR2,LAMB1,LAMC1,NQO1,NTS,PARP1,PCNA,PDIA3,PFKM,PFKP,PPIB,RRM2,SLC25A10,SQSTM1,SRSF1,STUB1,STXBP1,TALDO1,THBS1,TIMP1,TKT,VCL,WARS,YARS	261 (14)
FN1	enzyme		1.212	3.54e-05	ACTN4,CLIC4,CORO1A,EIF4B,FLNA,GDI2,HK1,NES,PCNA,PRKAR1A,SQSTM1,TFF1,THBS1,VAV2,VIM	166 (11)
IRF4	transcription regulator		1.265	0.00115	CDK1,DBI,MANF,MAPRE1,PCNA,PPIB,PSMA1,PSMA2,RHOA,SUB1
mir-122	microrna		1.269	4.12e-10	CACYBP,CLIC4,CS,CSRP1,FKBP1A,IQGAP1,KIF5B,LAMC1,MAP1B,MAPRE1,NPEPPS,SERPINB6,VIM,WARS,YARS
ciprofloxacin	chemical drug		1.286	2.01e-05	ACAA1,ATP6V1A,ATP6V1B2,CTSA,HLA-A,LONP1,PSAP,STXBP1,TMPO,TUFM,VIM
POR	enzyme		1.287	0.0144	ALDH1A1,DHCR7,FDFT1,HADHB,HLA-A,HSD17B10,IDI1,LSS,PGD
LY294002	chemical - kinase inhibitor		1.302	0.000496	AGL,AKR1C1/AKR1C2,ATP2B1,BSG,CST3,FDFT1,GCLC,GPD2,HDAC2,IDI1,IGF2,LMNA,MT2A,NQO1,NTS,PCNA,PLAA,PRDX1,RAB6A,SCG2,SFN,THBS1,VIM	235 (17)
PML	transcription regulator		1.342	1.33e-07	ACADM,ACSL4,AKR1A1,ANXA4,CACYBP,CPE,HADHB,HSPB1,NQO1,PRDX1,SQSTM1,TXN,UBE2M,VIM,YWHAG	52 (3)
CD28	transmembrane receptor		1.343	0.00814	CS,HDAC2,HINT1,HK2,KDELR2,PHB2,PNP,PSMA5,PSMA6,PSMD12,RAD23B,SLC7A5,SSB,THBS1,VBP1
FOXO3	transcription regulator		1.369	0.00718	APEX1,FABP5,FLNB,GCLC,GLUL,IMPDH2,LARS,MKI67,NOL3,PCNA,PRDX3,PRDX5,TFF1,VIM	179 (10)
desmopressin	biologic drug		1.387	8.49e-09	ARFGEF2,CAPG,EIF4B,FLNA,HINT1,LDHB,LMNA,MYH10,PLS3,PPIA,RHOA,S100A11,TJP2,YWHAQ
L-triiodothyronine	chemical - endogenous mammalian		1.388	0.000367	ALDH1A1,ATP1B1,ATP2A2,CAPZA1,CBR1,COX5A,CS,CST3,FH,FKBP10,FLYWCH2,GPD2,HINT1,LMNA,MT-CO2,PDHB,PRDX3,SSB,VGF
TSC2	other		1.389	1.76e-06	ANXA2,ATP6V1A,ATP6V1B2,GSN,HK2,HSPB1,LDHB,PSMA1,PSMB1,PSMB2,PSMB5,S100A11,VAMP8	16 (3)
HMGA1	transcription regulator		1.414	0.0134	CPE,DHCR7,GSN,IDI1,LAMB1,PYCR2,RAN,TRIM28
resveratrol	chemical drug		1.42	0.0467	BSG,CS,DYNLL1,GSTK1,IGF2,NQO1,PCNA,PSMB5,RAN,SQSTM1,TFF1
dimethylnitrosamine	chemical toxicant		1.452	0.00243	IGF2,NQO1,PCNA,TIMP1,VIM	224 (10)
miR-125b-5p (and other miRNAs w/seed CCCUGAG)	mature microrna		1.498	0.046	GSS,HK2,KRT19,SGPL1,UBE2I
estrogen	chemical drug		1.618	0.038	ATP5PF,CKB,GALK1,IGF2,NTS,PCNA,PHF5A,PSMA2,RAB11B,RRM2,TFF1
2,4,5,2',4',5'-hexachlorobiphenyl	chemical toxicant		1.633	0.0284	ACSL3,CDS2,ELAC2,NOL3,RBM4B,SNRPA1
CDK4/6	group		1.667	1.7e-05	ARHGEF2,BCLAF1,EIF5,FLNA,HSPB1,JPT1,RCN1,TALDO1,TUFM
FLT1	kinase		1.667	3.66e-05	ACTN4,CLIC4,EIF4B,FLNA,GDI2,HK1,PRKAR1A,SLC27A3,THBS1	93 (3)
PPARGC1B	transcription regulator		1.673	0.0011	ACADM,COX5A,CS,FDFT1,HK2,LSS
8-chlorophenylthio-adenosine 3',5'-cyclic monophosphate	chemical - kinase inhibitor		1.702	0.0192	ACADM,ATP2A2,PRKAR1A,TFF1
PNN	other		1.732	0.000216	BSG,RHOA,SRSF1,TIMP1
SB203580	chemical - kinase inhibitor		1.782	0.352	CDK1,ERP29,GDI2,GLRX,NQO1,PRDX1,THBS1,TIMP1,VIM
XBP1	transcription regulator		1.836	0.00166	ATP2A2,CALR,ERP29,FKBP10,HSP90B1,KDELR2,PDIA3,PPIB,RPN1,SRP68,TXN,TXNDC5	49 (3)
GNRH	group		1.887	0.00537	CHGA,SCG2,SCG3,VGF
EIF4E	translation regulator		1.89	0.0274	BCLAF1,CAPG,NOL3,PCNA,PHF5A,PRDX5,PTGES3
MAP4K4	kinase		1.897	0.000192	ACAA2,AGL,DLST,GLUL,GOT1,HADHA,HADHB,LDHB,NDUFA5,PFKM
miR-124-3p (and other miRNAs w/seed AAGGCAC)	mature microrna		1.903	0.00115	ACAA2,ALDH9A1,CTNND1,DNM2,GSN,HADHB,IQGAP1,LAMC1,MYH9,SERPINB6,SSFA2,TJP2,TLN1
chromium	chemical drug		1.912	0.000114	ARHGDIA,CYB5A,ESD,GCLC,NQO1,PGD,TFF1	169 (7)
miR-133a-3p (and other miRNAs w/seed UUGGUCC)	mature microrna		1.951	0.0219	ARHGDIA,CORO1C,PITPNB,RHOA
gentamicin	chemical drug		1.964	5.69e-08	ACAA1,ACADM,ACSL3,ALDH1A1,APEX1,CALR,CAND1,CAPZA1,DDX39A,HSP90AA1,HSP90B1,HSPB1,IDH1,PFDN2,PSAT1,SART3,SFPQ,SQSTM1,SSB,TARS,TIMP1
INHBA	growth factor		1.964	1	CHMP4B,HMGB1,PCNA,TIMP1
panobinostat	chemical drug		1.982	0.0105	CDK1,FLNA,RHOA,VIM
TFAP2A	transcription regulator		1.982	0.0214	IGF2,MT2A,PPP2R2A,PRDX1,PSAP,TIMP1
BO-653	chemical drug		1.982	1.91e-07	PSMA1,PSMA2,PSMA3,PSMA4
probucol	chemical drug		1.982	0.00103	PSMA1,PSMA2,PSMA3,PSMA4
TSC1	other		1.994	0.00878	ATP6V1A,ATP6V1B2,FLNA,LDHB	16 (3)
SHH	peptidase	Activated	2	0.0797	HK2,IGF2,IMPDH2,NES,PCNA,PFN1,PYCR2
ALDH2	enzyme	Activated	2	0.00123	GCLC,GSS,PSAT1,SLC7A5
STIM1	ion channel	Activated	2	0.000284	GCLC,GSTO1,NQO1,PRDX1	42 (3)
TFAM	transcription regulator	Activated	2	0.000707	ACADM,FABP5,HK1,PFKP
NRIP1	transcription regulator	Activated	2	0.039	ACAA2,CDK1,HADHB,LDHB
KLF3	transcription regulator	Activated	2.065	9.33e-05	ABHD14B,CAMK2D,CAPG,CAPNS1,CTNNA1,DIAPH1,GPD2,GSTK1,HNRNPDL,HNRNPH1,IDH1,PFKP,PPM1G,PRKACA,PSMB2,REEP5,TMPO,TUBA1A,VIM
RICTOR	other	Activated	2.085	2.41e-12	ATP5PD,ATP5PF,ATP6V1A,ATP6V1B2,BSG,COX5A,COX7A2,FABP5,NDUFA5,PSMA1,PSMA2,PSMA3,PSMA4,PSMA5,PSMA6,PSMA7,PSMB1,PSMB2,PSMB3,PSMB5,PSMB7,PSMC4,PSMD12,PSME1,PSME2,RPS21,SDHA,UQCRB
L-dopa	chemical - endogenous mammalian	Activated	2.132	0.0278	ABHD14B,ACY1,ADAR,ARHGAP4,ATP2A2,CAPG,GNAS,GPD2,HLA-A,HNRNPL,IQGAP1,LMNA,NDUFA5,NOL3,PFKP,PPP2R2A,PSAP,SERPINB6,STXBP1,SUB1,TMED10,VGF
E2F3	transcription regulator	Activated	2.174	0.0335	AKR1C1/AKR1C2,CDK1,CTNND1,IGF2,PCNA,RRM2,THBS1,TMPO
COL18A1	other	Activated	2.219	0.0392	CHGA,HK2,PDCD5,THBS1,TUBA1A
Esrra	transcription regulator	Activated	2.236	0.00187	ACADM,AGL,ATP5PF,COX5A,GOT1,NDUFA5,OXCT1,TFF1
Creb	group	Activated	2.359	0.0656	ARPC5,ATP2A2,CHGA,CSRP1,DYNC1LI2,FLNB,GNAS,NTS,PCNA,TCAF1,TFF1
mibolerone	chemical drug	Activated	2.385	5.49e-10	ALDH18A1,CALR,CDK1,DBI,EIF4A1,ERP29,FKBP1A,GOT2,HSP90B1,LSS,NME2,P4HB,PCNA,PPIA,PPIB,RPS27,TUBA1A,UFM1
EGR1	transcription regulator	Activated	2.4	0.0417	ATP2A2,CHGA,CHGB,GNAS,IGF2,PEG10,THBS1,TIMP1
cocaine	chemical drug	Activated	2.4	0.22	DYNLL1,NTS,PARP1,PRKACA,PSAP,THBS1
CCND1	transcription regulator	Activated	2.535	0.0247	ARHGEF2,BCLAF1,EIF5,FLNA,HSPB1,JPT1,PCNA,RAB3B,RCN1,RRM2,STXBP1,TALDO1,TUFM
valproic acid	chemical drug	Activated	3.591	3.34e-08	CACYBP,CALR,CDS2,DBI,DHCR7,FDFT1,GLUL,IDI1,NES,PSMA1,PSMA2,PSMA3,PSMA4,PSMA5,PSMA6,PSMA7,PSMB1,PSMB2,PSMB3,PSMB5,PSMB7,PSMC4,PSMD12,PSME1,PSME2,SQSTM1,SRSF1,TFF1,THBS1,TMPO	52 (4)
Ap2	group			0.0365	IGF2,MT-CO2,MT2A
cyclic GMP	chemical - endogenous mammalian			0.0384	MRE11,VCL
chondroitin sulfate proteoglycan	chemical reagent			0.021	RHOA
L-serine	chemical - endogenous mammalian			0.0213	PCNA,PSAT1
O6-benzylguanine	chemical drug			0.0177	MKI67,MSH2
3-deoxy-2-octulosonic acid(2)-lipid A	chemical - endogenous non-mammalian			0.0485	DHCR7,LSS
dextran sulfate	chemical drug			0.0321	CDK1,CHGA,MKI67,MSH2,NQO1,PARP1,PCNA,RHOA,RRM2,THBS1
Srebp	group			0.0433	IDH1,PGD
opioid receptor	group			0.0415	TXN
meldonium	chemical drug			0.0113	GOT2,HADHA
clobetasol propionate	chemical drug			0.0252	FABP5,GCLC
ERMN	other			0.021	CNP
ARHGEF12	other			0.0415	RHOA
SMTNL1	other			0.0223	AGL,HK2,PFKM
cardiotoxin	chemical - other			0.0402	ATP6V1A,HSP90AA1,IGF2,LRRFIP1,MYH9,PCNA,TIMP1
bazedoxifene	chemical drug			0.0143	MKI67,TFF1
asoprisnil	chemical drug			0.0392	PARP1,PCNA,SFN
exisulind	chemical drug			0.00622	HINT1,PCNA
2,2,2-trichloroethanol	chemical toxicant			0.0415	TIMP1
dibutylnitrosamine	chemical toxicant			0.0415	PCNA
dichlorvos	chemical toxicant			0.021	PPIA
Sos	group			0.0105	CAMK2D,CAST,CTNND1,HSD17B10,KIF5B,LGALS3BP,MAOA,MYH9,PFN1,S100A3
Ggt	group			0.021	SLC7A5
ATM/ATR	group			0.021	RRM2
RhoGap	group			0.021	RHOA
2-hydroxyestradiol	chemical - endogenous mammalian			0.00859	NQO1,PCNA
voltage-gated calcium channel	complex			0.0143	ITPR2,ITPR3
caspase	group			0.0266	CDK1,GLUL,THBS1
Ubiquitin	group			0.0223	HSP90AA1,HSP90B1,PAK2
Hdac1/2	group			0.021	MKI67
triclosan	chemical drug			0.0485	NQO1,TIMP1
PDGF-AA	complex			0.0134	CDK1,PCNA,VIM
Pdgfra-Pdgfrb	complex			0.0415	TIMP1
Ap1	complex			0.0492	GSS,HSP90B1,KRT18,MT-CO2,MT2A,NQO1,TIMP1
Esr1-Estrogen-Fos-Jun	complex			0.021	TFF1
PPARα-RXRα	complex			0.0384	ACAA1,GOT2
crizotinib	chemical drug			0.021	VIM
grape seed extract	chemical drug			0.0043	CKB,MKI67,PCNA,VIM
Mitochondrial complex 1	complex			0.0415	MAOA
HDL-cholesterol	complex			0.042	DHCR7,FDFT1,IDI1
Cytochrome bc1	complex			0.021	MAOA
cytochrome-c oxidase	complex			0.0415	MAOA
RCC1	other			0.021	RAN
homosalate	chemical drug			0.021	TFF1
octinoxate	chemical drug			0.021	TFF1
oxybenzone	chemical drug			0.021	TFF1
coal tar	chemical drug			0.0213	GCLC,NQO1
T-type Calcium Channel	complex			0.0415	ENPP1
BMS-690514	chemical drug			0.0314	CDK1,HSP90AA1,PCNA
2,4,5-trichlorophenoxyacetic acid	chemical toxicant			0.0415	GCLC
peoniflorin	chemical drug			0.008	COX5A,PDIA3,PSMB7
ASB9	transcription regulator			0.021	CKB
PLEKHM1	other			0.0415	SQSTM1
RNASEL	enzyme			0.0223	CTNND1,CYB5A,MT-CO2
KLK4	peptidase			0.00591	DNM2,MKI67,PCNA
TNS1	other			0.021	RHOA
ZFAT	transcription regulator			0.0415	SQSTM1
CPT1C	enzyme			0.00133	ACADM,CS,MT-CO2
PNPLA2	enzyme			0.042	ACAA2,ACADM,GSTK1
THRAP3	transcription regulator			0.00345	ACY1,DDX17,PEG10
PDCD10	other			0.0415	RHOA
RHOJ	enzyme			0.00691	ATP2A2,GSN,MYH9
PPME1	enzyme			0.021	PPP2R2A
TFAP2D	transcription regulator			0.021	MT2A
FOXD2	transcription regulator			0.021	PRKAR1A
CHI3L1	enzyme			0.0166	CALD1,PEG10,SERPINB1
Hmgb1	transcription regulator			0.00919	CHGA,CHGB,SCG2
SNORD21	other			0.021	HLA-A
PFDN6	other			0.0042	PFDN2,VBP1
PRKAG3	other			0.000782	ATP1B1,ATP6V1A,CTNNA1,EIF4B,GLRX,GOT1,JPT1,NAP1L1,OXCT1,PRPF6,SORD
PNPLA8	enzyme			0.0113	HSP90B1,NQO1
MFSD2A	transporter			2.21e-07	ACSL4,DHCR7,FDFT1,HK2,IDH1,IDI1,LSS
SETD1A	ion channel			0.021	TFF1
NAALADL2	other			0.0143	HNRNPDL,JPT1
GSTZ1	enzyme			0.0415	NQO1
AFF4	transcription regulator			0.0143	HNRNPH1,SRSF6
IGF2	growth factor			0.0256	ARHGDIA,ARHGEF2,CDK1,DHCR7,IDH1,IGF2,PSPC1,RRM2
WWC1	transcription regulator			0.0177	TFF1,VIM
Lamin b	group			0.021	LMNA
(±)-2-hydroxyoleic acid	chemical drug			0.0042	PRKACA,PRKAR1A
PRMT6	enzyme			0.0113	CTNND1,THBS1
CCM2	other			0.021	RHOA
TRAP1	enzyme			0.0339	CHCHD3,COX5A,HSD17B10
BCAS3	other			0.0415	TFF1
COL1A1	other			0.0294	CLIC4,PCNA
PADI2	enzyme			0.0384	MKI67,VIM
CLCN5	ion channel			0.00345	MKI67,PCNA,TXN
FH	enzyme			0.00175	AKR1C1/AKR1C2,NQO1,TKT
ADH5	enzyme			0.021	SDHA
BAHD1	other			0.021	IGF2
RNF43	enzyme			0.0415	GLUL
UHRF2	enzyme			0.0134	CKB,CSE1L,PDCD5
CTDSP1	phosphatase			0.0143	RHOA,VIM
KIF26B	other			0.021	NQO1
ELSPBP1	other			0.021	ADSS
SURF1	enzyme			0.0338	MT-CO2,SDHA
CDCA7L	other			0.0213	MAOA,MSH2
DPP3	peptidase			0.021	NQO1
ZNRF3	enzyme			0.0415	GLUL
FKRP	other			0.0415	LAMC1
SBDS	other			0.0105	AKR1C1/AKR1C2,CRMP1,KIF1A,MAOA,MT2A,NTS
Raet1a	other			0.0415	HLA-A
PACS2	other			0.0415	HLA-C
Hedgehog	group			0.0206	IGF2,KRT19,TFF1,VIL1
ROR1	kinase			0.0007	KRT19,MAP1B,VIM
FILIP1	other			0.021	FLNA
soy isoflavones	chemical drug			0.0415	MKI67
N-propyl bromide	chemical reagent			0.0113	GCLC,NQO1
zinc gluconate	chemical drug			0.0415	RBM4B
Gcn5l	group			0.0213	ACADM,TFF1
black raspberry extract	chemical drug			4.54e-06	ACTN4,AMBP,ANXA2,DDX5,HSP90AA1,PLS3,PPP2R2A,PPP3CA,PRKAR1A,PSMA6,RAD23B,TXNL1
veliparib	chemical drug			0.021	PARP1
EIF2AK3	kinase			0.00176	AARS,ALDH18A1,LARS,LONP1,SQSTM1,TARS,WARS,YARS
CHIR-124	chemical reagent			0.0415	RRM2
sotrastaurin	chemical drug			0.021	PCNA
PCM1	other			0.00859	MKI67,PCNA
POLG	enzyme			0.0149	CYB5A,MT-CO2,TPT1
SKP2	enzyme			0.0166	PCNA,PHB2,RHOA
MYO1C	enzyme			0.0415	GSN
Torin1	chemical reagent			0.0143	NTS,RPS20
EIF4G2	translation regulator			0.0177	IGF2,KRT19
SLC9A3R1	other			0.0485	ACTN4,KRT19
PHF21A	enzyme			0.0177	CHGB,SCG2
interferon beta-1a	biologic drug			1.01e-05	CORO1A,COX5A,CS,DNAJA1,EEF1G,FKBP1A,PPIA,PSME1,RAN,RPS27,RPS28,RPS7
SH3GLB1	enzyme			0.0415	SQSTM1
FEV	transcription regulator			0.0346	ANXA2,CHGB,NTS,SCG2,VIM
dibromoacetic acid	chemical toxicant			0.0415	IGF2
MCF2L	other			0.0415	RHOA
AP1M1	transporter			0.0415	HLA-A
MPRIP	other			0.021	RHOA
PFDN5	transcription regulator			0.00622	PFDN2,VBP1
ERCC2	enzyme			0.0415	TFF1
PTPRM	phosphatase			0.021	CTNND1
NCOR1	transcription regulator			0.0123	DBI,DDT,HK1,SORD,STK39,TFF1
ZFHX3	transcription regulator			0.0409	HLA-A,RPS12,RPS28,SSB,TUBA1A
ARHGAP26	other			0.021	RHOA
S100B	other			0.00591	CHGA,CHGB,SCG2
AKAP11	other			0.021	RHOA
SETBP1	other			0.0415	SET
NFE2L3	transcription regulator			0.021	NQO1
L1CAM	other			0.00133	ARHGDIA,FDXR,IDI1
IBSP	other			0.0415	THBS1
CBS/CBSL	enzyme			0.0433	GOT1,GOT2
INHBB	growth factor			0.0433	THBS1,TIMP1
ARFGEF2	other			0.0415	FLNA
POLR2A	enzyme			0.0351	HNRNPH1,SRSF6,TFF1,VIM
SLC18A2	transporter			0.0143	DYNLL1,PSAP
MCL1	transporter			0.00622	NQO1,TPT1
CHGB	other			0.021	CHGA
CELA1	peptidase			0.0415	HLA-A
ITGAV	transmembrane receptor			0.0392	CDK1,PCNA,TIMP1
CDK9	kinase			0.0249	HIST1H2BD,HNRNPH1,SRSF6,VIM
DAG1	transmembrane receptor			0.00691	CNP,LAMB1,LAMC1
TMED10	transporter			0.021	TMED9
SPZ1	transcription regulator			0.021	PCNA
EHHADH	enzyme			0.0384	ACAA1,LPCAT3
PTPA	phosphatase			0.0415	VCP
TCOF1	transporter			0.0166	ANXA2,BCLAF1,GALK1,HNRNPDL,IQGAP1
RASSF5	other			0.0203	DNAJA1,LRRFIP1,U2AF1/U2AF1L5
CCAT1	other			0.0294	PCNA,VIM
APOB	transporter			0.0365	PSMA7,PSMB7,PSME2
ELOC	transcription regulator			0.0415	HNRNPA2B1
CLIP1	other			0.021	PCNA
MLIP	transcription regulator			0.0415	HK1
PRKG1	kinase			0.00383	HINT1,MRE11,RHOA,THBS1	33 (3)
Rcan1	other			0.021	FLNA
MAPT	other			1.89e-20	ATP1B1,ATP5PD,ATP5PF,ATP6V1A,BSG,CAMK2D,CAPN1,CAST,CKB,COX7A2,CS,DBI,DPYSL2,DPYSL3,EEF1G,FKBP1A,GDI2,GNAO1,GOT2,HINT1,HIST1H2BD,HK1,HSP90AA1,KLC1,MAP1B,NDUFA5,PPIA,PRDX3,PRDX5,SPTAN1,STUB1,STXBP1,TPT1,TUBA1A,TUFM,TXN,YWHAE
SPTLC2	enzyme			0.0384	THBS1,TIMP1
MC4R	g-protein coupled receptor			0.0105	PSMA1,PSMA2,PSMA4
PTK2	kinase			0.0249	KRT18,SERPINB1,THBS1,TIMP1
AGRP	other			0.0007	PSMA1,PSMA2,PSMA4
ATG5	other			0.0134	CKAP4,PDIA3,SQSTM1
MOS	kinase			0.021	CDK1
TERT	enzyme			0.0274	CALD1,FAM213A,GSN,HMGB1,KRT19,RRM2,VIM
mir-28	microrna			0.0415	ARHGDIA
miR-483-5p (miRNAs w/seed AGACGGG)	mature microrna			0.0415	ARHGDIA
miR-30a-3p (and other miRNAs w/seed UUUCAGU)	mature microrna			0.0119	HDAC2,THBS1,TUBA1A
miR-615-5p (and other miRNAs w/seed GGGGUCC)	mature microrna			0.021	KRT19
miR-133a-5p (and other miRNAs w/seed CUGGUAA)	mature microrna			0.021	RHOA
mir-194	microrna			0.0143	SLC7A5,THBS1
miR-142-3p (and other miRNAs w/seed GUAGUGU)	mature microrna			0.0143	BCLAF1,HMGB1
miR-450a-5p (and other miRNAs w/seed UUUGCGA)	mature microrna			0.021	HNRNPK
MIR585	microrna			0.0415	PARP1
PIK3CA	kinase			0.0497	CALD1,CSE1L,GSS,VIM
BOK	other			0.00256	ITPR2,ITPR3
MAFG	transcription regulator			0.0433	GCLC,NQO1
MMP12	peptidase			1.48e-18	ACTN4,CAPZA1,CORO1C,KIF5B,MAPRE1,MYH9,NPEPPS,PLS3,PRKACA,PSAP,PSMA1,PSMA3,PSMA5,PSMA6,PSMB2,PSMB7,TLN1,VCL,VCP,YWHAG
RCE1	peptidase			0.00159	ACTN4,GDI2,LMNA,RCN1,REEP5
FBXW7	transcription regulator			0.0134	DNAJA1,HMGB1,HSPB1,NQO1
RAB22A	enzyme			0.021	VGF
SEMA3A	other			0.0143	MAP1B,RHOA
MAFF	transcription regulator			0.0213	GCLC,NQO1
REXO4	transcription regulator			0.021	CRYZ
GLUL	enzyme			0.000438	GLS,GLUL
APR-246	chemical drug			0.00112	EIF5,RANGAP1,SLC7A5,VCL,YWHAG	168 (7)
ATM	kinase			0.00323	FDXR,HSP90AA1,PCNA,PSMC4,PSME2,RRM2
HEXIM1	transcription regulator			0.0017	HNRNPH1,SRSF6,TFF1,VIM
Raet1d/Raet1e	other			0.0415	HLA-A
TPM1	other			0.0013	CALD1,RHOA
SLC6A3	transporter			0.00591	DYNLL1,NTS,PSAP
SRSF1	other			2.89e-06	HNRNPH1,HNRNPL,LMNA,RRM2,SRSF1,SRSF6,VIM
KLF2	transcription regulator			0.0439	CNP,IGF2,MT2A,MYH10,NQO1,THBS1,TIMP1
COL4A3	other			0.0134	LAMB1,LAMC1,TIMP1
GPI	enzyme			0.0433	RHOA,VIM
LIMA1	other			0.0213	KRT18,VIM
MYBL2	transcription regulator			0.0105	CDK1,COPA,IQGAP1,PPP3CA
MED23	transcription regulator			0.0415	TFF1
MECP2	transcription regulator			0.0408	CAPG,CYB5A,DPYSL2,GSTO1,LMNA,VIM
FHIT	enzyme			0.0339	IPO7,RAN,VIM
IFI30	enzyme			0.0415	HLA-A
ADRA1A	g-protein coupled receptor			0.00386	CDK1,FABP5,PCNA,PPP3CA,TMPO
PSEN1	peptidase			8.07e-12	ATP1B1,ATP2A2,ATP5PD,ATP5PF,ATP6V1A,BSG,CAMK2D,CKB,COX7A2,CS,DBI,DPYSL2,EEF1G,FKBP1A,GDI2,GNAO1,GOT2,HINT1,HIST1H2BD,HK1,HSP90AA1,KIF5B,NDUFA5,PPIA,PRDX5,SPTAN1,STXBP1,TPT1,TUBA1A,TUFM,TXN,WARS,YWHAE
ADRA1D	g-protein coupled receptor			0.00294	CDK1,FABP5,PCNA,PPP3CA,TMPO
ONECUT1	transcription regulator			0.0364	AMBP,EIF4A1,FABP5,GSS,HNRNPA2B1,PHB2,PSMA1,PSMB1,SART3,TXNDC12,VCP
NTRK2	kinase			0.0186	CDK1,DNM2,PCNA,THBS1,VIM
PFN1	other			0.0042	ANXA2,SQSTM1
PRKAR1A	kinase			0.0266	PRKACA,PRKAR1A,VIM
TCF3	transcription regulator			0.0046	ARHGAP4,CDK1,CKAP4,ENPP1,HADHA,HSP90B1,MANF,MKI67,PFKP,PSAP,RRM2,SERPINB1,SLC7A5,SUB1,TXNDC5
AKT2	kinase			0.000478	GCLC,GSS,IGF2,NQO1,TIMP1,VIM	150 (12)
NRG2	growth factor			0.0117	CAPN1,HK2,IGF2,PRKACA,SART3
PNKP	kinase			0.0415	MT-CO2
H19	other			0.0415	IGF2
S100A4	other			0.00801	CLIC4,THBS1,TIMP1,VIM
ATF1	transcription regulator			0.0114	NTS,PCNA,RHOA,THBS1
MAP2K7	kinase			0.0315	KLC1,LMO7,PDIA3,PPP1R7
KIF3B	transporter			0.021	PYCR2
CARM1	transcription regulator			0.048	GCLC,HSP90AA1,TFF1
FOLR1	transporter			0.000808	ACTN4,ATP6V1B2,GLRX,HNRNPDL,NAP1L1,PFN1,SORD,TAGLN2
MAFK	transcription regulator			0.008	GCLC,NQO1,TXN	42 (3)
PLPP3	phosphatase			0.0415	CTNND1
CTNNA1	other			0.021	VCL
HOXA9	transcription regulator			0.0122	ALDH1A1,ARPC5,DYNC1LI2,ENPP1,GLRX,KRT18,TPR,VIM,YWHAG
HNRNPA2B1	other			0.0125	ANXA7,GSN,HNRNPA2B1,NTS,PEG10,SRSF1,SSFA2,VIL1
AP2A1	transporter			0.00256	MT2A,TALDO1
RHPN2	other			0.021	RHOA
E2F4	transcription regulator			0.00102	CDK1,FDFT1,HMGB1,HSP90B1,MKI67,MSH2,PCNA,PCSK1N,PRKCSH,PSAT1,RRM2,SFPQ,TMPO
ZNF143	transcription regulator			0.0177	AKR1A1,TALDO1
PRKAR2B	kinase			0.0433	NTS,PRKAR1A
DSG2	other			0.021	SCG2
PPP1R3A	phosphatase			0.021	THBS1
KEAP1	transcription regulator			0.0043	AMBP,GCLC,NQO1,PRDX1	42 (2)
TIAM2	enzyme			0.0415	VIM
USF2	transcription regulator			0.037	LGALS3BP,MYH9,PRKAR1A,THBS1
APC	enzyme			0.0164	CHGA,CHGB,CS,FH,HADHB,HK2,TIMP1
DNAJB6	transcription regulator			0.005	KRT18,VGF,VIM
NCAM1	other			0.005	CALR,GLUL,THBS1
GPD1	enzyme			0.0142	ANXA2,GPD2,NOL3,NQO1,PSAT1,SERPINB1
PDK1	kinase			0.000301	GSTK1,HK2,VIM	32 (3)
LASP1	transporter			0.0113	CTNND1,VIM
E2F6	transcription regulator			0.041	DCTN4,PRKAR1A,RRM2,SRSF1
COMMD1	transporter			0.0134	HK2,KRT19,PFKP
LAMC1	other			0.0338	IGF2,VIM
SFN	other			0.0203	DSG2,KRT18,VIM
PRMT1	enzyme			3.87e-05	CNP,GCLC,HSP90AA1,MT2A,PRDX3,TFF1
ATP2A1	transporter			0.00256	ATP2A2,CALR
BARX2	transcription regulator			0.00591	DYNLL1,FLNA,TIMP1
CPE	peptidase			0.00198	CHGA,CHGB,PCSK1N,SCG2
ITGA3	other			0.00175	RHOA,TLN1,VCL
SRY	transcription regulator			0.0252	MAOA,THOP1
ATR	kinase			0.0485	PCNA,RRM2
RASSF10	other			0.0113	CDK1,PCNA
PPP2R1A	phosphatase			0.0113	PPP2R2A,PTPA
LMNB1	other			0.000665	ACTN4,DHCR7,GDI2,LMNA,RCN1,REEP5
RPTOR	other			0.0266	ACADM,HK2,TFF1
THY1	other			0.0485	NES,VIM
RAMP3	transporter			0.0415	VIM
PLIN1	other			0.00345	ACADM,HADHA,HADHB
TCF4	transcription regulator			0.00105	ARHGAP4,CDK1,CKAP4,ENPP1,HSP90B1,MANF,MKI67,RRM2,SERPINB1,SQSTM1,SUB1,TXNDC5
NR0B2	ligand-dependent nuclear receptor			0.0228	ACADM,P4HB,PDIA3,TFF1,TIMP1
SYNPO	other			0.021	ACTN4
ICMT	enzyme			0.0005	ACTN4,GDI1,LMNA,REEP5,RHOA
TRPV4	ion channel			0.0134	RHOA,THBS1,TIMP1
ADRB1	g-protein coupled receptor			0.00591	ANXA4,GNAS,THBS1
SLC6A2	transporter			0.00859	DYNLL1,PSAP
PPP3CA	phosphatase			0.00373	ATP2A2,CSRP1,KRT18,PRDX5,PSAP,VIM
ENC1	peptidase			0.0415	NQO1
PSMB5	peptidase			0.0042	PSMB1,PSMB2
TFAP2B	transcription regulator			0.0338	IGF2,MT2A
mir-24	microrna			0.0392	PAK4,PARP1,PSAP
CYP1A1	enzyme			0.0051	ANXA4,ANXA7,KRT19,LMNA,NQO1,TMPO,VAMP8
BMP6	growth factor			0.0478	ACADM,MYH10,SORD,TIMP1,VCL
PAX3	transcription regulator			1.99e-05	CAPN1,CST3,CTSA,DBN1,FKBP1A,PAK2,PCNA,PPIB,PPP1R7,PSME1,RAB11B,SFN,TJP2,YARS,YWHAE
RXRG	ligand-dependent nuclear receptor			0.0289	ACAA2,ACADM,FABP5
SNAI1	transcription regulator			0.0422	CGN,FLNA,FLNB,GSN,KRT18,PFKP
PDIA6	enzyme			0.0415	HSP90B1
KRT8	other			0.0143	KRT18,KRT19
ATP6V1B1	transporter			0.021	ATP6V1B2
GRID2	ion channel			0.021	CDK1
RECQL5	enzyme			0.0415	PARP1
STUB1	enzyme			0.0449	CDK1,PCNA,TFF1
THBS4	other			0.0203	CALR,MANF,P4HB
BET	group			0.0338	GCLC,NQO1
troxerutin	chemical drug			0.0415	CDK1
BHLHA15	transcription regulator			0.0294	ITPR3,KRT19
ADRB2	g-protein coupled receptor			0.0206	ATP1B1,GNAS,HK2,RAB6A
BRD2	kinase			0.000665	DNAJA1,NQO1,P4HB,RAB3GAP2,RPN1,TARS
TFAP2C	transcription regulator			0.0132	FKBP4,HK1,TFF1,THBS1,TIMP1
QKI	other			0.00859	HNRNPH1,MAP1B
DDX20	transcription regulator			0.0415	IGF2
DYSF	other			0.00629	ANXA2,CORO1C,HLA-A,HSPB1,PSAP,TIMP1
PARK7	enzyme			0.0384	TXN,VIM
NR6A1	ligand-dependent nuclear receptor			0.000859	GLS,GPD2,LMNA,VIM
PRSS3	peptidase			0.0415	PSAP
GAPDH	enzyme			0.0365	ENPP1,HLA-C,WARS
PPIA	enzyme			0.0294	BSG,PPIA
SLC25A13	transporter			0.0156	ANXA2,GPD2,NOL3,NQO1,PSAT1,SERPINB1
SYNCRIP	other			0.021	RHOA
MUC1	other			0.037	ALDH1A1,GCLC,MKI67,VIM
Nedd4	enzyme			0.021	THBS1
Pln	other			0.00678	ANXA2,ATP2B1,HSP90B1,VCP,VIM
PLN	transporter			0.00629	ANXA2,ATP2B1,HSP90B1,VCP,VIM
ALG1	enzyme			0.021	TFF1
TPM2	other			0.021	RHOA
VPS26B	transporter			0.0415	VPS35
HIST2H2BE	other			0.021	RAN
PRR13	other			0.021	THBS1
HIST3H3	other			0.0415	TFF1
SRSF2	transcription regulator			0.000259	HNRNPH1,HNRNPL,RRM2,SRSF1,SRSF6,VIM
OPRL1	g-protein coupled receptor			0.021	PPP3CA
AZGP1	transporter			0.0134	HK2,KRT19,VIM
S100P	other			0.0177	KRT18,KRT19
ACTN4	transcription regulator			0.0384	RHOA,TFF1
RHOC	enzyme			0.00859	GLUL,RHOA
LAMB2	enzyme			0.0415	LAMB1
GADD45GIP1	other			0.000474	CLPP,GCLC,LONP1
COPS6	other			0.0415	SFN
SOD1	enzyme			0.00173	APEX1,CAST,CKB,DPYSL3,GCLC,GNAS,HSPB1,JPT1,PSMB5,SQSTM1,TLN1,VGF
clomoxir	chemical reagent			0.021	ACADM
E. coli 0111:B4 peptidoglycan	chemical - endogenous non-mammalian			0.021	DBI
lith-O-Asp	chemical reagent			0.0384	HNRNPA2B1,PSMB1
metabolite	chemical - endogenous mammalian			0.021	NQO1
chloropromazine	chemical drug			0.0114	DHCR7,FDFT1,IDI1,LSS
halofuginone	chemical drug			0.0256	ANXA4,CKB,DBN1,GOT1,HK1,LGALS3BP,TIMP1
TO-901317	chemical reagent			0.00328	ACAA1,DHCR7,FABP5,FDFT1,HK2,PFKP,PSMA5,PSMA7,PSMB2,PSME1,TIMP1,TKT	214 (13)
3-aminobenzamide	chemical toxicant			0.0338	PARP1,PCNA
azetidyl-2-carboxylic acid	chemical reagent			0.0252	ATP2A2,HSP90B1
Go6983	chemical - kinase inhibitor			0.0384	ACADM,PRDX1
2,5-di-tert-butylhydroquinone	chemical toxicant			0.0415	EIF1
NO 1886	chemical drug			0.0485	ACAA2,HADHA
polyhydroxyethyl methacrylate	chemical reagent			0.021	CALR
NCX-4040	chemical drug			0.0113	GCLC,NQO1
BMS-275183	chemical drug			0.021	THBS1
ephedrine	chemical drug			0.0415	TXN
clorgyline	chemical drug			0.021	GNAS
phenethyl isothiocyanate	chemical drug			2.55e-06	DDX5,GSS,GSTK1,HSP90AA1,IDH1,LARS,PCNA,PLS3,PSMA6,PSMB3,TXN,TXNL1	76 (5)
alpha-ketoisocaproic acid	chemical - endogenous mammalian			0.000175	ATP2B1,ITPR2,ITPR3
2,3 butanedione monoxime	chemical drug			0.0105	ATP2A2,ATP2B1,CALR
monorden	chemical - endogenous non-mammalian			0.0384	GSN,HSP90B1
ochratoxin A	chemical toxicant			0.0149	GCLC,NQO1,TIMP1
dimethyl succinate	chemical - endogenous mammalian			0.0415	BSG
carnitine	chemical - endogenous mammalian			0.021	CAPN1
arzoxifene	chemical drug			0.00256	PCNA,TFF1
n-nitrosomethylbenzylamine	chemical toxicant			3.1e-08	ACTN4,AMBP,ANXA2,DDX5,GSS,GSTK1,HSP90AA1,IDH1,PCNA,PLS3,PPP2R2A,PPP3CA,PRKAR1A,PSMA6,RAD23B,TXNL1
hydroquinone	chemical - endogenous mammalian			0.0294	GCLC,SFN
methylselenic acid	chemical reagent			0.000929	ACSL3,ACTN4,AKR1C1/AKR1C2,CDK1,CORO1A,DPYSL2,DYNLL1,HSP90B1,MANF,MAP1B,MKI67,NQO1,PCNA,RRM2	58 (4)
oxaliplatin	chemical drug			0.0265	ANXA2,SQSTM1,UGGT1,VIM
lidocaine	chemical drug			0.0213	HMGB1,PARP1
chrysotile asbestos	chemical toxicant			0.0223	GCLC,HSP90B1,TIMP1
methylene blue	chemical drug			0.0338	MT-CO2,NQO1
clomipramine	chemical drug			0.0177	HDAC2,LSS
aurothiomalate	chemical drug			8.87e-05	GCLC,MT-CO2,NQO1
chlorisondamine	chemical drug			0.021	CHGA
methylnitrosourea	chemical toxicant			0.00537	PCNA,PSMA7,PSME1,RPS12
remoxipride	chemical drug			0.021	NTS
rosuvastatin	chemical drug			0.0266	DHCR7,FDFT1,IDI1
tolbutamide	chemical drug			0.0177	ITPR2,ITPR3
sulindac	chemical drug			0.0022	CDK1,GCLC,LAD1,NAP1L1,NQO1,SERPINB1
benzo(a)pyrene-7,8-dione	chemical toxicant			0.0415	AKR1C1/AKR1C2
ramipril	chemical drug			0.0166	LAMB1,LAMC1,TIMP1
semaxinib	chemical drug			0.0314	PARP1,PCNA,THBS1
biliverdine	chemical - endogenous mammalian			0.0415	BLVRA
3,4-dihydro-5[4-(1-piperindinyl)butoxy]-1(2H)-isoquinoline	chemical reagent			0.021	PARP1
dihydroxyphenylethylene glycol	chemical - endogenous mammalian			0.021	MAP1B
ezetimibe	chemical drug			0.00591	DHCR7,FDFT1,IDI1	27 (4)
terameprocol	chemical drug			0.021	CDK1
pentachlorophenol	chemical toxicant			0.021	NQO1
butylated hydroxyanisol	chemical toxicant			0.0266	CBR1,GCLC,NQO1
sodium arsenate	chemical toxicant			0.0415	PRDX1
mercuric chloride	chemical toxicant			0.0066	GCLC,HSP90AA1,HSPB1,TXN
cadmium chloride	chemical toxicant			0.00386	GCLC,HSP90AA1,HSPB1,PCNA,TXN	44 (3)
potassium chloride	chemical drug			0.00843	ATP1B1,ATP2B1,CALR,CDK1,HSP90B1,PDIA3	34 (2)
sodium hypochlorite	chemical drug			0.021	APEX1
thiamine	chemical - endogenous mammalian			0.0415	TKT
formoterol	chemical drug			0.00224	CALR,PSMA3,PSMA4
cevimeline	chemical drug			0.021	HNRNPA2B1
pentagastrin	chemical drug			0.021	CHGA
N-formyl-Met-Leu-Phe	chemical reagent			0.0134	CAPG,CORO1C,DIAPH1,TAGLN2
GLP-1 (7-36) amide	chemical drug			0.00859	ITPR2,ITPR3
alvocidib	chemical drug			0.0314	PCNA,SF3B1,TXN
amino acids	chemical - endogenous mammalian			0.0149	IGF2,RPS20,THOP1
bisindolylmaleimide	chemical - kinase inhibitor			0.0166	CHGA,CHGB,PRDX1
geranylgeranylacetone	chemical drug			0.0143	HMGB1,TXN
isoquercitrin	chemical drug			0.0384	DHCR7,FDFT1
hesperetin	chemical drug			0.0213	CHGA,PCNA
sanguinarine	chemical - endogenous non-mammalian			0.00859	NQO1,TIMP1
naltrindole	chemical drug			0.00224	GSTO1,IGF2,RAD23B
trans-4-phenylbut-3-en-2-one	chemical toxicant			0.0415	CRYZ
UDP-D-glucose	chemical - endogenous mammalian			0.000175	CALR,HSP90B1,PDIA3
cytarabine	chemical drug			0.0497	CDK1,FDXR,HLA-A,ITPR2
oxfenicine	chemical - endogenous non-mammalian			0.021	ACADM
nitroarginine	chemical reagent			0.0203	BLVRA,GCLC,RHOA
glutamyl-Se-methylselenocysteine	chemical - endogenous mammalian			0.0485	PSMA7,PSME1
selenomethylselenocysteine	chemical - endogenous mammalian			0.0105	PSMA7,PSME1,RPS12
N-chlorotaurine	chemical - kinase inhibitor			0.0143	PRDX1,TXN
galactose	chemical - endogenous mammalian			0.0028	COX5A,CS,THBS1
auranofin	chemical drug			0.0294	GCLC,NQO1
2-deoxy-D-ribose	chemical - endogenous mammalian			0.0415	LONP1
mannose	chemical - endogenous mammalian			0.00224	HSP90B1,PDIA3,THBS1
aurothioglucose	chemical drug			0.0143	GCLC,NQO1
ouabain	chemical drug			0.0105	PCNA,VIM,YWHAG,YWHAQ
ethidium	chemical drug			0.0433	PCNA,TIMP1
arsenite	chemical toxicant			0.0021	APEX1,ESD,GCLC,HDAC2,HSPB1,NQO1,SQSTM1,THBS1	191 (12)
PC-SPES	chemical drug			3.67e-05	CTNNA1,FDFT1,HLA-C,HSP90AA1,LAMC1,P4HB,RAN,SDHA,TXN,VIM
TCF	group			0.0425	ALDH1A1,DDX17,PLS3,RCN1,SFN
